# Supplementary material for: Digital gene expression tag profiling of bat digits provides robust candidates contributing to wing formation
Source: BMC Genomics. 2010 Nov 6;11:619. doi: 10.1186/1471-2164-11-619 (PMC3017863; doi:10.1186/1471-2164-11-619)
Supplement: Additional file 1 — Table S1.xls. Tag frequency. The number of distinct and total tags counted at different frequencies in each library. FRQ indicates the frequency of distinct tags in the library. [file 1471-2164-11-619-S1.XLS]

## Sheet: TableS1
	Library Hand DI						Library Hand DII-V						Library Foot
	Distinct tag			All tags			Distinct tag			All tags			Distinct tag			All tags
Total number	375701			4377261			483043			4650734			532850			7514943
FRQ = 1	233552	0.6216		233552	0.0534		325668	0.6742		325668	0.07		357539	0.671		357539	0.0476
>1	142149	0.3784		4143709	0.9466		157375	0.3258		4325066	0.93		175311	0.329		7157404	0.9524
>5	48655	0.1295		3887111	0.888		57024	0.1181		4046886	0.8702		67028	0.1258		6855886	0.9123
>10	30636	0.0815		3751529	0.857		35830	0.0742		3886610	0.8357		43255	0.0812		6676306	0.8884
>20	19183	0.0511		3584438	0.8189		22229	0.046		3688339	0.7931		27703	0.052		6449570	0.8582
>50	9713	0.0259		3280966	0.7495		11204	0.0232		3335632	0.7172		14926	0.028		6040375	0.8038
>100	5265	0.014		2966386	0.6777		6093	0.0126		2973227	0.6393		8811	0.0165		5603152	0.7456
