# Supplementary material for: Digital gene expression tag profiling of bat digits provides robust candidates contributing to wing formation
Source: BMC Genomics. 2010 Nov 6;11:619. doi: 10.1186/1471-2164-11-619 (PMC3017863; doi:10.1186/1471-2164-11-619)
Supplement: Additional file 2 — Table S2.xls. Expression and analysis of human gene homologs in bat digits The expression of human gene homologs mapped by tags in each library and the results of DEGseq analysis for the study of gene differential expression [56]. Symbol indicates NCBI official gene symbol; GeneID indicates NCBI Entrez Gene ID. The raw count of each mapped gene is presented under its library name (Libraries Hand DI, Hand DII-V or Foot). All other parameters (log2(fold_change), log2(fold_change) nomalized, z-score, p-value, q-value and signature) were calculated using the DEGseq [56]. [file 1471-2164-11-619-S2.XLS]

## Sheet: DEGseq_human homologs
Symbol	GeneID	HandDII-V	HandDI	Foot		Hand DII-V vs. Hand DI								Hand DII-V vs. Foot								Hand DI vs. Foot
						log2(Fold_change)	log2(Fold_change) normalized	z-score	p-value	q-value(Benjamini et al. 1995)	q-value(Storey et al. 2003)	Signature(p-value < 0.001)		log2(Fold_change)	log2(Fold_change) normalized	z-score	p-value	q-value(Benjamini et al. 1995)	q-value(Storey et al. 2003)	Signature(p-value < 0.001)		log2(Fold_change)	log2(Fold_change) normalized	z-score	p-value	q-value(Benjamini et al. 1995)	q-value(Storey et al. 2003)	Signature(p-value < 0.001)
APP	351	1124	396	2204		1.50507	1.44592	18.3164	6.12556e-75	1.33347e-72	1.20749e-72	1		-0.971482	-0.199219	-3.94657	7.92781e-05	0.000815946	0.000459278	1		-2.47655	-1.64514	-25.1694	8.67231e-140	3.62286e-137	2.13897e-137	1
RHOA	387	1247	495	1682		1.33296	1.27381	17.5123	1.15465e-68	2.14392e-66	1.94136e-66	1		-0.431716	0.340547	6.47086	9.74496e-11	2.24474e-09	1.26465e-09	1		-1.76468	-0.933263	-14.1107	3.26128e-45	3.406e-43	2.01093e-43	1
ATP2B4	493	219	49	270		2.16008	2.10093	10.4824	1.04043e-25	5.9711e-24	5.40695e-24	1		-0.302029	0.470234	3.65868	0.000253518	0.00233739	0.00131684	1		-2.46211	-1.63069	-8.74973	2.13869e-18	6.52741e-17	3.85384e-17	1
ATP5B	506	1804	1449	6861		0.316142	0.256991	5.07158	3.94521e-07	5.18877e-06	4.69854e-06	1		-1.92722	-1.15496	-34.2458	5.04277e-257	3.3264e-254	1.87403e-254	1		-2.24336	-1.41195	-39.7373	0	0	0	1
BNIP3L	665	461	168	615		1.45631	1.39715	11.4274	3.05188e-30	2.14072e-28	1.92191e-28	1		-0.41582	0.356443	4.10455	4.05106e-05	0.000446725	0.00025154	1		-1.87213	-1.04071	-9.33603	1.00017e-20	3.61359e-19	2.1335e-19	1
BTG1	694	985	435	1385		1.17911	1.11996	14.0527	7.41796e-45	9.00569e-43	8.15485e-43	1		-0.49169	0.280572	4.78694	1.69344e-06	2.43319e-05	1.37082e-05	1		-1.6708	-0.839385	-11.7044	1.21034e-31	7.1592e-30	4.22686e-30	1
CALM2	805	2208	1356	2792		0.703383	0.644232	13.1536	1.62221e-39	1.62555e-37	1.47197e-37	1		-0.338559	0.433704	10.7968	3.56371e-27	2.75088e-25	1.5498e-25	1		-1.04194	-0.210528	-4.65112	3.30142e-06	3.44792e-05	2.03569e-05	1
CD9	928	1702	461	2052		1.88439	1.82524	26.6465	1.96746e-156	9.55431e-154	8.65163e-154	1		-0.2698	0.502463	10.8482	2.03447e-27	1.58732e-25	8.94272e-26	1		-2.15419	-1.32278	-20.6495	9.85984e-95	2.74597e-92	1.62124e-92	1
CDC42	998	902	437	969		1.04549	0.986343	12.1204	8.23511e-34	6.49853e-32	5.88456e-32	1		-0.103369	0.668894	10.2087	1.812e-24	1.28901e-22	7.26206e-23	1		-1.14886	-0.317449	-4.05272	5.06261e-05	0.000433827	0.000256136	1
CDKN1C	1028	2666	428	6824		2.63899	2.57984	41.3652	0	0	0	1		-1.35594	-0.583678	-19.0644	4.99256e-81	1.03503e-78	5.83118e-79	1		-3.99493	-3.16352	-65.4914	0	0	0	1
CHD3	1107	33	71	237		-1.10535	-1.1645	-3.97152	7.14162e-05	0.000638599	0.000578264	1		-2.84435	-2.07209	-9.72171	2.43656e-22	1.48568e-20	8.37009e-21	1		-1.739	-0.907582	-5.17159	2.32111e-07	2.86241e-06	1.69e-06	1
COL1A1	1277	33696	77555	85449		-1.20264	-1.26179	-145.727	0	0	0	1		-1.34249	-0.570224	-68.0491	0	0	0	1		-0.139844	0.69157	103.844	0	0	0	1
COL1A2	1278	25479	42630	80994		-0.74256	-0.801712	-73.2349	0	0	0	1		-1.66851	-0.896244	-97.9129	0	0	0	1		-0.925946	-0.094532	-11.8847	1.42201e-32	8.80069e-31	5.19601e-31	1
COL2A1	1280	6655	23221	38383		-1.80292	-1.86207	-102.761	0	0	0	1		-2.52796	-1.75569	-111.772	0	0	0	1		-0.725037	0.106377	9.36205	7.82054e-21	2.8409e-19	1.67729e-19	1
COL11A1	1301	1342	2483	5119		-0.8877	-0.946851	-19.8579	9.40796e-88	2.58228e-85	2.33831e-85	1		-1.93148	-1.15921	-29.6522	3.17946e-193	1.64787e-190	9.2838e-191	1		-1.04378	-0.212364	-6.35686	2.05917e-10	3.54729e-09	2.09436e-09	1
COMP	1311	27	55	302		-1.02647	-1.08562	-3.30354	0.000954716	0.00658702	0.00596468	1		-3.48352	-2.71125	-12.8538	8.18519e-38	8.86444e-36	4.99407e-36	1		-2.45705	-1.62563	-9.23317	2.62749e-20	9.29216e-19	5.48618e-19	1
CSRP2	1466	174	284	681		-0.706804	-0.765955	-5.59888	2.15746e-08	3.36297e-07	3.04524e-07	1		-1.96857	-1.1963	-11.0751	1.65604e-28	1.30611e-26	7.35839e-27	1		-1.26176	-0.43035	-4.516	6.30176e-06	6.29611e-05	3.71728e-05	1
DDX5	1655	2144	3737	5004		-0.801576	-0.860727	-22.4963	4.50771e-112	1.67395e-109	1.5158e-109	1		-1.22278	-0.450514	-12.8875	5.2952e-38	5.91107e-36	3.33019e-36	1		-0.421201	0.410213	13.5297	1.04488e-41	9.56707e-40	5.64849e-40	1
ECM1	1893	92	197	246		-1.09849	-1.15764	-6.58474	4.55675e-11	9.58892e-10	8.68297e-10	1		-1.41895	-0.64669	-3.95741	7.57653e-05	0.000783124	0.000441199	1		-0.320463	0.510951	3.79306	0.000148803	0.00115786	0.000683591	1
EGR1	1958	263	365	336		-0.472834	-0.531985	-4.59115	4.40806e-06	4.91662e-05	4.4521e-05	1		-0.353398	0.418864	3.60345	0.000314016	0.00280259	0.00157893	1		0.119435	0.950849	8.90354	5.40919e-19	1.78104e-17	1.05154e-17	1
EPHA3	2042	123	24	124		2.35755	2.2984	8.3048	9.99874e-17	3.43054e-15	3.10643e-15	1		-0.0116818	0.760581	4.21702	2.47557e-05	0.000286487	0.000161402	1		-2.36923	-1.53782	-5.68239	1.32828e-08	1.877e-07	1.1082e-07	1
FAU	2197	5204	3533	4000		0.558727	0.499576	16.0888	3.05677e-58	4.94805e-56	4.48057e-56	1		0.379621	1.15188	38.9186	0	0	0	1		-0.179106	0.652308	20.0528	1.90724e-89	4.90307e-87	2.89482e-87	1
FGFR1	2260	1303	870	1854		0.58275	0.523599	8.38163	5.21988e-17	1.84096e-15	1.66702e-15	1		-0.508804	0.263459	5.18639	2.14414e-07	3.41182e-06	1.92216e-06	1		-1.09155	-0.26014	-4.64135	3.46141e-06	3.60375e-05	2.12769e-05	1
FHL1	2273	172	91	1040		0.91847	0.859319	4.71189	2.45432e-06	2.85343e-05	2.58384e-05	1		-2.5961	-1.82384	-18.7168	3.61449e-78	7.08831e-76	3.99344e-76	1		-3.51457	-2.68316	-23.5476	1.32732e-122	4.66936e-120	2.75683e-120	1
FKBP1A	2280	1236	720	1868		0.77961	0.720459	10.8548	1.89304e-27	1.13817e-25	1.03063e-25	1		-0.595816	0.176447	3.43434	0.000593998	0.00496549	0.00279747	1		-1.37543	-0.544012	-9.27443	1.78576e-20	6.3829e-19	3.76853e-19	1
GABRE	2564	143	227	133		-0.666677	-0.725828	-4.77629	1.78555e-06	2.11486e-05	1.91505e-05	1		0.104589	0.876852	5.13753	2.78367e-07	4.32511e-06	2.4367e-06	1		0.771266	1.60268	10.5697	4.1167e-26	2.02324e-24	1.19454e-24	1
GJA1	2697	2590	3960	5153		-0.612548	-0.6717	-18.6792	7.30686e-78	1.64744e-75	1.49179e-75	1		-0.99246	-0.220198	-6.65384	2.85549e-11	6.88353e-10	3.87806e-10	1		-0.379912	0.451502	15.2218	2.53428e-52	3.3214e-50	1.96098e-50	1
GPC3	2719	4290	3408	4478		0.332052	0.272901	8.2964	1.07317e-16	3.66211e-15	3.31612e-15	1		-0.0618769	0.710386	23.5225	2.40009e-122	7.25629e-120	4.08807e-120	1		-0.393929	0.437485	13.711	8.72545e-43	8.5766e-41	5.06371e-41	1
GNAS	2778	1972	1265	3878		0.640522	0.581371	11.3394	8.37119e-30	5.68251e-28	5.14563e-28	1		-0.975653	-0.20339	-5.34446	9.06852e-08	1.53741e-06	8.66151e-07	1		-1.61618	-0.784761	-18.5006	2.04211e-76	3.89985e-74	2.30251e-74	1
SFN	2810	539	740	1884		-0.45724	-0.516391	-6.36433	1.96149e-10	3.83371e-09	3.47151e-09	1		-1.80544	-1.03318	-16.3717	3.04548e-60	4.80391e-58	2.70644e-58	1		-1.3482	-0.516788	-8.88991	6.11584e-19	2.00384e-17	1.18308e-17	1
GRB10	2887	501	306	678		0.711279	0.652128	6.32718	2.49682e-10	4.84998e-09	4.39176e-09	1		-0.436475	0.335788	4.04554	5.22037e-05	0.000562839	0.000316854	1		-1.14775	-0.31634	-3.3784	0.000729077	0.00472205	0.00278794	1
NR3C1	2908	237	61	205		1.95801	1.89885	10.2072	1.84049e-24	1.02823e-22	9.31087e-23	1		0.209263	0.981526	7.27076	3.57471e-13	1.09907e-11	6.19198e-12	1		-1.74874	-0.917329	-4.8532	1.21488e-06	1.3579e-05	8.01717e-06	1
GSPT1	2935	178	72	467		1.30581	1.24666	6.50248	7.90042e-11	1.61409e-09	1.46159e-09	1		-1.39155	-0.619283	-5.24678	1.54783e-07	2.52383e-06	1.42188e-06	1		-2.69735	-1.86594	-12.6418	1.24119e-36	9.21788e-35	5.44233e-35	1
HDAC2	3066	711	214	729		1.73224	1.67309	16.2023	4.85737e-59	8.28773e-57	7.50471e-57	1		-0.0360693	0.736194	9.8587	6.28576e-23	4.10896e-21	2.31492e-21	1		-1.76831	-0.936894	-9.31709	1.1957e-20	4.29681e-19	2.53688e-19	1
HDLBP	3069	509	315	712		0.692314	0.633163	6.21245	5.21641e-10	9.85964e-09	8.92811e-09	1		-0.484212	0.288051	3.5271	0.000420138	0.00365092	0.00205687	1		-1.17653	-0.345111	-3.75822	0.000171128	0.00131022	0.000773565	1
HNRNPA2B1	3181	5867	2760	6015		1.08795	1.0288	32.0905	5.98214e-226	4.19614e-223	3.79969e-223	1		-0.0359417	0.736321	28.4105	1.49979e-177	6.80155e-175	3.83188e-175	1		-1.1239	-0.292482	-9.36245	7.79088e-21	2.84559e-19	1.67729e-19	1
HNRNPC	3183	590	160	817		1.88264	1.82349	15.6713	2.3751e-55	3.65707e-53	3.31155e-53	1		-0.469621	0.302642	3.97987	6.89523e-05	0.000717816	0.000404405	1		-2.35226	-1.52085	-14.47	1.87518e-47	2.12435e-45	1.25424e-45	1
HNRNPD	3184	1988	1113	1542		0.836864	0.777713	14.7199	4.80621e-49	6.596e-47	5.97282e-47	1		0.366515	1.13878	23.7959	3.68006e-125	1.16098e-122	6.54076e-123	1		-0.470349	0.361065	6.5429	6.03371e-11	1.08412e-09	6.40076e-10	1
HNRNPF	3185	435	125	480		1.79909	1.73994	13.0262	8.68305e-39	8.30547e-37	7.52078e-37	1		-0.142019	0.630244	6.72285	1.78207e-11	4.38328e-10	2.46947e-10	1		-1.94111	-1.10969	-8.68973	3.63289e-18	1.08403e-16	6.39285e-17	1
HNRNPU	3192	1068	842	1267		0.34302	0.283868	4.28808	1.80225e-05	0.000179741	0.000162759	1		-0.246505	0.525758	8.95185	3.49562e-19	1.79888e-17	1.01346e-17	1		-0.589524	0.24189	3.89142	9.96588e-05	0.000802554	0.000473835	1
HSPA8	3312	407	146	515		1.47906	1.41991	10.8689	1.62151e-27	9.93846e-26	8.99949e-26	1		-0.339544	0.432719	4.62029	3.83212e-06	5.19736e-05	2.9281e-05	1		-1.8186	-0.98719	-8.17927	2.85574e-16	7.4854e-15	4.41945e-15	1
IBSP	3381	1027	311	1000		1.72345	1.6643	19.4026	7.33584e-84	1.71523e-81	1.55317e-81	1		0.0384362	0.810699	12.8826	5.63787e-38	6.19824e-36	3.49198e-36	1		-1.68501	-0.8536	-10.0877	6.26394e-24	2.73648e-22	1.61564e-22	1
ID4	3400	342	76	419		2.16993	2.11077	13.139	1.96843e-39	1.94167e-37	1.75823e-37	1		-0.292954	0.479309	4.65337	3.2655e-06	4.48758e-05	2.52823e-05	1		-2.46288	-1.63146	-10.9039	1.10367e-27	5.54655e-26	3.27474e-26	1
EIF3E	3646	487	110	617		2.14642	2.08727	15.5683	1.19467e-54	1.7957e-52	1.62605e-52	1		-0.341349	0.430914	5.03477	4.78433e-07	7.2778e-06	4.10019e-06	1		-2.48777	-1.65635	-13.3765	8.29645e-41	7.3938e-39	4.36537e-39	1
ITGA7	3679	42	146	157		-1.79751	-1.85666	-8.05406	8.00909e-16	2.50304e-14	2.26656e-14	1		-1.9023	-1.13004	-5.08041	3.76623e-07	5.77754e-06	3.25497e-06	1		-0.104796	0.726618	4.47313	7.70842e-06	7.57692e-05	4.47348e-05	1
KCNK2	3776	82	17	75		2.27009	2.21094	6.62233	3.53578e-11	7.59231e-10	6.875e-10	1		0.128733	0.900996	3.98069	6.87155e-05	0.000716378	0.000403595	1		-2.14136	-1.30994	-3.91599	9.00331e-05	0.000728549	0.000430142	1
KCNS3	3790	218	79	74		1.4644	1.40525	7.89179	2.97887e-15	8.87057e-14	8.03249e-14	1		1.55873	2.33099	13.1067	3.01583e-39	3.47346e-37	1.95689e-37	1		0.0943274	0.925741	4.04974	5.12746e-05	0.000438821	0.000259084	1
KRT2	3849	257	44	237		2.54619	2.48704	12.5725	2.99145e-36	2.58699e-34	2.34258e-34	1		0.116881	0.889144	6.9695	3.18069e-12	8.70909e-11	4.90655e-11	1		-2.42931	-1.5979	-8.07846	6.559e-16	1.68617e-14	9.95529e-15	1
KRT19	3880	1030	609	1360		0.75813	0.698979	9.64829	4.99839e-22	2.39052e-20	2.16467e-20	1		-0.400962	0.3713	6.37698	1.80618e-10	4.10834e-09	2.31457e-09	1		-1.15909	-0.327679	-4.94794	7.50035e-07	8.68845e-06	5.12974e-06	1
KRT35	3886	0	103	280		-7.6865	-7.74565	-10.1711	2.66855e-24	1.46492e-22	1.32651e-22	1		-9.12928	-8.35702	-14.3411	1.21067e-46	1.56869e-44	8.83771e-45	1		-1.44278	-0.611369	-3.9861	6.7167e-05	0.000558389	0.000329678	1
LUM	4060	3595	1718	7031		1.06526	1.00611	24.6331	5.58422e-134	2.51809e-131	2.28018e-131	1		-0.967738	-0.195475	-6.93487	4.06592e-12	1.10083e-10	6.20191e-11	1		-2.033	-1.20159	-35.5111	3.31825e-276	2.21792e-273	1.30948e-273	1
MARCKS	4082	2925	944	3207		1.63158	1.57243	31.4601	3.05379e-217	1.92786e-214	1.74572e-214	1		-0.132788	0.639475	17.6868	5.29813e-70	8.94028e-68	5.0368e-68	1		-1.76437	-0.932952	-19.4885	1.37517e-84	3.28273e-82	1.93816e-82	1
MAP4	4134	1416	844	1752		0.746506	0.687355	11.1495	7.19882e-29	4.63736e-27	4.19923e-27	1		-0.307182	0.465081	9.21663	3.06574e-20	1.67256e-18	9.42291e-19	1		-1.05369	-0.222274	-3.88037	0.000104296	0.000835867	0.000493504	1
MIF	4282	319	438	1509		-0.457374	-0.516526	-4.89655	9.75357e-07	1.20498e-05	1.09113e-05	1		-2.24196	-1.4697	-19.3206	3.60316e-83	7.92258e-81	4.46345e-81	1		-1.78459	-0.953176	-13.6027	3.85737e-42	3.63136e-40	2.14399e-40	1
MYCN	4613	138	33	145		2.06413	2.00498	8.07397	6.80512e-16	2.13735e-14	1.93541e-14	1		-0.0713846	0.700878	4.15898	3.19671e-05	0.000359061	0.000202289	1		-2.13551	-1.3041	-5.42628	5.75391e-08	7.5707e-07	4.46981e-07	1
MYH4	4622	123	229	1349		-0.896689	-0.95584	-6.07062	1.27417e-09	2.27871e-08	2.06342e-08	1		-3.45516	-2.6829	-27.0198	8.63955e-161	3.68756e-158	2.07751e-158	1		-2.55847	-1.72706	-20.3758	2.74226e-92	7.33171e-90	4.32871e-90	1
NCL	4691	806	574	1600		0.489729	0.430578	5.50742	3.64129e-08	5.51258e-07	4.99176e-07	1		-0.98922	-0.216957	-3.64982	0.000262424	0.00239817	0.00135109	1		-1.47895	-0.647535	-10.0339	1.08125e-23	4.66262e-22	2.75286e-22	1
NEO1	4756	204	75	455		1.44361	1.38446	7.54831	4.40956e-14	1.18964e-12	1.07388e-12	1		-1.1573	-0.385035	-3.35339	0.000798285	0.00637925	0.00359396	1		-2.6009	-1.76949	-12.0328	2.38903e-33	1.53541e-31	9.06521e-32	1
NFE2L1	4779	148	92	423		0.685891	0.62674	3.31891	0.000903701	0.00626242	0.00566698	1		-1.51506	-0.742798	-5.86248	4.56016e-09	9.16579e-08	5.16385e-08	1		-2.20095	-1.36954	-9.6241	6.32609e-22	2.41621e-20	1.42655e-20	1
NFIB	4781	584	402	1192		0.538773	0.479622	5.17699	2.25492e-07	3.08792e-06	2.78915e-06	1		-1.02934	-0.257081	-3.70638	0.000210243	0.00197351	0.00111184	1		-1.56812	-0.736703	-9.70061	2.99697e-22	1.19237e-20	7.03985e-21	1
NFKBIA	4792	336	157	384		1.0977	1.03855	7.71647	1.19598e-14	3.32609e-13	3.01184e-13	1		-0.192645	0.579618	5.48147	4.21816e-08	7.59478e-07	4.27877e-07	1		-1.29034	-0.458928	-3.59806	0.000320601	0.00228454	0.00134881	1
NUP98	4928	210	42	240		2.32193	2.26278	10.7497	5.94516e-27	3.50765e-25	3.17625e-25	1		-0.192645	0.579618	4.33314	1.46997e-05	0.000177769	0.000100152	1		-2.51457	-1.68316	-8.43761	3.23904e-17	8.94617e-16	5.2819e-16	1
PCBP1	5093	1125	461	1505		1.28709	1.22794	16.1617	9.39346e-59	1.56055e-56	1.41311e-56	1		-0.419838	0.352424	6.34692	2.19667e-10	4.96543e-09	2.79744e-09	1		-1.70692	-0.875511	-12.647	1.16196e-36	8.72641e-35	5.15216e-35	1
PCBP2	5094	3784	2129	4174		0.829736	0.770585	20.1681	1.86787e-90	5.35995e-88	4.85354e-88	1		-0.141519	0.630744	19.8829	5.72267e-88	1.29762e-85	7.31054e-86	1		-0.971255	-0.139841	-3.82637	0.000130048	0.00102024	0.000602359	1
PER1	5187	272	380	232		-0.482393	-0.541544	-4.76087	1.92763e-06	2.26614e-05	2.05203e-05	1		0.229482	1.00174	7.92194	2.33836e-15	8.83704e-14	4.97864e-14	1		0.711875	1.54329	13.3059	2.13881e-40	1.88102e-38	1.11057e-38	1
PFN1	5216	2484	3228	8582		-0.377975	-0.437127	-11.4272	3.05942e-30	2.12243e-28	1.92191e-28	1		-1.78865	-1.01639	-34.5467	1.59555e-261	1.15773e-258	6.52248e-259	1		-1.41067	-0.579259	-21.0894	9.94921e-99	2.89133e-96	1.70707e-96	1
PLCD1	5333	179	277	652		-0.629926	-0.689078	-5.04118	4.62668e-07	6.0598e-06	5.48728e-06	1		-1.86491	-1.09265	-10.0772	6.96963e-24	4.77091e-22	2.68785e-22	1		-1.23499	-0.403572	-4.16309	3.13976e-05	0.000281694	0.000166315	1
PPP2CA	5515	770	245	769		1.65208	1.59293	16.2784	1.40489e-59	2.46363e-57	2.23087e-57	1		0.00187485	0.774138	10.718	8.3805e-27	6.33426e-25	3.56861e-25	1		-1.6502	-0.818788	-8.5361	1.38834e-17	3.99986e-16	2.36155e-16	1
PRNP	5621	30	0	17		5.90689	5.84774	5.64116	1.68911e-08	2.65919e-07	2.40795e-07	1		0.819428	1.59169	3.77358	0.00016092	0.00153636	0.000865562	1		-5.08746	-4.25605	-3.63551	0.000277433	0.00201671	0.00118745	1
PSMB4	5692	717	552	790		0.377305	0.318154	3.91353	9.09552e-05	0.000789821	0.000714508	1		-0.13988	0.632383	8.65872	4.77103e-18	2.30791e-16	1.30024e-16	1		-0.517184	0.31423	4.04121	5.31757e-05	0.000451622	0.000266642	1
PTPRZ1	5803	259	48	235		2.43185	2.37269	12.282	1.13104e-34	9.39507e-33	8.50743e-33	1		0.140291	0.912554	7.15171	8.57062e-13	2.52798e-11	1.42422e-11	1		-2.29155	-1.46014	-7.52839	5.13684e-14	1.15995e-12	6.84848e-13	1
ROBO2	6092	91	14	68		2.70044	2.64129	7.73528	1.03172e-14	2.89478e-13	2.62129e-13	1		0.420332	1.19259	5.27712	1.31228e-07	2.17396e-06	1.22477e-06	1		-2.28011	-1.44869	-4.02575	5.67938e-05	0.000480519	0.000283703	1
RPL37	6167	14260	10659	14849		0.419902	0.360751	19.8247	1.82389e-87	4.79759e-85	4.34432e-85	1		-0.0583918	0.713871	43.328	0	0	0	1		-0.478294	0.35312	19.9636	1.14175e-88	2.82647e-86	1.66878e-86	1
RPL41	6171	4076	5273	7905		-0.37147	-0.430621	-14.4241	3.65093e-47	4.70374e-45	4.25934e-45	1		-0.955611	-0.183349	-6.91423	4.70425e-12	1.25033e-10	7.04415e-11	1		-0.584141	0.247273	9.97782	1.90613e-23	8.115e-22	4.79117e-22	1
RPLP1	6176	42927	55498	37827		-0.37055	-0.429702	-48.3985	0	0	0	1		0.182469	0.954732	97.9285	0	0	0	1		0.553019	1.38443	152.444	0	0	0	1
RTN2	6253	95	229	308		-1.26935	-1.3285	-7.90964	2.58131e-15	7.72314e-14	6.99346e-14	1		-1.69693	-0.924668	-6.03385	1.60098e-09	3.3868e-08	1.90807e-08	1		-0.427583	0.403831	3.29282	0.000991884	0.00620763	0.00366504	1
S100A9	6280	25	110	522		-2.1375	-2.19665	-7.79774	6.30262e-15	1.80857e-13	1.6377e-13	1		-4.38405	-3.61179	-19.2597	1.16958e-82	2.49601e-80	1.40621e-80	1		-2.24655	-1.41513	-10.9604	5.92179e-28	3.09228e-26	1.82571e-26	1
SDC2	6383	313	161	838		0.959102	0.899951	6.61063	3.82688e-11	8.13437e-10	7.36585e-10	1		-1.42079	-0.648525	-7.32402	2.40645e-13	7.69216e-12	4.33363e-12	1		-2.37989	-1.54848	-14.8498	6.98194e-50	8.97448e-48	5.29862e-48	1
SFRP1	6422	277	60	352		2.20685	2.1477	11.9545	6.15138e-33	4.67876e-31	4.23671e-31	1		-0.345689	0.426573	3.76119	0.000169109	0.00161031	0.00090722	1		-2.55254	-1.72113	-10.3807	3.03524e-25	1.39914e-23	8.26066e-24	1
SFRS1	6426	335	499	408		-0.574879	-0.63403	-6.28622	3.25287e-10	6.24175e-09	5.65203e-09	1		-0.284408	0.487855	4.68066	2.85957e-06	4.01335e-05	2.26105e-05	1		0.290471	1.12188	11.925	8.77088e-33	5.53062e-31	3.26533e-31	1
SFRS8	6433	290	373	243		-0.363123	-0.422274	-3.75481	0.000173475	0.00141858	0.00128456	1		0.255097	1.02736	8.35194	6.71517e-17	2.88315e-15	1.62432e-15	1		0.618219	1.44963	12.5854	2.54013e-36	1.86574e-34	1.10155e-34	1
SFRS10	6434	236	63	261		1.90536	1.84621	9.99406	1.61822e-23	8.58474e-22	7.77367e-22	1		-0.145263	0.627	4.9285	8.28621e-07	1.23206e-05	6.94124e-06	1		-2.05063	-1.21921	-6.90734	4.93839e-12	9.56759e-11	5.6488e-11	1
SGK1	6446	63	26	243		1.27684	1.21769	3.79738	0.000146231	0.00121468	0.00109992	1		-1.94753	-1.17527	-6.52232	6.9226e-11	1.60481e-09	9.0412e-10	1		-3.22437	-2.39296	-10.6734	1.35542e-26	6.7609e-25	3.9917e-25	1
SKP1	6500	376	161	477		1.22367	1.16452	8.95549	3.38223e-19	1.36872e-17	1.2394e-17	1		-0.343257	0.429006	4.40549	1.05547e-05	0.000131139	7.38815e-05	1		-1.56693	-0.735515	-6.12635	8.99185e-10	1.47308e-08	8.69719e-09	1
SMARCB1	6598	296	209	259		0.502094	0.442943	3.42489	0.000615041	0.00441724	0.0039999	1		0.192645	0.964908	8.01125	1.13546e-15	4.50214e-14	2.53643e-14	1		-0.309449	0.521965	3.98351	6.79054e-05	0.000563826	0.000332888	1
SUMO2	6613	1518	1146	1125		0.405565	0.346414	6.17318	6.69309e-10	1.24642e-08	1.12866e-08	1		0.432247	1.20451	21.7392	8.74847e-105	2.2671e-102	1.27725e-102	1		0.026682	0.858096	14.4749	1.74589e-47	2.01199e-45	1.1879e-45	1
SNRPD3	6634	532	251	1320		1.08374	1.02459	9.60339	7.73601e-22	3.64459e-20	3.30025e-20	1		-1.31104	-0.538777	-7.78464	6.9911e-15	2.51126e-13	1.4148e-13	1		-2.39478	-1.56336	-18.7704	1.31905e-78	2.75517e-76	1.62668e-76	1
SON	6651	470	260	640		0.854149	0.794998	7.28798	3.14628e-13	7.81986e-12	7.08105e-12	1		-0.445411	0.326852	3.81993	0.00013349	0.00130364	0.000734449	1		-1.29956	-0.468146	-4.73127	2.23117e-06	2.39761e-05	1.41557e-05	1
SPTAN1	6709	513	305	1105		0.75015	0.690998	6.73861	1.59908e-11	3.5421e-10	3.20744e-10	1		-1.10702	-0.334753	-4.58438	4.55328e-06	6.08445e-05	3.42788e-05	1		-1.85717	-1.02575	-12.3683	3.87945e-35	2.70107e-33	1.59473e-33	1
TACC1	6867	421	299	356		0.493675	0.434524	4.01307	5.99335e-05	0.000542064	0.00049085	1		0.241943	1.01421	9.95758	2.33693e-23	1.57007e-21	8.77935e-22	1		-0.251732	0.579682	5.23911	1.61355e-07	2.03875e-06	1.2037e-06	1
TARBP1	6894	386	483	410		-0.323422	-0.382574	-3.89807	9.69617e-05	0.00083852	0.000759297	1		-0.0870231	0.68524	6.81997	9.10592e-12	2.35134e-10	1.3247e-10	1		0.236399	1.06781	11.2719	1.8071e-29	9.66293e-28	5.70509e-28	1
TCEB1	6921	82	27	267		1.60266	1.54351	5.19011	2.10168e-07	2.88433e-06	2.61182e-06	1		-1.70314	-0.930881	-5.6495	1.60918e-08	3.01712e-07	1.69979e-07	1		-3.30581	-2.47439	-11.4068	3.86837e-30	2.11936e-28	1.25129e-28	1
THBS3	7059	424	1040	1048		-1.29445	-1.3536	-17.1068	1.32032e-65	2.38148e-63	2.15648e-63	1		-1.3055	-0.53324	-6.87099	6.37581e-12	1.68229e-10	9.47771e-11	1		-0.0110552	0.820359	13.2686	3.52223e-40	3.01828e-38	1.78202e-38	1
THRA	7067	81	125	485		-0.625934	-0.685085	-3.36886	0.000754787	0.00532995	0.00482638	1		-2.58199	-1.80973	-12.7121	5.06628e-37	5.1776e-35	2.91697e-35	1		-1.95606	-1.12464	-8.82966	1.04996e-18	3.31034e-17	1.95445e-17	1
TNNC2	7125	115	534	1544		-2.21521	-2.27436	-17.5533	5.61604e-69	1.07437e-66	9.72861e-67	1		-3.74697	-2.9747	-30.4708	6.36166e-204	3.55078e-201	2.00045e-201	1		-1.53176	-0.700347	-10.5632	4.41159e-26	2.13674e-24	1.26155e-24	1
TNNI2	7136	2862	4499	4388		-0.652581	-0.711732	-20.957	1.62112e-97	5.38639e-95	4.87749e-95	1		-0.61654	0.155723	4.63424	3.58257e-06	4.8863e-05	2.75286e-05	1		0.0360408	0.867455	29.0029	6.05008e-185	3.67625e-182	2.17049e-182	1
TPBG	7162	286	100	373		1.51602	1.45686	9.28803	1.57176e-20	6.84311e-19	6.19658e-19	1		-0.38316	0.389102	3.50883	0.000450091	0.00388793	0.00219039	1		-1.89918	-1.06776	-7.42428	1.13396e-13	2.52646e-12	1.49165e-12	1
TPM1	7168	96	216	904		-1.16993	-1.22908	-7.23044	4.81442e-13	1.17804e-11	1.06674e-11	1		-3.23522	-2.46295	-21.093	9.23198e-99	2.23291e-96	1.25798e-96	1		-2.06529	-1.23388	-12.9791	1.60774e-38	1.3105e-36	7.73732e-37	1
TPT1	7178	10963	8560	13348		0.35696	0.297809	14.4769	1.6964e-47	2.27859e-45	2.06331e-45	1		-0.283981	0.488282	26.9819	2.40728e-160	9.70403e-158	5.46708e-158	1		-0.640941	0.190473	9.91461	3.59654e-23	1.49312e-21	8.81552e-22	1
HSP90B1	7184	1562	469	3559		1.73573	1.67658	24.0593	6.67553e-128	2.80951e-125	2.54407e-125	1		-1.18808	-0.415815	-10.0866	6.33382e-24	4.37697e-22	2.46591e-22	1		-2.92381	-2.0924	-37.6535	0	0	0	1
CCT3	7203	1159	380	1179		1.60881	1.54966	19.5786	2.35351e-85	5.7145e-83	5.1746e-83	1		-0.0246832	0.74758	12.7599	2.74434e-37	2.84471e-35	1.60266e-35	1		-1.63349	-0.802078	-10.3852	2.89445e-25	1.34351e-23	7.93221e-24	1
TWIST1	7291	2521	809	1767		1.63978	1.58063	29.3122	7.2557e-189	4.16411e-186	3.77069e-186	1		0.512694	1.28496	29.4863	4.3146e-191	2.08712e-188	1.17585e-188	1		-1.12709	-0.295676	-5.11828	3.08339e-07	3.75399e-06	2.21639e-06	1
UBE2D3	7323	752	418	1056		0.84723	0.788079	9.15087	5.64743e-20	2.42532e-18	2.19618e-18	1		-0.489805	0.282457	4.20867	2.56876e-05	0.000295855	0.00016668	1		-1.33703	-0.505621	-6.52243	6.91791e-11	1.22977e-09	7.26067e-10	1
COL14A1	7373	1519	1889	2140		-0.314501	-0.373652	-7.54816	4.41459e-14	1.18593e-12	1.07388e-12	1		-0.494489	0.277774	5.89028	3.85543e-09	7.79248e-08	4.39015e-08	1		-0.179988	0.651426	14.6301	1.80529e-48	2.11695e-46	1.24986e-46	1
WNT5A	7474	462	93	507		2.31259	2.25344	15.9057	5.78524e-57	9.13055e-55	8.26791e-55	1		-0.134093	0.63817	7.00596	2.45297e-12	6.84567e-11	3.85674e-11	1		-2.44668	-1.61527	-11.909	1.062e-32	6.634e-31	3.91678e-31	1
YWHAE	7531	1774	599	2501		1.56638	1.50723	23.7398	1.40134e-124	5.52915e-122	5.00676e-122	1		-0.495499	0.276764	6.3446	2.23004e-10	5.0252e-09	2.83111e-09	1		-2.06188	-1.23046	-21.5512	5.15718e-103	1.64146e-100	9.69132e-101	1
YWHAG	7532	724	329	989		1.1379	1.07875	11.6862	1.49868e-31	1.07513e-29	9.73556e-30	1		-0.449981	0.322282	4.67929	2.87871e-06	4.03241e-05	2.27179e-05	1		-1.58788	-0.756469	-9.04147	1.54581e-19	5.27151e-18	3.11235e-18	1
YWHAH	7533	601	196	698		1.61651	1.55736	14.1463	1.96818e-45	2.4363e-43	2.20612e-43	1		-0.215862	0.556401	7.06692	1.58407e-12	4.56112e-11	2.56966e-11	1		-1.83237	-1.00096	-9.63258	5.8249e-22	2.23757e-20	1.32108e-20	1
YWHAZ	7534	1172	763	1713		0.619218	0.560066	8.44844	2.95213e-17	1.07108e-15	9.69884e-16	1		-0.547553	0.22471	4.22326	2.4079e-05	0.000279547	0.000157492	1		-1.16677	-0.335356	-5.67641	1.37547e-08	1.9355e-07	1.14274e-07	1
TP63	8626	581	187	718		1.6355	1.57635	14.0321	9.9128e-45	1.18075e-42	1.06919e-42	1		-0.305446	0.466817	5.92082	3.20347e-09	6.58481e-08	3.70977e-08	1		-1.94095	-1.10953	-10.6274	2.22134e-26	1.09981e-24	6.49339e-25	1
IRS2	8660	119	192	109		-0.690145	-0.749296	-4.51619	6.29618e-06	6.8178e-05	6.17366e-05	1		0.126633	0.898896	4.78606	1.70083e-06	2.43898e-05	1.37408e-05	1		0.816778	1.64819	9.91814	3.47179e-23	1.45034e-21	8.56294e-22	1
EIF3G	8666	1556	1867	1978		-0.26288	-0.322031	-6.52553	6.77603e-11	1.39794e-09	1.26587e-09	1		-0.3462	0.426062	8.91193	5.01535e-19	2.56278e-17	1.44382e-17	1		-0.0833205	0.748093	16.4247	1.27397e-60	2.18339e-58	1.28909e-58	1
EIF3H	8667	288	426	914		-0.564785	-0.623936	-5.72551	1.03123e-08	1.6822e-07	1.52327e-07	1		-1.66613	-0.893863	-10.1037	5.31808e-24	3.74641e-22	2.10396e-22	1		-1.10134	-0.269927	-3.37442	0.000739727	0.00478639	0.00282453	1
SFRS9	8683	392	277	266		0.500968	0.441816	3.93233	8.41256e-05	0.000741739	0.00067166	1		0.559427	1.33169	11.9405	7.27622e-33	6.94688e-31	3.91375e-31	1		0.0584597	0.889874	7.3357	2.20564e-13	4.74035e-12	2.79875e-12	1
CD164	8763	343	106	728		1.69414	1.63499	11.0684	1.78496e-28	1.11569e-26	1.01028e-26	1		-1.08573	-0.313467	-3.4968	0.000470868	0.00404813	0.00228065	1		-2.77987	-1.94846	-16.249	2.27211e-59	3.70409e-57	2.18693e-57	1
TSC22D1	8848	351	211	868		0.734228	0.675077	5.46007	4.75949e-08	7.12006e-07	6.44736e-07	1		-1.30622	-0.533961	-6.26041	3.83976e-10	8.41732e-09	4.74217e-09	1		-2.04045	-1.20904	-12.5157	6.12977e-36	4.40553e-34	2.60107e-34	1
CYTH2	9266	256	358	291		-0.483816	-0.542967	-4.63193	3.62272e-06	4.11335e-05	3.72472e-05	1		-0.184875	0.587387	4.84199	1.28547e-06	1.88052e-05	1.05945e-05	1		0.29894	1.13035	10.1612	2.95436e-24	1.3253e-22	7.82468e-23	1
SFRS11	9295	1163	631	1357		0.882139	0.822988	11.8152	3.25892e-32	2.39227e-30	2.16625e-30	1		-0.22257	0.549693	9.72689	2.3157e-22	1.42396e-20	8.02235e-21	1		-1.10471	-0.273295	-4.16126	3.16496e-05	0.000283194	0.0001672	1
NTN1	9423	506	148	556		1.77354	1.71439	13.9047	5.93446e-44	6.81168e-42	6.16812e-42	1		-0.135947	0.636315	7.31323	2.60794e-13	8.22749e-12	4.63523e-12	1		-1.90949	-1.07807	-9.13607	6.47626e-20	2.26635e-18	1.33808e-18	1
ITM2B	9445	9281	6714	14644		0.467108	0.407957	17.8765	1.79656e-71	3.78057e-69	3.42338e-69	1		-0.657958	0.114305	6.19918	5.6759e-10	1.22572e-08	6.90553e-09	1		-1.12507	-0.293651	-14.715	5.16448e-49	6.39248e-47	3.77418e-47	1
CXCL14	9547	4169	4597	3499		-0.140991	-0.200143	-6.51326	7.35374e-11	1.50728e-09	1.36487e-09	1		0.252759	1.02502	31.6729	3.66603e-220	2.21673e-217	1.24887e-217	1		0.39375	1.22516	38.9077	0	0	0	1
JAKMIP2	9832	267	42	206		2.66838	2.60923	13.1627	1.43924e-39	1.46547e-37	1.32702e-37	1		0.374195	1.14646	8.7601	1.95084e-18	9.69541e-17	5.46223e-17	1		-2.29418	-1.46277	-7.058	1.68911e-12	3.36012e-11	1.98385e-11	1
HNRPDL	9987	2672	1672	3778		0.676345	0.617194	13.9318	4.05948e-44	4.74583e-42	4.29745e-42	1		-0.499703	0.27256	7.67867	1.60754e-14	5.63494e-13	3.17463e-13	1		-1.17605	-0.344634	-8.65631	4.87272e-18	1.44112e-16	8.50849e-17	1
CHAF1A	10036	7588	10920	22989		-0.525181	-0.584332	-27.5223	9.49777e-167	4.99662e-164	4.52454e-164	1		-1.59915	-0.826889	-47.776	0	0	0	1		-1.07397	-0.242557	-15.4193	1.2134e-53	1.68966e-51	9.97593e-52	1
ARPC2	10109	1681	1081	3231		0.636953	0.577802	10.4097	2.23994e-25	1.27394e-23	1.15358e-23	1		-0.942661	-0.170398	-4.10938	3.96724e-05	0.000438815	0.000247221	1		-1.57961	-0.7482	-16.1992	5.11127e-59	7.94505e-57	4.69083e-57	1
TSHZ1	10194	115	28	106		2.03814	1.97898	7.30771	2.7173e-13	6.80728e-12	6.16413e-12	1		0.11757	0.889832	4.66481	3.08904e-06	4.27749e-05	2.40986e-05	1		-1.92057	-1.08915	-4.02181	5.7753e-05	0.000488017	0.00028813	1
SPRY3	10251	84	9	72		3.22239	3.16324	8.1307	4.26808e-16	1.36774e-14	1.23851e-14	1		0.222392	0.994655	4.37615	1.20795e-05	0.000149062	8.39793e-05	1		-3	-2.16859	-5.47369	4.40765e-08	5.86867e-07	3.46492e-07	1
CITED2	10370	363	98	349		1.88912	1.82996	12.321	6.98374e-35	5.87845e-33	5.32306e-33	1		0.0567425	0.829005	7.80417	5.98925e-15	2.16209e-13	1.21808e-13	1		-1.83237	-1.00096	-6.81052	9.72496e-12	1.84141e-10	1.08718e-10	1
SEC23A	10484	115	27	329		2.0906	2.03145	7.43356	1.05716e-13	2.74644e-12	2.48696e-12	1		-1.51645	-0.744191	-5.1785	2.2368e-07	3.55147e-06	2.00084e-06	1		-3.60706	-2.77564	-13.4813	2.01613e-41	1.82105e-39	1.07517e-39	1
CRTAP	10491	452	195	470		1.21285	1.1537	9.74633	1.91259e-22	9.50723e-21	8.609e-21	1		-0.056338	0.715925	7.6699	1.72134e-14	6.00482e-13	3.38301e-13	1		-1.26919	-0.437773	-3.81121	0.000138289	0.00108108	0.00063828	1
DDX17	10521	259	131	335		0.983385	0.924234	6.14954	7.77072e-10	1.42606e-08	1.29133e-08	1		-0.371209	0.401054	3.43447	0.000593711	0.00496882	0.00279747	1		-1.35459	-0.52318	-3.78868	0.000151453	0.00117574	0.000694167	1
PAIP1	10605	310	40	271		2.9542	2.89505	14.9763	1.04911e-50	1.47178e-48	1.33273e-48	1		0.193975	0.966238	8.20799	2.24919e-16	9.22042e-15	5.19463e-15	1		-2.76022	-1.92881	-9.84637	7.10676e-23	2.91421e-21	1.72058e-21	1
NUP50	10762	342	138	425		1.30933	1.25018	9.03393	1.6561e-19	6.87827e-18	6.22842e-18	1		-0.313467	0.458796	4.47009	7.81853e-06	0.000100409	5.65689e-05	1		-1.62279	-0.791381	-6.16194	7.18571e-10	1.18884e-08	7.01904e-09	1
CPSF6	11052	670	271	802		1.30587	1.24672	12.6191	1.65711e-36	1.49448e-34	1.35328e-34	1		-0.259441	0.512822	6.92963	4.21929e-12	1.13811e-10	6.41193e-11	1		-1.56531	-0.733895	-7.92945	2.20118e-15	5.38925e-14	3.18187e-14	1
LSM6	11157	391	124	443		1.65683	1.59768	11.623	3.14829e-31	2.23316e-29	2.02217e-29	1		-0.180138	0.592125	6.02782	1.66188e-09	3.50542e-08	1.97489e-08	1		-1.83697	-1.00555	-7.70237	1.33563e-14	3.12145e-13	1.84293e-13	1
WDR6	11180	114	171	122		-0.584963	-0.644114	-3.73113	0.00019062	0.00153493	0.00138991	1		-0.0978473	0.674415	3.65402	0.000258171	0.00236826	0.00133358	1		0.487115	1.31853	7.9281	2.2253e-15	5.42842e-14	3.20499e-14	1
SEC31A	22872	523	667	533		-0.350876	-0.410027	-4.88679	1.02491e-06	1.26372e-05	1.14433e-05	1		-0.0273246	0.744938	8.54196	1.31966e-17	6.21782e-16	3.50301e-16	1		0.323551	1.15497	14.1136	3.13054e-45	3.32135e-43	1.96096e-43	1
SHANK2	22941	451	299	171		0.592982	0.533831	5.01586	5.27979e-07	6.77466e-06	6.1346e-06	1		1.39913	2.17139	18.055	7.1997e-73	1.30603e-70	7.35793e-71	1		0.806149	1.63756	12.3204	7.03121e-35	4.84501e-33	2.86054e-33	1
SIN3B	23309	357	156	4		1.19438	1.13523	8.55	1.23085e-17	4.57081e-16	4.13896e-16	1		6.47978	7.25204	22.2407	1.38706e-109	3.87097e-107	2.18084e-107	1		5.2854	6.11682	15.2944	8.33865e-53	1.11471e-50	6.58135e-51	1
DOCK9	23348	234	34	246		2.7829	2.72375	12.6103	1.85171e-36	1.64646e-34	1.4909e-34	1		-0.0721498	0.700113	5.41082	6.2736e-08	1.09822e-06	6.17974e-07	1		-2.85505	-2.02364	-9.68195	3.59784e-22	1.41459e-20	8.35186e-21	1
ADNP	23394	241	51	308		2.24046	2.18131	11.2592	2.08609e-29	1.37182e-27	1.24222e-27	1		-0.353897	0.418366	3.44559	0.000569817	0.00477987	0.0026929	1		-2.59436	-1.76295	-9.87427	5.38252e-23	2.22079e-21	1.31117e-21	1
SLC44A1	23446	198	57	168		1.79647	1.73732	8.7782	1.66112e-18	6.43351e-17	5.82568e-17	1		0.237039	1.0093	6.80076	1.04067e-11	2.6495e-10	1.49268e-10	1		-1.55943	-0.728013	-3.603	0.000314571	0.00224876	0.00132769	1
KLHDC2	23588	497	782	606		-0.653923	-0.713074	-8.73154	2.51217e-18	9.55383e-17	8.6512e-17	1		-0.286072	0.486191	5.68394	1.31629e-08	2.48723e-07	1.40127e-07	1		0.367851	1.19926	15.7476	7.13073e-56	1.05915e-53	6.25333e-54	1
CHD5	26038	0	14	106		-4.80735	-4.86651	-3.88015	0.000104391	0.000896627	0.000811915	1		-7.72792	-6.95566	-9.3628	7.7648e-21	4.36755e-19	2.4606e-19	1		-2.92057	-2.08915	-6.48696	8.75839e-11	1.54462e-09	9.11958e-10	1
UBQLN1	29979	207	292	255		-0.496338	-0.555489	-4.27024	1.95262e-05	0.000190819	0.000172761	1		-0.300866	0.471396	3.56507	0.000363753	0.00321094	0.00180899	1		0.195471	1.02689	8.48742	2.11268e-17	5.98355e-16	3.51713e-16	1
APH1A	51107	824	412	1018		1	0.940849	11.1372	8.26323e-29	5.26927e-27	4.77143e-27	1		-0.305021	0.467241	7.0581	1.68792e-12	4.84094e-11	2.7273e-11	1		-1.30502	-0.473607	-6.03183	1.62109e-09	2.56763e-08	1.51595e-08	1
FAM53C	51307	357	536	423		-0.586309	-0.64546	-6.61959	3.60206e-11	7.70841e-10	6.98012e-10	1		-0.244734	0.527529	5.18912	2.11293e-07	3.36955e-06	1.89834e-06	1		0.341575	1.17299	12.8084	1.47079e-37	1.15656e-35	6.82845e-36	1
MEX3C	51320	236	42	285		2.49033	2.43117	11.8918	1.30631e-32	9.70202e-31	8.78539e-31	1		-0.272175	0.500088	4.01835	5.86073e-05	0.00062354	0.000351292	1		-2.7625	-1.93109	-10.1055	5.22442e-24	2.328e-22	1.37448e-22	1
KRT76	51350	168	53	156		1.6644	1.60525	7.64409	2.10433e-14	5.77593e-13	5.23023e-13	1		0.106915	0.879178	5.58114	2.38946e-08	4.42294e-07	2.49181e-07	1		-1.55748	-0.726068	-3.46381	0.000532587	0.00358491	0.00211656	1
TPPP3	51673	146	303	366		-1.05335	-1.1125	-7.90999	2.5741e-15	7.73823e-14	6.99346e-14	1		-1.32588	-0.553613	-4.19971	2.67254e-05	0.000305385	0.000172049	1		-0.272526	0.558888	5.10322	3.33917e-07	4.03599e-06	2.38289e-06	1
CASZ1	54897	49	195	185		-1.99262	-2.05177	-9.94433	2.66957e-23	1.38139e-21	1.25088e-21	1		-1.91667	-1.14441	-5.57114	2.53078e-08	4.6726e-07	2.63246e-07	1		0.0759489	0.907363	6.25654	3.93602e-10	6.59357e-09	3.89291e-09	1
ARHGAP17	55114	352	101	395		1.80122	1.74207	11.7274	9.22761e-32	6.69585e-30	6.06324e-30	1		-0.166277	0.605986	5.839	5.25166e-09	1.04975e-07	5.91413e-08	1		-1.9675	-1.13608	-8.03331	9.4881e-16	2.40222e-14	1.41829e-14	1
RNF220	55182	433	258	597		0.746996	0.687845	6.16575	7.01507e-10	1.30253e-08	1.17947e-08	1		-0.463364	0.308899	3.47582	0.000509299	0.00433233	0.00244076	1		-1.21036	-0.378946	-3.75647	0.000172328	0.00131489	0.000776321	1
SLC25A36	55186	137	77	761		0.831246	0.772094	3.83587	0.000125121	0.00105883	0.000958795	1		-2.47372	-1.70146	-15.2555	1.51384e-52	2.15381e-50	1.21342e-50	1		-3.30497	-2.47355	-19.2555	1.26894e-82	2.92468e-80	1.72676e-80	1
C11orf57	55216	206	55	256		1.90514	1.84599	9.33638	9.96826e-21	4.46309e-19	4.04143e-19	1		-0.313499	0.458763	3.46873	0.000522928	0.0044275	0.00249438	1		-2.21864	-1.38723	-7.56017	4.02542e-14	9.21435e-13	5.42712e-13	1
LRRC40	55631	202	57	224		1.82532	1.76617	8.96874	2.99934e-19	1.2216e-17	1.10619e-17	1		-0.149143	0.623119	4.53442	5.77624e-06	7.57909e-05	4.26993e-05	1		-1.97446	-1.14305	-6.07895	1.20973e-09	1.94372e-08	1.14759e-08	1
C5orf15	56951	620	354	1281		0.808519	0.749368	7.95348	1.81342e-15	5.55734e-14	5.03229e-14	1		-1.04693	-0.274668	-4.09274	4.26305e-05	0.000467968	0.000263645	1		-1.85545	-1.02404	-13.2993	2.33593e-40	2.02771e-38	1.19718e-38	1
KIAA1219	57148	273	99	304		1.4634	1.40425	8.82684	1.07679e-18	4.27533e-17	3.87141e-17	1		-0.15517	0.617092	5.22611	1.73111e-07	2.79753e-06	1.57608e-06	1		-1.61857	-0.787157	-5.18724	2.13435e-07	2.64186e-06	1.55978e-06	1
S100A14	57402	433	566	2005		-0.386435	-0.445586	-4.86161	1.16433e-06	1.42727e-05	1.29242e-05	1		-2.21116	-1.4389	-21.9237	1.54502e-106	4.15209e-104	2.33922e-104	1		-1.82473	-0.993314	-16.2292	3.13615e-59	4.99096e-57	2.94671e-57	1
INTS2	57508	90	20	90		2.16993	2.11077	6.73954	1.5889e-11	3.53195e-10	3.19826e-10	1		0	0.772263	3.65516	0.000257025	0.00236073	0.00132999	1		-2.16993	-1.33851	-4.36168	1.29066e-05	0.000122279	7.21434e-05	1
MLL3	58508	132	32	137		2.04439	1.98524	7.84553	4.31112e-15	1.26586e-13	1.14627e-13	1		-0.053638	0.718625	4.15773	3.21421e-05	0.000360468	0.000203082	1		-2.09803	-1.26662	-5.15624	2.51953e-07	3.09569e-06	1.82772e-06	1
GOLPH3	64083	691	384	837		0.847579	0.788428	8.77493	1.71008e-18	6.54286e-17	5.9247e-17	1		-0.276542	0.495721	6.82302	8.91457e-12	2.31015e-10	1.3015e-10	1		-1.12412	-0.292707	-3.48776	0.000487083	0.00330524	0.00195145	1
TNMD	64102	1231	879	3025		0.485896	0.426744	6.75205	1.45771e-11	3.26331e-10	2.95499e-10	1		-1.2971	-0.524842	-11.5148	1.11069e-30	9.82826e-29	5.53151e-29	1		-1.783	-0.951586	-19.242	1.64829e-82	3.6724e-80	2.16822e-80	1
PDF	64146	84	206	232		-1.29418	-1.35333	-7.60925	2.75685e-14	7.50171e-13	6.79296e-13	1		-1.46566	-0.693401	-4.0875	4.36038e-05	0.000477929	0.000269257	1		-0.17148	0.659934	4.88201	1.05012e-06	1.19778e-05	7.07183e-06	1
NUCKS1	64710	754	314	987		1.2638	1.20465	13.0303	8.22527e-39	7.98863e-37	7.23388e-37	1		-0.388486	0.383777	5.62621	1.84215e-08	3.44502e-07	1.94086e-07	1		-1.65229	-0.820872	-9.69244	3.24672e-22	1.28409e-20	7.58137e-21	1
PAPOLG	64895	189	38	201		2.31431	2.25516	10.1771	2.50931e-24	1.38958e-22	1.2583e-22	1		-0.0888093	0.683453	4.76069	1.92937e-06	2.75039e-05	1.54952e-05	1		-2.40312	-1.57171	-7.35094	1.96816e-13	4.27116e-12	2.52174e-12	1
BCL11B	64919	168	23	127		2.86876	2.8096	10.8588	1.81134e-27	1.09952e-25	9.95639e-26	1		0.403633	1.1759	7.09056	1.33567e-12	3.87666e-11	2.1802e-11	1		-2.46512	-1.63371	-6.00862	1.87113e-09	2.94967e-08	1.74152e-08	1
RSRC2	65117	363	89	477		2.02809	1.96894	12.9412	2.636e-38	2.48374e-36	2.24908e-36	1		-0.39402	0.378243	3.85016	0.00011804	0.0011653	0.000656511	1		-2.42211	-1.5907	-11.4241	3.17025e-30	1.76583e-28	1.04256e-28	1
SEMA6D	80031	273	86	360		1.66649	1.60734	9.75396	1.77411e-22	8.88885e-21	8.04905e-21	1		-0.399096	0.373167	3.29682	0.000977862	0.00767066	0.00432152	1		-2.06559	-1.23417	-8.19078	2.59545e-16	6.82992e-15	4.03245e-15	1
FBXO11	80204	334	112	383		1.57635	1.5172	10.3444	4.43772e-25	2.50137e-23	2.26504e-23	1		-0.197496	0.574766	5.42394	5.82997e-08	1.02925e-06	5.79863e-07	1		-1.77385	-0.942432	-6.78595	1.15328e-11	2.16531e-10	1.27842e-10	1
NUBPL	80224	108	26	116		2.05445	1.9953	7.12001	1.07919e-12	2.56125e-11	2.31926e-11	1		-0.103093	0.669169	3.53209	0.000412291	0.00358703	0.00202087	1		-2.15754	-1.32613	-4.91655	8.80837e-07	1.01509e-05	5.98427e-06	1
PDGFD	80310	417	309	302		0.432441	0.373289	3.46774	0.000524863	0.00385286	0.00348885	1		0.465499	1.23776	11.6348	2.74215e-31	2.51861e-29	1.41894e-29	1		0.0330583	0.864472	7.56004	4.02946e-14	9.19213e-13	5.42712e-13	1
WDR82	80335	1130	595	1352		0.925361	0.86621	12.1662	4.70652e-34	3.80926e-32	3.44937e-32	1		-0.258772	0.51349	9.0127	2.01054e-19	1.04953e-17	5.91287e-18	1		-1.18413	-0.35272	-5.28734	1.24111e-07	1.59224e-06	9.39824e-07	1
MED25	81857	410	546	550		-0.413277	-0.472428	-5.03901	4.67948e-07	6.10363e-06	5.52696e-06	1		-0.423808	0.348455	3.78922	0.00015112	0.00145043	0.000817149	1		-0.0105307	0.820883	9.61644	6.81492e-22	2.58812e-20	1.52805e-20	1
ANKRD27	84079	143	16	159		3.15987	3.10072	10.5123	7.58022e-26	4.39027e-24	3.97548e-24	1		-0.153012	0.619251	3.79389	0.000148304	0.00142907	0.000805116	1		-3.31288	-2.48147	-8.81666	1.17923e-18	3.66603e-17	2.16446e-17	1
SNX26	115703	49	86	39		-0.811555	-0.870706	-3.43893	0.000584022	0.00421845	0.0038199	1		0.329308	1.10157	3.63359	0.00027951	0.00252568	0.00142293	1		1.14086	1.97228	7.5089	5.96245e-14	1.34185e-12	7.92242e-13	1
LRIG3	121227	194	45	221		2.10806	2.04891	9.70876	2.76691e-22	1.34365e-20	1.21671e-20	1		-0.18799	0.584273	4.19482	2.73087e-05	0.000310097	0.000174703	1		-2.29605	-1.46464	-7.31745	2.52736e-13	5.3799e-12	3.17634e-12	1
hCG_1641703	127545	7742	6356	9026		0.284587	0.225436	9.30592	1.32843e-20	5.86461e-19	5.31053e-19	1		-0.22138	0.550882	25.2499	1.136e-140	3.92514e-138	2.21136e-138	1		-0.505968	0.325446	14.2334	5.6842e-46	6.2284e-44	3.6773e-44	1
C5orf33	133686	153	75	438		1.02857	0.969418	4.9186	8.71663e-07	1.08967e-05	9.86715e-06	1		-1.5174	-0.745136	-5.9819	2.20546e-09	4.62508e-08	2.60569e-08	1		-2.54597	-1.71455	-11.5487	7.49058e-31	4.35366e-29	2.57044e-29	1
LOC149501	149501	0	47	183		-6.55459	-6.61374	-7.13792	9.47523e-13	2.2701e-11	2.05173e-11	1		-8.5157	-7.74344	-11.9478	6.66567e-33	6.44882e-31	3.63315e-31	1		-1.96111	-1.1297	-5.44285	5.24356e-08	6.95396e-07	4.10568e-07	1
AMOT	154796	132	41	143		1.68684	1.62769	6.84372	7.7163e-12	1.75227e-10	1.58671e-10	1		-0.115477	0.656786	3.8409	0.000122586	0.00120526	0.000679023	1		-1.80232	-0.970905	-4.2504	2.13391e-05	0.000195786	0.000115515	1
C6orf136	221545	184	249	196		-0.43644	-0.495591	-3.55472	0.000378376	0.00288141	0.00260733	1		-0.0911479	0.681115	4.6831	2.82566e-06	3.98116e-05	2.24292e-05	1		0.345292	1.17671	8.75068	2.12073e-18	6.50227e-17	3.839e-17	1
CNOT6L	246175	343	137	435		1.32403	1.26488	9.13025	6.83441e-20	2.89568e-18	2.6221e-18	1		-0.342807	0.429456	4.21171	2.53442e-05	0.00029283	0.000164976	1		-1.66684	-0.835426	-6.53095	6.53557e-11	1.16801e-09	6.89607e-10	1
EHBP1L1	254102	94	181	528		-0.945257	-1.00441	-5.62357	1.87055e-08	2.92297e-07	2.64681e-07	1		-2.48981	-1.71754	-12.7909	1.84333e-37	1.96694e-35	1.10814e-35	1		-1.54455	-0.713134	-6.27382	3.52297e-10	5.94634e-09	3.51078e-09	1
ADAM5P	255926	56	16	0		1.80735	1.7482	4.68851	2.75197e-06	3.17899e-05	2.87601e-05	1		6.80735	7.57962	8.69831	3.36851e-18	1.65148e-16	9.30417e-17	1		5	5.83141	4.90626	9.28315e-07	1.0643e-05	6.28371e-06	1
SHISA2	387914	62	19	233		1.70627	1.64712	4.73019	2.2431e-06	2.61751e-05	2.37021e-05	1		-1.90999	-1.13773	-6.22303	4.8763e-10	1.05619e-08	5.9504e-09	1		-3.61626	-2.78484	-11.3645	6.28567e-30	3.41573e-28	2.01668e-28	1
LOC402665	402665	150	214	121		-0.512648	-0.5718	-3.7522	0.000175287	0.0014297	0.00129422	1		0.309955	1.08222	6.26707	3.67893e-10	8.08919e-09	4.55731e-09	1		0.822604	1.65402	10.4975	8.87314e-26	4.23629e-24	2.50115e-24	1
C1orf151	440574	343	222	822		0.627649	0.568498	4.63009	3.65509e-06	4.14265e-05	3.75126e-05	1		-1.26093	-0.488667	-5.61934	1.91688e-08	3.57555e-07	2.01441e-07	1		-1.88858	-1.05716	-10.9336	7.96552e-28	4.0955e-26	2.41802e-26	1
LOC442255	442255	61	6	52		3.34577	3.28662	7.04665	1.83275e-12	4.30118e-11	3.89481e-11	1		0.230298	1.00256	3.75366	0.000174271	0.00165512	0.000932466	1		-3.11548	-2.28406	-4.80236	1.56809e-06	1.71822e-05	1.01445e-05	1
LOC642741	642741	11503	12081	20609		-0.0707297	-0.129881	-6.97636	3.02937e-12	7.00527e-11	6.34342e-11	1		-0.841264	-0.0690016	-4.3101	1.63181e-05	0.000195709	0.000110259	1		-0.770535	0.0608794	3.86197	0.000112475	0.000893912	0.000527774	1
LOC644063	644063	1792	680	2244		1.39796	1.33881	21.8227	1.41189e-105	4.95181e-103	4.48397e-103	1		-0.324502	0.447761	10.0147	1.31328e-23	8.90577e-22	5.01736e-22	1		-1.72247	-0.891052	-15.6786	2.11905e-55	3.07908e-53	1.81792e-53	1
LOC646688	646688	221	55	270		2.00654	1.94739	10.0239	1.19728e-23	6.40544e-22	5.80026e-22	1		-0.288913	0.48335	3.76929	0.000163716	0.001561	0.000879442	1		-2.29546	-1.46404	-8.08574	6.179e-16	1.59461e-14	9.41474e-15	1
LOC100008588	100008588	6381	1650	20263		1.95132	1.89217	52.9665	0	0	0	1		-1.66699	-0.894731	-47.915	0	0	0	1		-3.61831	-2.7869	-106.381	0	0	0	1
LOC100129218	100129218	306	176	158		0.797956	0.738805	5.51788	3.43109e-08	5.21938e-07	4.72626e-07	1		0.953607	1.72587	12.7689	2.44445e-37	2.57057e-35	1.44822e-35	1		0.155651	0.987065	6.37726	1.80285e-10	3.11375e-09	1.83839e-09	1
LOC100131206	100131206	6754	5019	12978		0.428342	0.369191	13.8713	9.45352e-44	1.04702e-41	9.48098e-42	1		-0.942254	-0.169991	-8.25064	1.57554e-16	6.57018e-15	3.70153e-15	1		-1.3706	-0.539182	-24.349	5.94602e-131	2.33783e-128	1.38028e-128	1
LOC100131431	100131431	791	933	2615		-0.238199	-0.297351	-4.27492	1.91203e-05	0.000188309	0.000170325	1		-1.72506	-0.952799	-18.0415	9.20046e-73	1.62826e-70	9.17332e-71	1		-1.48686	-0.655448	-12.9712	1.7811e-38	1.43432e-36	8.46836e-37	1
LOC100132857	100132857	6558	2901	8635		1.17671	1.11755	36.3016	1.52797e-288	1.20576e-285	1.09184e-285	1		-0.39694	0.375322	16.3141	7.82968e-60	1.20877e-57	6.81e-58	1		-1.57365	-0.742232	-26.3473	5.51072e-153	2.83336e-150	1.67284e-150	1
LOC100134395	100134395	57	1	39		5.83289	5.77374	7.77651	7.45555e-15	2.11062e-13	1.91121e-13	1		0.547488	1.31975	4.52101	6.15451e-06	8.00306e-05	4.50879e-05	1		-5.2854	-4.45399	-5.56827	2.57288e-08	3.5168e-07	2.07635e-07	1
ALCAM	214	33	8	19		2.04439	1.98524	3.92262	8.75914e-05	0.000763236	0.00069065	1		0.796467	1.56873	3.91623	8.99445e-05	0.000907071	0.000510673	1		-1.24793	-0.416514	-0.731638	0.46439	0.705931	0.416679	0
APEX1	328	23	5	12		2.20163	2.14248	3.43915	0.000583538	0.00422221	0.0038199	1		0.938599	1.71086	3.47891	0.000503454	0.00430025	0.00242024	1		-1.26303	-0.43162	-0.600959	0.547867	0.782467	0.454675	0
APOE	348	314	888	1599		-1.4998	-1.55895	-17.5671	4.39983e-69	8.68004e-67	7.85996e-67	1		-2.34833	-1.57607	-20.9385	2.38813e-97	5.58976e-95	3.14918e-95	1		-0.848538	-0.0171244	-0.295931	0.767283	0.884533	0.522064	0
ATP2A1	487	17	103	223		-2.59904	-2.65819	-8.42903	3.48546e-17	1.25021e-15	1.13209e-15	1		-3.71344	-2.94117	-11.5139	1.12311e-30	9.81838e-29	5.53151e-29	1		-1.1144	-0.282985	-1.74298	0.0813377	0.224375	0.132473	0
ATP2B1	490	551	296	472		0.896455	0.837304	8.25061	1.57594e-16	5.29197e-15	4.792e-15	1		0.223265	0.995528	11.219	3.29133e-29	2.68336e-27	1.51176e-27	1		-0.67319	0.158224	1.53067	0.125852	0.29402	0.173592	0
BCL2	596	393	158	344		1.3146	1.25545	9.71634	2.56836e-22	1.25691e-20	1.13815e-20	1		0.192121	0.964384	9.22735	2.77403e-20	1.52488e-18	8.59089e-19	1		-1.12248	-0.29107	-2.22364	0.0261727	0.0947661	0.0559508	0
BMP3	651	19	2	5		3.24793	3.18878	3.88086	0.000104087	0.000895235	0.000810654	1		1.926	2.69826	4.20257	2.63907e-05	0.000302514	0.000170431	1		-1.32193	-0.490514	-0.436371	0.662568	0.855686	0.474927	0
DST	667	382	150	278		1.34861	1.28946	9.78099	1.35878e-22	6.86237e-21	6.21402e-21	1		0.458488	1.23075	11.086	1.4665e-28	1.16933e-26	6.5878e-27	1		-0.890122	-0.0587084	-0.419749	0.674669	0.859605	0.474927	0
ZFP36L1	677	379	226	310		0.745875	0.686724	5.76001	8.41071e-09	1.38997e-07	1.25865e-07	1		0.28993	1.06219	9.81266	9.93158e-23	6.43425e-21	3.62495e-21	1		-0.455945	0.375469	3.05641	0.00224001	0.0123635	0.00729378	0
CA7	766	189	313	607		-0.727776	-0.786928	-6.01692	1.77768e-09	3.13477e-08	2.8386e-08	1		-1.68331	-0.911048	-8.36635	5.94313e-17	2.58224e-15	1.45479e-15	1		-0.955534	-0.12412	-1.2967	0.194734	0.410083	0.242117	0
SERPINH1	871	2490	2932	5541		-0.235739	-0.294891	-7.52953	5.09235e-14	1.35646e-12	1.2283e-12	1		-1.154	-0.381738	-11.6318	2.84043e-31	2.57627e-29	1.45143e-29	1		-0.918261	-0.0868473	-2.76494	0.00569325	0.0274954	0.0162336	0
CCND2	894	443	243	406		0.86635	0.807199	7.16885	7.56294e-13	1.82931e-11	1.65647e-11	1		0.125827	0.89809	9.22903	2.73097e-20	1.51267e-18	8.52211e-19	1		-0.740523	0.0908906	0.806001	0.420242	0.651414	0.384601	0
CDK4	1019	431	311	552		0.470773	0.411622	3.86178	0.000112565	0.000957713	0.00086723	1		-0.35698	0.415282	4.57686	4.72012e-06	6.28425e-05	3.54044e-05	1		-0.827754	0.00366029	0.0372821	0.97026	0.979197	0.578071	0
CKS1B	1163	362	260	362		0.477478	0.418327	3.59249	0.000327534	0.00252469	0.00228616	1		0	0.772263	7.33175	2.2717e-13	7.29355e-12	4.10906e-12	1		-0.477478	0.353936	3.1019	0.00192286	0.010985	0.00648563	0
CMA1	1215	27	78	113		-1.53051	-1.58967	-5.27888	1.29974e-07	1.83154e-06	1.65849e-06	1		-2.06529	-1.29303	-4.79435	1.63205e-06	2.34963e-05	1.32374e-05	1		-0.534777	0.296637	1.43796	0.150446	0.340759	0.201188	0
COL12A1	1303	138	34	92		2.02106	1.96191	7.95972	1.72429e-15	5.30998e-14	4.8083e-14	1		0.584963	1.35723	7.18777	6.58595e-13	1.9747e-11	1.11251e-11	1		-1.4361	-0.604685	-2.26237	0.0236746	0.0888496	0.0524576	0
CREBBP	1387	112	55	78		1.026	0.966844	4.19889	2.68232e-05	0.000255793	0.000231626	1		0.521953	1.29422	6.24245	4.30763e-10	9.41451e-09	5.30398e-09	1		-0.504043	0.327371	1.32549	0.18501	0.392076	0.231485	0
HAPLN1	1404	53	102	218		-0.944505	-1.00366	-4.21876	2.4565e-05	0.000237124	0.000214721	1		-2.04026	-1.268	-6.55884	5.42295e-11	1.27343e-09	7.17428e-10	1		-1.09576	-0.264345	-1.61502	0.106307	0.281298	0.164856	0
CYC1	1537	33	8	17		2.04439	1.98524	3.92262	8.75914e-05	0.000763236	0.00069065	1		0.956931	1.72919	4.19843	2.68767e-05	0.00030639	0.000172479	1		-1.08746	-0.256049	-0.437435	0.661796	0.859672	0.474927	0
DHX15	1665	323	138	332		1.22687	1.16771	8.31829	8.92394e-17	3.07851e-15	2.78766e-15	1		-0.0396491	0.732614	6.61515	3.71177e-11	8.88866e-10	5.00772e-10	1		-1.26651	-0.435101	-3.18495	0.00144779	0.00860565	0.0050786	0
EIF4A2	1974	2450	1176	2262		1.05889	0.999742	20.2166	6.9894e-91	2.10115e-88	1.90263e-88	1		0.115183	0.887446	21.5103	1.24587e-102	3.11726e-100	1.75621e-100	1		-0.943711	-0.112297	-2.27099	0.0231474	0.087411	0.0516083	0
ELF5	2001	1	19	22		-4.24793	-4.30708	-4.40787	1.04392e-05	0.000108751	9.84759e-05	1		-4.45943	-3.68717	-3.98379	6.78238e-05	0.00070861	0.000398932	1		-0.211504	0.61991	1.40227	0.160835	0.357864	0.210836	0
ENPEP	2028	65	154	194		-1.24442	-1.30357	-6.39194	1.63796e-10	3.23139e-09	2.92609e-09	1		-1.57755	-0.805282	-4.25748	2.06748e-05	0.00024393	0.000137426	1		-0.333126	0.498288	3.27762	0.00104687	0.006494	0.00383234	0
ETV1	2115	108	50	105		1.11103	1.05188	4.42024	9.85931e-06	0.000102879	9.31592e-05	1		0.040642	0.812905	4.1852	2.84909e-05	0.000322512	0.000181698	1		-1.07039	-0.238975	-1.01769	0.308826	0.535459	0.316074	0
ETV5	2119	82	42	58		0.965235	0.906083	3.40259	0.000667501	0.00476689	0.00431652	1		0.499571	1.27183	5.26933	1.36925e-07	2.25802e-06	1.27213e-06	1		-0.465664	0.36575	1.28549	0.19862	0.417608	0.24656	0
FAP	2191	31	99	240		-1.67516	-1.73431	-6.32778	2.48721e-10	4.84622e-09	4.38836e-09	1		-2.95269	-2.18043	-10.1031	5.35267e-24	3.73452e-22	2.10396e-22	1		-1.27753	-0.44612	-2.77112	0.00558631	0.0270572	0.0159748	0
FAT	2195	334	118	287		1.50106	1.44191	9.9602	2.27602e-23	1.18748e-21	1.07529e-21	1		0.218797	0.99106	8.70126	3.28225e-18	1.62013e-16	9.12756e-17	1		-1.28226	-0.45085	-3.06001	0.00221327	0.0122666	0.00723075	0
GRLF1	2909	184	96	202		0.938599	0.879448	4.97031	6.68466e-07	8.50812e-06	7.70428e-06	1		-0.13465	0.637613	4.41718	9.99968e-06	0.000124884	7.03576e-05	1		-1.07325	-0.241835	-1.42779	0.153353	0.344426	0.203352	0
H3F3B	3021	258	131	283		0.977804	0.918653	6.1065	1.01842e-09	1.85281e-08	1.67776e-08	1		-0.133431	0.638832	5.23966	1.60873e-07	2.61725e-06	1.47452e-06	1		-1.11124	-0.279821	-1.94266	0.0520567	0.162516	0.09586	0
HOXA1	3198	61	14	12		2.12338	2.06423	5.47002	4.49991e-08	6.7638e-07	6.12476e-07	1		2.34577	3.11804	8.0912	5.90803e-16	2.36844e-14	1.33434e-14	1		0.222392	1.05381	1.89799	0.057697	0.176457	0.104158	0
HOXA7	3204	102	33	65		1.62803	1.56888	5.85793	4.68685e-09	7.91125e-08	7.1638e-08	1		0.650058	1.42232	6.40314	1.5221e-10	3.49505e-09	1.96905e-09	1		-0.977974	-0.14656	-0.498984	0.617791	0.839206	0.474927	0
HOXD8	3234	19	1	4		4.24793	4.18878	4.2868	1.81266e-05	0.00018021	0.000162927	1		2.24793	3.02019	4.44874	8.63763e-06	0.000109667	6.17304e-05	1		-2	-1.16859	-0.82676	0.408373	0.645211	0.376182	0
HOXD9	3235	45	10	13		2.16993	2.11077	4.7655	1.8839e-06	2.22301e-05	2.01298e-05	1		1.79141	2.56368	6.29007	3.17332e-10	7.02001e-09	3.95495e-09	1		-0.378512	0.452902	0.765062	0.444235	0.681024	0.401899	0
HOXD10	3236	61	3	10		4.34577	4.28662	7.72839	1.08919e-14	3.04251e-13	2.75506e-13	1		2.60881	3.38107	8.38282	5.16753e-17	2.25877e-15	1.27255e-15	1		-1.73697	-0.905552	-1.06022	0.289042	0.509953	0.300328	0
HRC	3270	9	40	67		-2.152	-2.21115	-4.72125	2.34398e-06	2.73017e-05	2.47223e-05	1		-2.89616	-2.1239	-5.2507	1.51526e-07	2.47629e-06	1.3951e-06	1		-0.744161	0.0872529	0.314072	0.753466	0.870857	0.514162	0
ITGA6	3655	401	264	515		0.603064	0.543913	4.81041	1.50621e-06	1.80431e-05	1.63384e-05	1		-0.36097	0.411293	4.37522	1.21308e-05	0.000149189	8.40503e-05	1		-0.964035	-0.132621	-1.27427	0.202568	0.422322	0.249343	0
KCNMA1	3778	76	132	299		-0.796467	-0.855618	-4.19775	2.69581e-05	0.000256692	0.00023244	1		-1.97607	-1.20381	-7.37419	1.65342e-13	5.40415e-12	3.04461e-12	1		-1.17961	-0.348194	-2.45548	0.0140697	0.0587395	0.0346803	0
IPO5	3843	182	87	133		1.06485	1.0057	5.5305	3.19318e-08	4.86921e-07	4.40917e-07	1		0.452512	1.22477	7.62207	2.49631e-14	8.58445e-13	4.83633e-13	1		-0.612339	0.219075	1.13675	0.255641	0.496861	0.28989	0
KRT4	3851	184	55	97		1.7422	1.68305	8.27527	1.28162e-16	4.32667e-15	3.91789e-15	1		0.923649	1.69591	9.77983	1.37442e-22	8.74808e-21	4.92852e-21	1		-0.818553	0.0128608	0.0549889	0.956147	0.966998	0.570925	0
KRT5	3852	262	164	336		0.675871	0.61672	4.35311	1.34218e-05	0.000137552	0.000124556	1		-0.358894	0.413368	3.55279	0.000381174	0.00334034	0.00188189	1		-1.03477	-0.203351	-1.55886	0.11903	0.283534	0.167401	0
KRT14	3861	2	20	24		-3.32193	-3.38108	-4.16801	3.07273e-05	0.000291263	0.000263745	1		-3.58496	-2.8127	-3.69345	0.000221231	0.00206862	0.00116543	1		-0.263034	0.56838	1.33094	0.18321	0.388569	0.229378	0
KRT15	3866	117	28	85		2.06301	2.00386	7.43153	1.07347e-13	2.76604e-12	2.50471e-12	1		0.460974	1.23324	6.14426	8.03367e-10	1.71448e-08	9.65909e-09	1		-1.60204	-0.770622	-2.69278	0.00708585	0.0332363	0.0196231	0
KRT33A	3883	0	47	95		-6.55459	-6.61374	-7.13792	9.47523e-13	2.2701e-11	2.05173e-11	1		-7.56986	-6.79759	-8.90281	5.44491e-19	2.76282e-17	1.55652e-17	1		-1.01527	-0.183853	-0.751875	0.452126	0.690745	0.407822	0
KRT85	3891	0	17	58		-5.08746	-5.14661	-4.30758	1.6505e-05	0.000166182	0.000150481	1		-6.85798	-6.08572	-7.04546	1.84844e-12	5.25971e-11	2.96323e-11	1		-1.77052	-0.939104	-2.63266	0.008472	0.0386532	0.0228212	0
STMN1	3925	203	86	184		1.23907	1.17992	6.64893	2.95234e-11	6.38292e-10	5.77987e-10	1		0.141774	0.914037	6.33998	2.29798e-10	5.16227e-09	2.90834e-09	1		-1.0973	-0.265883	-1.49195	0.135711	0.312575	0.184547	0
LRP4	4038	113	59	101		0.937536	0.878385	3.89091	9.987e-05	0.000862489	0.000780676	1		0.161967	0.93423	4.81757	1.4532e-06	2.10467e-05	1.18573e-05	1		-0.775568	0.0558455	0.245474	0.80609	0.913824	0.53953	0
SMAD1	4086	264	122	250		1.11366	1.05451	6.92558	4.34189e-12	9.9674e-11	9.02569e-11	1		0.0786098	0.850873	6.80475	1.01225e-11	2.59536e-10	1.46218e-10	1		-1.03505	-0.203633	-1.34639	0.178177	0.380976	0.224932	0
SMAD4	4089	412	244	351		0.755763	0.696612	6.08171	1.18911e-09	2.13263e-08	1.93114e-08	1		0.231173	1.00344	9.76413	1.60483e-22	1.00385e-20	5.65552e-21	1		-0.52459	0.306824	2.62629	0.00863222	0.0392769	0.0231894	0
MAF	4094	268	145	271		0.88618	0.827029	5.69271	1.25042e-08	2.00353e-07	1.81423e-07	1		-0.0160599	0.756203	6.19411	5.86137e-10	1.26202e-08	7.11001e-09	1		-0.90224	-0.070826	-0.49892	0.617836	0.839011	0.474927	0
MAG	4099	2	29	43		-3.85798	-3.91713	-5.29888	1.16517e-07	1.64926e-06	1.49344e-06	1		-4.42626	-3.654	-5.55127	2.83595e-08	5.18329e-07	2.92018e-07	1		-0.568284	0.26313	0.782257	0.434064	0.670971	0.396056	0
MARK1	4139	218	98	218		1.15347	1.09432	6.48592	8.81928e-11	1.78449e-09	1.61589e-09	1		0	0.772263	5.68912	1.27695e-08	2.42553e-07	1.3665e-07	1		-1.15347	-0.322061	-1.94804	0.0514097	0.160947	0.0950248	0
MEIS2	4212	73	12	18		2.60486	2.54571	6.78893	1.12971e-11	2.54708e-10	2.30644e-10	1		2.0199	2.79216	8.38679	4.99612e-17	2.21048e-15	1.24535e-15	1		-0.584963	0.246451	0.472663	0.636454	0.833638	0.474927	0
MFAP4	4239	144	346	746		-1.2647	-1.32385	-9.69686	3.10928e-22	1.49839e-20	1.35682e-20	1		-2.37311	-1.60084	-14.4612	2.13096e-47	2.81132e-45	1.58385e-45	1		-1.1084	-0.27699	-3.12429	0.00178236	0.0102878	0.00607403	0
MMP14	4323	282	193	322		0.547094	0.487943	3.65389	0.000258298	0.00203068	0.00183883	1		-0.191366	0.580897	5.03151	4.86629e-07	7.38699e-06	4.1617e-06	1		-0.73846	0.0929541	0.734327	0.46275	0.703919	0.4156	0
MYBPC1	4604	74	203	445		-1.45588	-1.51503	-8.22246	1.99378e-16	6.65965e-15	6.03045e-15	1		-2.58821	-1.81595	-12.2052	2.91744e-34	2.89985e-32	1.63373e-32	1		-1.13233	-0.300912	-2.61026	0.0090474	0.040423	0.0238661	0
MYO5A	4644	13	1	3		3.70044	3.64129	3.38921	0.000700948	0.00497201	0.0044972	1		2.11548	2.88774	3.60017	0.000318012	0.00282435	0.00159119	1		-1.58496	-0.753549	-0.49613	0.619803	0.828139	0.474927	0
NAP1L3	4675	23	2	9		3.52356	3.46441	4.4226	9.75223e-06	0.00010193	9.22999e-05	1		1.35364	2.1259	4.02287	5.74934e-05	0.000612588	0.000345121	1		-2.16993	-1.33851	-1.37925	0.167816	0.368854	0.215275	0
NDUFA7	4701	77	228	424		-1.5661	-1.62525	-9.17125	4.67573e-20	2.02177e-18	1.83076e-18	1		-2.46113	-1.68887	-11.3267	9.67904e-30	8.16641e-28	4.60082e-28	1		-0.89503	-0.0636165	-0.561278	0.574608	0.791078	0.46706	0
NFIC	4782	17	48	100		-1.4975	-1.55665	-4.0783	4.53657e-05	0.000417483	0.00037804	1		-2.55639	-1.78413	-5.71539	1.0945e-08	2.10655e-07	1.18679e-07	1		-1.05889	-0.22748	-0.94727	0.343501	0.586902	0.344376	0
PAFAH1B1	5048	455	315	566		0.530515	0.471364	4.49697	6.89293e-06	7.40053e-05	6.70133e-05	1		-0.314936	0.457327	5.14113	2.73086e-07	4.25217e-06	2.3956e-06	1		-0.84545	-0.0140362	-0.144326	0.885243	0.960079	0.556747	0
ENPP2	5168	27	0	6		5.75489	5.69574	5.35169	8.71384e-08	1.25309e-06	1.1347e-06	1		2.16993	2.94219	5.2366	1.63563e-07	2.65506e-06	1.49582e-06	1		-3.58496	-2.75355	-1.81291	0.0698455	0.201444	0.117385	0
PITX2	5308	21	66	127		-1.65208	-1.71123	-5.1182	3.08465e-07	4.10831e-06	3.72016e-06	1		-2.59637	-1.8241	-6.53981	6.15952e-11	1.43248e-09	8.07037e-10	1		-0.944291	-0.112877	-0.54034	0.588962	0.808176	0.474927	0
PLAG1	5324	50	17	20		1.55639	1.49724	3.9629	7.40461e-05	0.000658848	0.000596181	1		1.32193	2.09419	5.87518	4.22385e-09	8.51339e-08	4.7963e-08	1		-0.234465	0.596949	1.28237	0.199712	0.419639	0.247179	0
PPP3CA	5530	75	33	72		1.18442	1.12527	3.89067	9.99669e-05	0.000862146	0.000780676	1		0.0588937	0.831156	3.55465	0.000378485	0.00332078	0.00187087	1		-1.12553	-0.294117	-1.0273	0.304279	0.53088	0.313437	0
MAPK1	5594	49	18	33		1.44478	1.38563	3.70153	0.000214301	0.00171359	0.00155071	1		0.570316	1.34258	4.24741	2.16255e-05	0.000254732	0.000143512	1		-0.874469	-0.0430551	-0.106336	0.915316	0.973501	0.556747	0
PSMD11	5717	205	130	199		0.657112	0.597961	3.74549	0.000180045	0.00146472	0.00132634	1		0.0428555	0.815118	5.7799	7.47459e-09	1.46188e-07	8.23596e-08	1		-0.614257	0.217157	1.3779	0.168234	0.368078	0.215275	0
QARS	5859	493	369	534		0.417967	0.358816	3.63362	0.000279476	0.00218088	0.00197483	1		-0.115252	0.657011	7.4267	1.11343e-13	3.70598e-12	2.08789e-12	1		-0.533219	0.298195	3.14383	0.0016675	0.00972563	0.0057421	0
RAB5A	5868	333	238	429		0.484561	0.425409	3.49956	0.000466032	0.00348999	0.00315557	1		-0.365455	0.406807	3.94645	7.93194e-05	0.000815215	0.000459278	1		-0.850016	-0.0186021	-0.166382	0.867857	0.945056	0.556747	0
RHCE	6006	13	0	2		4.70044	4.64129	3.63265	0.000280523	0.002185	0.00197734	1		2.70044	3.4727	3.91209	9.14998e-05	0.000920835	0.000518783	1		NA	NA	NA	NA	NA	NA	0
RPS5	6193	1675	1157	2136		0.533772	0.474621	8.68977	3.63161e-18	1.37284e-16	1.24313e-16	1		-0.350751	0.421512	9.15563	5.40418e-20	2.90465e-18	1.63643e-18	1		-0.884523	-0.0531088	-1.05441	0.291697	0.512945	0.302847	0
RRBP1	6238	219	294	633		-0.424885	-0.484037	-3.78022	0.000156688	0.00128631	0.00116478	1		-1.53127	-0.759012	-7.30805	2.71054e-13	8.51416e-12	4.79673e-12	1		-1.10639	-0.274975	-2.85789	0.00426467	0.0214002	0.0126349	0
SATB1	6304	397	117	286		1.76263	1.70348	12.2605	1.4752e-34	1.20947e-32	1.0952e-32	1		0.473124	1.24539	11.4071	3.85371e-30	3.28971e-28	1.85337e-28	1		-1.28951	-0.458093	-3.09986	0.00193615	0.0110514	0.00652488	0
TRAPPC2	6399	57	20	20		1.51096	1.45181	4.13527	3.54541e-05	0.000329634	0.000298491	1		1.51096	2.28322	6.61882	3.62087e-11	8.69968e-10	4.90125e-10	1		0	0.831414	1.86012	0.0628688	0.188226	0.111106	0
SET	6418	487	211	423		1.20668	1.14753	10.0735	7.23659e-24	3.90467e-22	3.53576e-22	1		0.203264	0.975527	10.3709	3.3622e-25	2.43962e-23	1.37444e-23	1		-1.00341	-0.172001	-1.48753	0.136875	0.314713	0.18581	0
SNRPE	6635	703	420	753		0.743135	0.683984	7.81873	5.33607e-15	1.5382e-13	1.39287e-13	1		-0.0991252	0.673138	9.06195	1.28137e-19	6.78658e-18	3.82344e-18	1		-0.842261	-0.0108466	-0.128721	0.897578	0.959599	0.556747	0
SOX12	6666	260	181	236		0.522522	0.463371	3.34596	0.000819986	0.0057263	0.00518528	1		0.139725	0.911988	7.16176	7.96494e-13	2.35892e-11	1.32898e-11	1		-0.382797	0.448617	3.22685	0.00125159	0.00756385	0.00446577	0
SPRR1A	6698	4	42	45		-3.39232	-3.45147	-6.09104	1.12177e-09	2.02335e-08	1.83219e-08	1		-3.49185	-2.71959	-4.96961	6.70892e-07	1.00578e-05	5.66641e-06	1		-0.0995357	0.731878	2.41417	0.0157709	0.0637321	0.037628	0
TBX15	6913	171	41	89		2.0603	2.00115	8.97653	2.79429e-19	1.14548e-17	1.03725e-17	1		0.942119	1.71438	9.50019	2.09516e-21	1.226e-19	6.9071e-20	1		-1.11818	-0.286767	-1.11504	0.264832	0.511526	0.28989	0
TCF4	6925	1116	772	1530		0.531664	0.472513	7.06159	1.64609e-12	3.89204e-11	3.52433e-11	1		-0.455195	0.317068	5.72226	1.05114e-08	2.03388e-07	1.14585e-07	1		-0.986859	-0.155445	-2.56529	0.010309	0.0453621	0.0266657	0
TBX3	6926	118	21	39		2.49033	2.43117	8.40842	4.1558e-17	1.47806e-15	1.33465e-15	1		1.59724	2.3695	9.73662	2.10445e-22	1.30512e-20	7.35282e-21	1		-0.893085	-0.0616708	-0.165048	0.868906	0.945967	0.556747	0
TLE3	7090	64	127	222		-0.988685	-1.04784	-4.87726	1.07572e-06	1.32378e-05	1.19871e-05	1		-1.79442	-1.02215	-5.5677	2.58117e-08	4.75355e-07	2.67807e-07	1		-0.805731	0.0256828	0.166505	0.867759	0.945104	0.556747	0
TOP2A	7153	67	25	55		1.42223	1.36308	4.2746	1.91481e-05	0.00018829	0.000170325	1		0.284729	1.05699	4.1086	3.98072e-05	0.000439637	0.000247684	1		-1.1375	-0.30609	-0.932474	0.351092	0.590364	0.347962	0
TRPS1	7227	87	151	267		-0.795461	-0.854612	-4.48526	7.28242e-06	7.79218e-05	7.05599e-05	1		-1.61775	-0.84549	-5.20776	1.9113e-07	3.06823e-06	1.72859e-06	1		-0.822291	0.00912278	0.0646776	0.948431	0.962836	0.568457	0
TTC3	7267	16	46	120		-1.52356	-1.58271	-4.04098	5.32279e-05	0.000484889	0.000439077	1		-2.90689	-2.13463	-7.04945	1.79622e-12	5.13124e-11	2.89085e-11	1		-1.38333	-0.551915	-2.38001	0.0173121	0.0687752	0.0405935	0
UBE2B	7320	672	485	971		0.470476	0.411325	4.8196	1.43845e-06	1.7297e-05	1.56628e-05	1		-0.53101	0.241253	3.42231	0.000620905	0.00517255	0.00291413	1		-1.00149	-0.170073	-2.22974	0.0257647	0.0934916	0.0551983	0
UBE2D2	7322	160	87	190		0.878985	0.819833	4.36547	1.26849e-05	0.000130849	0.000118487	1		-0.247928	0.524335	3.45437	0.000551589	0.00464307	0.00261583	1		-1.12691	-0.295498	-1.67633	0.0936739	0.25267	0.149179	0
UBE2E2	7325	181	88	142		1.04041	0.981263	5.40411	6.51306e-08	9.49583e-07	8.59867e-07	1		0.350099	1.12236	7.09025	1.33865e-12	3.86983e-11	2.1802e-11	1		-0.690316	0.141098	0.746358	0.455451	0.695031	0.410353	0
UCHL3	7347	265	353	592		-0.413676	-0.472827	-4.0543	5.02837e-05	0.000459394	0.000415991	1		-1.1596	-0.387342	-3.84666	0.000119741	0.00117889	0.000664166	1		-0.745929	0.085485	0.914607	0.360398	0.600274	0.354059	0
UPP1	7378	180	93	125		0.952694	0.893543	4.98258	6.27433e-07	8.01819e-06	7.26064e-06	1		0.526069	1.29833	7.93352	2.13018e-15	8.09246e-14	4.55916e-14	1		-0.426625	0.404789	2.10284	0.0354793	0.121488	0.0717275	0
VIM	7431	97	38	48		1.35199	1.29283	4.93808	7.88954e-07	9.96134e-06	9.0202e-06	1		1.01495	1.78721	7.36536	1.76675e-13	5.74868e-12	3.23871e-12	1		-0.337035	0.494379	1.61633	0.106023	0.280656	0.164856	0
PRDM2	7799	312	190	296		0.715547	0.656395	5.02147	5.12786e-07	6.62008e-06	5.99462e-06	1		0.0759489	0.848212	7.37801	1.60671e-13	5.27526e-12	2.97199e-12	1		-0.639598	0.191816	1.47795	0.13942	0.319686	0.188746	0
BTG2	7832	51	21	43		1.28011	1.22096	3.42385	0.000617407	0.00442919	0.00401073	1		0.246161	1.01842	3.47694	0.000507178	0.00431935	0.00243345	1		-1.03395	-0.202533	-0.55543	0.578601	0.796246	0.470111	0
PABPN1	8106	853	576	1051		0.566477	0.507326	6.58751	4.47252e-11	9.44314e-10	8.55097e-10	1		-0.301145	0.471118	7.23607	4.61858e-13	1.40219e-11	7.89972e-12	1		-0.867622	-0.036208	-0.505491	0.613214	0.833751	0.474927	0
CUL4A	8451	24	1	14		4.58496	4.52581	4.91029	9.09426e-07	1.13239e-05	1.0254e-05	1		0.777608	1.54987	3.31041	0.000931595	0.00732754	0.00412597	1		-3.80735	-2.97594	-2.87979	0.00397944	0.0202502	0.0119241	0
LMO4	8543	88	20	71		2.1375	2.07835	6.59884	4.1439e-11	8.77868e-10	7.94928e-10	1		0.309684	1.08195	4.79908	1.59394e-06	2.30391e-05	1.29799e-05	1		-1.82782	-0.996405	-3.06	0.0022134	0.0122521	0.00723075	0
EIF3F	8665	993	643	1141		0.626975	0.567824	7.87279	3.4683e-15	1.02315e-13	9.26483e-14	1		-0.200433	0.57183	9.31302	1.24246e-20	6.93482e-19	3.90696e-19	1		-0.827408	0.00400583	0.05868	0.953207	0.964754	0.5696	0
KRT38	8687	0	97	168		-7.59991	-7.65906	-9.90763	3.85705e-23	1.97964e-21	1.79261e-21	1		-8.39232	-7.62005	-11.5087	1.1923e-30	1.02992e-28	5.8024e-29	1		-0.792405	0.0390094	0.220509	0.825475	0.930748	0.549317	0
MBTPS1	8720	420	305	430		0.46158	0.402429	3.73296	0.000189246	0.00152581	0.00138165	1		-0.0339473	0.738315	7.59496	3.07891e-14	1.0538e-12	5.93692e-13	1		-0.495527	0.335887	3.19839	0.00138199	0.00824016	0.00486507	0
MATN4	8785	47	82	155		-0.802963	-0.862114	-3.32981	0.000869045	0.00604216	0.0054713	1		-1.72154	-0.949273	-4.37539	1.21215e-05	0.000149327	8.40503e-05	1		-0.918572	-0.0871584	-0.462997	0.643367	0.840716	0.474927	0
TNFRSF10B	8795	219	109	260		1.0066	0.947452	5.77341	7.76814e-09	1.29394e-07	1.17169e-07	1		-0.247581	0.524682	4.04397	5.25543e-05	0.000564104	0.000317806	1		-1.25418	-0.42277	-2.74442	0.00606186	0.0291283	0.0171976	0
MBD4	8930	74	28	61		1.4021	1.34295	4.44148	8.9342e-06	9.41596e-05	8.52635e-05	1		0.278716	1.05098	4.29782	1.72486e-05	0.000205849	0.000115972	1		-1.12338	-0.291968	-0.939013	0.347724	0.586768	0.346433	0
WASF1	8936	115	48	116		1.26053	1.20138	5.07627	3.84912e-07	5.07296e-06	4.59367e-06	1		-0.0124909	0.759772	4.07379	4.6255e-05	0.000503188	0.000283488	1		-1.27302	-0.441605	-1.90845	0.0563332	0.173597	0.102493	0
PKMYT1	9088	38	114	172		-1.58496	-1.64411	-6.53856	6.21136e-11	1.29414e-09	1.17187e-09	1		-2.17834	-1.40607	-6.30745	2.83675e-10	6.29463e-09	3.54629e-09	1		-0.593375	0.238039	1.40928	0.158754	0.353939	0.208969	0
USP10	9100	90	46	89		0.968291	0.90914	3.57486	0.000350421	0.00268146	0.00242812	1		0.0161197	0.788382	3.72104	0.000198403	0.00187205	0.00105468	1		-0.952171	-0.120757	-0.483249	0.628919	0.825549	0.474927	0
ZRANB2	9406	65	26	43		1.32193	1.26278	3.96888	7.22106e-05	0.000644788	0.00058387	1		0.596103	1.36837	4.96373	6.9153e-07	1.03459e-05	5.82868e-06	1		-0.725825	0.105589	0.30545	0.760023	0.877601	0.518091	0
NR1D1	9572	29	72	108		-1.31194	-1.3711	-4.5433	5.53796e-06	6.04864e-05	5.47717e-05	1		-1.89691	-1.12464	-4.19741	2.69984e-05	0.000307054	0.000172989	1		-0.584963	0.246451	1.15783	0.246932	0.482741	0.285015	0
MORF4L2	9643	470	334	638		0.492813	0.433661	4.23254	2.31066e-05	0.00022373	0.000202592	1		-0.440896	0.331367	3.86967	0.000108983	0.0010803	0.000608621	1		-0.933708	-0.102294	-1.0998	0.271418	0.501148	0.28989	0
DZIP3	9666	37	5	26		2.88753	2.82837	5.11317	3.16793e-07	4.21034e-06	3.81256e-06	1		0.509014	1.28128	3.55993	0.000370955	0.0032626	0.00183587	1		-2.37851	-1.5471	-2.61342	0.00896405	0.0405658	0.0238183	0
ULK2	9706	104	38	104		1.45251	1.39336	5.41558	6.10898e-08	8.92732e-07	8.08387e-07	1		0	0.772263	3.92921	8.52265e-05	0.000868544	0.000489323	1		-1.45251	-0.621098	-2.46368	0.013752	0.0576652	0.0340461	0
MLL4	9757	66	110	218		-0.736966	-0.796117	-3.60243	0.000315255	0.00243599	0.00220584	1		-1.72379	-0.951527	-5.19934	1.99993e-07	3.19636e-06	1.80077e-06	1		-0.986825	-0.155411	-0.967578	0.333255	0.571295	0.337298	0
BCLAF1	9774	77	20	52		1.94486	1.88571	5.7906	7.01345e-09	1.17443e-07	1.06085e-07	1		0.566347	1.33861	5.31239	1.08194e-07	1.81726e-06	1.02381e-06	1		-1.37851	-0.547098	-1.5543	0.120113	0.285707	0.168684	0
DAZAP2	9802	956	506	1058		0.917873	0.858722	11.1069	1.16061e-28	7.32692e-27	6.63468e-27	1		-0.146257	0.626006	9.90979	3.77424e-23	2.48962e-21	1.40261e-21	1		-1.06413	-0.232716	-3.15048	0.00163	0.00951522	0.00561788	0
NUPL1	9818	76	21	62		1.85561	1.79646	5.56602	2.60618e-08	4.01289e-07	3.63376e-07	1		0.293731	1.06599	4.40626	1.0517e-05	0.000130894	7.37435e-05	1		-1.56188	-0.730465	-2.19515	0.0281527	0.0997736	0.0589072	0
ARHGEF17	9828	299	189	333		0.661759	0.602608	4.55517	5.23443e-06	5.74695e-05	5.20399e-05	1		-0.155377	0.616886	5.46777	4.55732e-08	8.12479e-07	4.57737e-07	1		-0.817136	0.014278	0.113152	0.90991	0.968754	0.556747	0
ROD1	9991	177	114	144		0.634716	0.575564	3.36293	0.000771212	0.00543377	0.0049204	1		0.297681	1.06994	6.745	1.53028e-11	3.82887e-10	2.15712e-10	1		-0.337035	0.494379	2.79971	0.00511487	0.0252868	0.0149296	0
ABCC5	10057	15	59	60		-1.97575	-2.0349	-5.44059	5.31053e-08	7.83303e-07	7.09298e-07	1		-2	-1.22774	-3.35483	0.000794137	0.0063531	0.00357923	1		-0.0242475	0.807166	3.11482	0.0018406	0.0105874	0.00625091	0
CNIH	10175	127	70	141		0.859402	0.80025	3.80925	0.000139391	0.00116399	0.00105401	1		-0.150867	0.621396	3.58637	0.000335315	0.00296894	0.00167163	1		-1.01027	-0.178854	-0.891882	0.372456	0.617588	0.36463	0
PRG4	10216	1	13	17		-3.70044	-3.75959	-3.49932	0.000466445	0.00348688	0.00315557	1		-4.08746	-3.3152	-3.3583	0.000784224	0.00631207	0.00355021	1		-0.387023	0.444391	0.857176	0.391348	0.637914	0.376182	0
SEMA3A	10371	353	114	175		1.63063	1.57148	10.912	1.01043e-27	6.25379e-26	5.66294e-26	1		1.01231	1.78458	14.0378	9.15612e-45	1.08913e-42	6.13596e-43	1		-0.618321	0.213093	1.26705	0.205137	0.427145	0.251702	0
GNB2L1	10399	67	32	50		1.06609	1.00694	3.35877	0.000782895	0.00549768	0.00497827	1		0.422233	1.1945	4.53375	5.79463e-06	7.5895e-05	4.27579e-05	1		-0.643856	0.187558	0.593442	0.552885	0.786106	0.454675	0
KHDRBS1	10657	457	321	489		0.509621	0.45047	4.32271	1.54127e-05	0.00015593	0.000141198	1		-0.0976403	0.674622	7.31953	2.48843e-13	7.91931e-12	4.4616e-12	1		-0.607261	0.224153	2.23256	0.0255781	0.0932193	0.0550174	0
CTCF	10664	179	90	129		0.991963	0.932811	5.15189	2.57875e-07	3.50855e-06	3.17707e-06	1		0.472589	1.24485	7.6562	1.91512e-14	6.64887e-13	3.74586e-13	1		-0.519374	0.31204	1.6205	0.105125	0.278721	0.16456	0
CCT8	10694	423	562	1050		-0.409912	-0.469064	-5.07892	3.79595e-07	5.01336e-06	4.5397e-06	1		-1.31166	-0.539397	-6.94954	3.66488e-12	9.99712e-11	5.63221e-11	1		-0.901747	-0.0703333	-0.975648	0.329239	0.565134	0.333661	0
ZMYND11	10771	119	41	103		1.53727	1.47811	6.05578	1.39736e-09	2.48493e-08	2.25016e-08	1		0.208317	0.98058	5.14759	2.63855e-07	4.11727e-06	2.3196e-06	1		-1.32895	-0.497535	-2.00654	0.0447984	0.144166	0.0848989	0
BRD8	10902	484	308	612		0.652077	0.592925	5.71262	1.11253e-08	1.81015e-07	1.63913e-07	1		-0.338525	0.433738	5.04965	4.4263e-07	6.74731e-06	3.80132e-06	1		-0.990601	-0.159187	-1.65977	0.0969601	0.259856	0.153421	0
SUB1	10923	306	191	381		0.679959	0.620808	4.73242	2.21859e-06	2.5937e-05	2.34865e-05	1		-0.316259	0.456003	4.20448	2.61679e-05	0.000300434	0.000169259	1		-0.996218	-0.164804	-1.35435	0.175625	0.375881	0.221924	0
OS9	10956	954	664	1273		0.522806	0.463655	6.41575	1.40129e-10	2.79947e-09	2.53498e-09	1		-0.416171	0.356092	5.90107	3.61157e-09	7.34049e-08	4.13551e-08	1		-0.938977	-0.107563	-1.6325	0.102574	0.272824	0.161078	0
TMED2	10959	94	39	74		1.26919	1.21004	4.61554	3.92072e-06	4.42782e-05	4.00948e-05	1		0.345135	1.1174	5.09115	3.559e-07	5.48282e-06	3.08893e-06	1		-0.924051	-0.0926372	-0.339685	0.734094	0.854674	0.504599	0
STRAP	11171	382	256	413		0.577429	0.518278	4.49365	7.00118e-06	7.50398e-05	6.79501e-05	1		-0.112569	0.659694	6.56059	5.35965e-11	1.26265e-09	7.11356e-10	1		-0.689998	0.141416	1.27595	0.201974	0.422269	0.249052	0
WIF1	11197	39	3	9		3.70044	3.64129	5.87031	4.34972e-09	7.40157e-08	6.70227e-08	1		2.11548	2.88774	6.23572	4.49708e-10	9.76971e-09	5.50409e-09	1		-1.58496	-0.753549	-0.859323	0.390162	0.638943	0.375811	0
DLGAP4	22839	596	426	749		0.484459	0.425308	4.68158	2.84668e-06	3.27343e-05	2.96416e-05	1		-0.329653	0.442609	5.70976	1.13135e-08	2.17171e-07	1.2235e-07	1		-0.814112	0.0173017	0.205783	0.83696	0.940841	0.549317	0
CCT5	22948	541	292	605		0.88966	0.830509	8.11856	4.71741e-16	1.50409e-14	1.36199e-14	1		-0.161307	0.610956	7.29272	3.03765e-13	9.50052e-12	5.35243e-12	1		-1.05097	-0.219553	-2.25234	0.0243005	0.0909943	0.0537239	0
WAPAL	23063	257	155	292		0.7295	0.670349	4.64291	3.43535e-06	3.90764e-05	3.53845e-05	1		-0.1842	0.588063	4.85645	1.19511e-06	1.75541e-05	9.88966e-06	1		-0.9137	-0.0822862	-0.6005	0.548173	0.781901	0.454675	0
EPB41L3	23136	586	396	769		0.5654	0.506249	5.44854	5.07839e-08	7.56129e-07	6.84691e-07	1		-0.392083	0.38018	4.91599	8.83339e-07	1.3054e-05	7.35439e-06	1		-0.957483	-0.126069	-1.48204	0.13833	0.317513	0.187463	0
STAB1	23166	51	138	176		-1.4361	-1.49525	-6.71368	1.89779e-11	4.18907e-10	3.79329e-10	1		-1.78701	-1.01474	-4.92774	8.31861e-07	1.23435e-05	6.95413e-06	1		-0.350907	0.480507	3.00117	0.00268944	0.0144969	0.00855914	0
GPD1L	23171	52	17	35		1.61298	1.55383	4.15319	3.27877e-05	0.000308019	0.000278918	1		0.571157	1.34342	4.37761	1.19987e-05	0.000148318	8.35599e-05	1		-1.04182	-0.210406	-0.519873	0.603152	0.822329	0.474927	0
FAM120A	23196	893	632	1125		0.498736	0.439584	5.9094	3.43363e-09	5.8744e-08	5.31939e-08	1		-0.333193	0.43907	6.9388	3.95451e-12	1.07468e-10	6.05456e-11	1		-0.831929	-0.000514561	-0.00747867	0.994033	0.994628	0.587238	0
HISPPD1	23262	120	58	127		1.04891	0.989758	4.43165	9.35139e-06	9.80654e-05	8.88003e-05	1		-0.0817941	0.690469	3.82753	0.000129437	0.00126576	0.000713109	1		-1.1307	-0.29929	-1.38715	0.165395	0.36618	0.215275	0
PUM2	23369	147	62	109		1.24548	1.18632	5.68223	1.32947e-08	2.1248e-07	1.92405e-07	1		0.431488	1.20375	6.75696	1.40917e-11	3.55032e-10	2.00019e-10	1		-0.813988	0.017426	0.0790452	0.936997	0.951951	0.562024	0
MED13L	23389	39	13	27		1.58496	1.52581	3.54909	0.000386571	0.00292793	0.00264971	1		0.530515	1.30278	3.70239	0.000213576	0.00200221	0.00112801	1		-1.05445	-0.223034	-0.482954	0.629129	0.8255	0.474927	0
SIRT1	23411	128	46	125		1.47644	1.41729	6.08599	1.1577e-09	2.08221e-08	1.88549e-08	1		0.0342157	0.806478	4.52534	6.02974e-06	7.8549e-05	4.42531e-05	1		-1.44222	-0.610808	-2.661	0.00779095	0.0358641	0.0211745	0
TMEFF2	23671	95	22	50		2.11042	2.05127	6.79879	1.05504e-11	2.38726e-10	2.16171e-10	1		0.925999	1.69826	7.03384	2.00926e-12	5.69501e-11	3.20847e-11	1		-1.18442	-0.353011	-1.01706	0.309124	0.535628	0.316199	0
MOBKL3	25843	185	76	200		1.28345	1.2243	6.53553	6.33829e-11	1.31192e-09	1.18797e-09	1		-0.112475	0.659788	4.56563	4.98007e-06	6.57008e-05	3.70147e-05	1		-1.39593	-0.564515	-3.13596	0.00171291	0.00992981	0.00586265	0
ZZZ3	26009	152	68	167		1.16046	1.10131	5.44364	5.22029e-08	7.73608e-07	7.00518e-07	1		-0.135777	0.636486	4.00835	6.11437e-05	0.000648624	0.000365424	1		-1.29624	-0.464827	-2.40065	0.016366	0.0658979	0.0389068	0
SUSD5	26032	110	216	303		-0.973528	-1.03268	-6.28543	3.26952e-10	6.25468e-09	5.66375e-09	1		-1.46181	-0.689552	-4.64856	3.3426e-06	4.58485e-05	2.58303e-05	1		-0.488286	0.343127	2.74599	0.00603291	0.0290101	0.0171278	0
NBEA	26960	138	73	137		0.9187	0.859549	4.22144	2.42745e-05	0.000234678	0.000212506	1		0.0104924	0.782755	4.57939	4.66339e-06	6.22014e-05	3.50432e-05	1		-0.908208	-0.0767935	-0.384206	0.700826	0.819797	0.484016	0
SNX5	27131	330	207	314		0.672835	0.613684	4.86418	1.14931e-06	1.41159e-05	1.27823e-05	1		0.0717015	0.843964	7.5555	4.17266e-14	1.42145e-12	8.00819e-13	1		-0.601134	0.23028	1.83971	0.0658103	0.195414	0.115374	0
ZNF638	27332	689	525	791		0.392187	0.333035	4.00538	6.19189e-05	0.00055842	0.000505661	1		-0.199174	0.573089	7.77149	7.75708e-15	2.75909e-13	1.55442e-13	1		-0.59136	0.240054	3.04973	0.00229048	0.0125488	0.00740895	0
CCDC59	29080	45	16	25		1.49185	1.4327	3.63793	0.000274841	0.00215269	0.00194931	1		0.847997	1.62026	4.68143	2.84887e-06	4.00608e-05	2.25696e-05	1		-0.643856	0.187558	0.419622	0.674762	0.859395	0.474927	0
USP25	29761	39	14	29		1.47805	1.4189	3.36212	0.000773476	0.00544365	0.00492934	1		0.427421	1.19968	3.47087	0.000518782	0.00439752	0.00247749	1		-1.05063	-0.219212	-0.492271	0.622528	0.817561	0.474927	0
CNOT7	29883	23	3	11		2.9386	2.87945	4.068	4.74194e-05	0.000435747	0.000394578	1		1.06413	1.83639	3.65382	0.000258371	0.0023671	0.00133358	1		-1.87447	-1.04306	-1.25066	0.211057	0.434666	0.255803	0
MYLPF	29895	12	42	84		-1.80735	-1.86651	-4.33512	1.45683e-05	0.000148339	0.000134324	1		-2.80735	-2.03509	-5.72077	1.06045e-08	2.04645e-07	1.15293e-07	1		-1	-0.168586	-0.650013	0.515684	0.749148	0.441999	0
UBQLN2	29978	104	45	114		1.20859	1.14944	4.66042	3.15564e-06	3.60898e-05	3.268e-05	1		-0.13245	0.639812	3.3309	0.000865656	0.00687221	0.00387169	1		-1.34104	-0.509623	-2.15774	0.0309478	0.108386	0.0639754	0
BAZ2B	29994	246	90	227		1.45066	1.39151	8.32122	8.70639e-17	3.01997e-15	2.73465e-15	1		0.115966	0.888229	6.81274	9.57597e-12	2.46394e-10	1.38814e-10	1		-1.3347	-0.503281	-3.01036	0.00260942	0.0140997	0.00832461	0
METTL9	51108	1369	833	1518		0.716734	0.657583	10.5421	5.52406e-26	3.22902e-24	2.92394e-24	1		-0.149049	0.623213	11.8145	3.28422e-32	3.09485e-30	1.74358e-30	1		-0.865783	-0.0343694	-0.576957	0.563968	0.778675	0.459737	0
MRPS17	51373	49	18	38		1.44478	1.38563	3.70153	0.000214301	0.00171359	0.00155071	1		0.366782	1.13905	3.73288	0.000189305	0.00178854	0.00100763	1		-1.078	-0.246589	-0.63088	0.528119	0.761175	0.449356	0
RAB6B	51560	174	79	167		1.13916	1.08001	5.73282	9.8777e-09	1.61549e-07	1.46286e-07	1		0.0592392	0.831502	5.41651	6.07734e-08	1.06773e-06	6.0154e-07	1		-1.07992	-0.24851	-1.33248	0.182702	0.387922	0.229033	0
RAB8B	51762	251	147	201		0.771871	0.71272	4.8427	1.28088e-06	1.55803e-05	1.41083e-05	1		0.320492	1.09275	8.17135	3.04966e-16	1.24316e-14	7.00378e-15	1		-0.451379	0.380035	2.49287	0.0126717	0.053674	0.0316896	0
CSNK1G1	53944	148	81	125		0.869603	0.810452	4.15726	3.22091e-05	0.000303034	0.000274404	1		0.243669	1.01593	5.91138	3.39258e-09	6.91476e-08	3.89566e-08	1		-0.625934	0.20548	1.03121	0.302443	0.527814	0.311626	0
WNT4	54361	283	172	307		0.718393	0.659242	4.80069	1.58117e-06	1.88694e-05	1.70866e-05	1		-0.117437	0.654826	5.60956	2.02847e-08	3.774e-07	2.12621e-07	1		-0.83583	-0.00441611	-0.0334942	0.973281	0.981652	0.579577	0
RNF111	54778	62	25	44		1.31034	1.25119	3.84836	0.000118914	0.00100765	0.000912451	1		0.494765	1.26703	4.56833	4.91632e-06	6.50964e-05	3.66742e-05	1		-0.815575	0.0158385	0.0456326	0.963603	0.973434	0.574681	0
DNAJB12	54788	472	347	575		0.443851	0.3847	3.79474	0.000147797	0.00122286	0.00110733	1		-0.284775	0.487488	5.55257	2.81494e-08	5.15788e-07	2.90586e-07	1		-0.728626	0.102788	1.08707	0.277005	0.492814	0.290962	0
MBTD1	54799	14	1	3		3.80735	3.7482	3.55396	0.000379477	0.00288284	0.00260733	1		2.22239	2.99466	3.80327	0.000142796	0.0013815	0.000778314	1		-1.58496	-0.753549	-0.49613	0.619803	0.828139	0.474927	0
SYTL2	54843	141	74	153		0.930098	0.870947	4.31514	1.59503e-05	0.000160853	0.000145656	1		-0.117836	0.654426	3.95706	7.58788e-05	0.000783182	0.000441231	1		-1.04793	-0.216521	-1.1174	0.263822	0.509796	0.28989	0
TMEM160	54958	85	153	239		-0.847997	-0.907148	-4.74898	2.04447e-06	2.39457e-05	2.16833e-05	1		-1.49148	-0.719213	-4.28395	1.83602e-05	0.000217682	0.000122639	1		-0.643479	0.187935	1.30027	0.19351	0.407761	0.240746	0
WIPI1	55062	174	387	613		-1.15325	-1.2124	-9.57532	1.0154e-21	4.74832e-20	4.2997e-20	1		-1.8168	-1.04454	-9.41902	4.55338e-21	2.60152e-19	1.46565e-19	1		-0.663554	0.16786	1.85383	0.0637636	0.190351	0.112385	0
SOBP	55084	70	134	230		-0.936806	-0.995957	-4.80485	1.54865e-06	1.85164e-05	1.6767e-05	1		-1.71621	-0.943944	-5.30496	1.12701e-07	1.88423e-06	1.06154e-06	1		-0.779401	0.0520131	0.344802	0.730244	0.851081	0.502486	0
SEC61A2	55176	40	14	22		1.51457	1.45542	3.47056	0.000519368	0.00381696	0.00345634	1		0.862496	1.63476	4.442	8.91252e-06	0.000112468	6.33627e-05	1		-0.652077	0.179337	0.375851	0.707028	0.826184	0.487684	0
RIC8B	55188	65	20	60		1.70044	1.64129	4.83102	1.35834e-06	1.63649e-05	1.48188e-05	1		0.115477	0.88774	3.49997	0.000465307	0.00400982	0.00225906	1		-1.58496	-0.753549	-2.2188	0.0265002	0.0957187	0.0562039	0
AGPAT5	55326	520	281	549		0.887941	0.82879	7.94523	1.93825e-15	5.85464e-14	5.3015e-14	1		-0.0782945	0.693968	8.00507	1.19399e-15	4.68303e-14	2.63834e-14	1		-0.966236	-0.134822	-1.33701	0.181219	0.385632	0.227681	0
LAPTM4B	55353	313	225	378		0.476238	0.417086	3.33122	0.000864668	0.00601836	0.00544975	1		-0.272224	0.500039	4.6275	3.70101e-06	5.02894e-05	2.83322e-05	1		-0.748461	0.0829527	0.708806	0.478445	0.715259	0.420034	0
BTBD7	55727	360	223	328		0.690953	0.631802	5.21416	1.84654e-07	2.56203e-06	2.31997e-06	1		0.134301	0.906564	8.38544	5.0535e-17	2.22232e-15	1.25201e-15	1		-0.556652	0.274762	2.26086	0.0237679	0.0891496	0.0526348	0
SEPT11	55752	56	12	42		2.22239	2.16324	5.39898	6.70192e-08	9.74867e-07	8.82763e-07	1		0.415037	1.1873	4.12505	3.70657e-05	0.000412498	0.000232394	1		-1.80735	-0.975941	-2.31334	0.0207038	0.0795311	0.0469559	0
RCOR3	55758	120	64	130		0.906891	0.847739	3.89035	0.000100101	0.000862129	0.000780676	1		-0.115477	0.656786	3.66212	0.000250132	0.002315	0.00130423	1		-1.02237	-0.190954	-0.912401	0.361558	0.600858	0.354752	0
TTC17	55761	299	515	991		-0.784427	-0.843578	-8.19375	2.53201e-16	8.28217e-15	7.49968e-15	1		-1.72874	-0.956477	-11.1364	8.34246e-29	6.72587e-27	3.78924e-27	1		-0.944313	-0.112899	-1.51024	0.130982	0.304517	0.179772	0
CACNA2D3	55799	45	7	30		2.6845	2.62535	5.42159	5.90724e-08	8.65253e-07	7.83505e-07	1		0.584963	1.35723	4.10432	4.055e-05	0.000446481	0.00025154	1		-2.09954	-1.26812	-2.41503	0.0157339	0.0636402	0.0375624	0
PCNP	57092	325	191	368		0.766867	0.707716	5.47681	4.33053e-08	6.52474e-07	5.90829e-07	1		-0.179266	0.592997	5.50262	3.74198e-08	6.77102e-07	3.81468e-07	1		-0.946133	-0.114719	-0.934604	0.349993	0.589405	0.34782	0
PELI2	57161	55	13	36		2.08092	2.02177	5.12475	2.97926e-07	3.98475e-06	3.60828e-06	1		0.611435	1.3837	4.60485	4.12761e-06	5.5669e-05	3.1363e-05	1		-1.46949	-0.638071	-1.4847	0.137623	0.316161	0.186568	0
ZMIZ1	57178	306	199	329		0.620763	0.561612	4.32533	1.52305e-05	0.000154582	0.000139882	1		-0.104556	0.667707	5.93461	2.94548e-09	6.1239e-08	3.4501e-08	1		-0.725319	0.106095	0.849132	0.395808	0.641975	0.376182	0
SENP7	57337	35	5	19		2.80735	2.7482	4.89969	9.5986e-07	1.19049e-05	1.07801e-05	1		0.881356	1.65362	4.18933	2.79785e-05	0.000317206	0.000178708	1		-1.926	-1.09459	-1.70957	0.0873459	0.23844	0.140576	0
BIRC6	57448	295	209	346		0.497212	0.438061	3.38428	0.000713657	0.0050508	0.00457361	1		-0.230057	0.542206	4.83577	1.32628e-06	1.93632e-05	1.09089e-05	1		-0.727269	0.104145	0.854507	0.392824	0.63853	0.376182	0
MKL2	57496	157	48	132		1.70966	1.65051	7.53855	4.75223e-14	1.27122e-12	1.15112e-12	1		0.250227	1.02249	6.12083	9.30883e-10	1.975e-08	1.11268e-08	1		-1.45943	-0.628018	-2.80317	0.00506032	0.0250357	0.0147813	0
MYOZ1	58529	8	34	58		-2.08746	-2.14661	-4.27325	1.92648e-05	0.000188849	0.000171007	1		-2.85798	-2.08572	-4.82934	1.36988e-06	1.99196e-05	1.12224e-05	1		-0.770518	0.0608958	0.203015	0.839123	0.942876	0.549317	0
NSD1	64324	253	105	248		1.26875	1.2096	7.57058	3.7157e-14	1.00675e-12	9.11632e-13	1		0.0287973	0.80106	6.32584	2.51859e-10	5.62305e-09	3.16793e-09	1		-1.23995	-0.408537	-2.59649	0.00941827	0.0419958	0.0247947	0
FNDC3B	64778	210	138	260		0.605721	0.54657	3.4961	0.000472116	0.00351885	0.00318639	1		-0.308122	0.46414	3.54	0.000400125	0.00348955	0.00196595	1		-0.913843	-0.0824294	-0.567606	0.570303	0.785959	0.464038	0
NT5DC2	64943	490	648	1068		-0.403212	-0.462363	-5.38235	7.3521e-08	1.0621e-06	9.61755e-07	1		-1.12406	-0.351795	-4.72238	2.33099e-06	3.29701e-05	1.85748e-05	1		-0.720846	0.110568	1.59619	0.110447	0.283172	0.165049	0
CHAC1	79094	0	29	82		-5.85798	-5.91713	-5.65992	1.5144e-08	2.40211e-07	2.17516e-07	1		-7.35755	-6.58529	-8.31322	9.31381e-17	3.95211e-15	2.22655e-15	1		-1.49957	-0.668157	-2.33425	0.0195827	0.075572	0.0446184	0
ZCCHC6	79670	33	10	21		1.72247	1.66331	3.47508	0.000510696	0.00378407	0.00342253	1		0.652077	1.42434	3.64586	0.000266496	0.00241711	0.00136176	1		-1.07039	-0.238975	-0.455108	0.649031	0.845144	0.474927	0
TBL1XR1	79718	97	43	90		1.17365	1.1145	4.39053	1.13076e-05	0.000117409	0.000106168	1		0.10806	0.880323	4.24537	2.1823e-05	0.000256641	0.000144451	1		-1.06559	-0.234174	-0.92403	0.355471	0.59251	0.349824	0
EHMT1	79813	216	104	191		1.05445	0.995297	5.97353	2.3218e-09	4.04904e-08	3.66649e-08	1		0.177459	0.949721	6.7533	1.44518e-11	3.62846e-10	2.04421e-10	1		-0.876989	-0.0455751	-0.270697	0.786624	0.896775	0.529465	0
GGNBP2	79893	219	142	256		0.62504	0.565889	3.68408	0.000229527	0.00182494	0.00165252	1		-0.225213	0.54705	4.20005	2.66856e-05	0.000305411	0.000172049	1		-0.850253	-0.0188389	-0.130149	0.896449	0.958545	0.556747	0
SVEP1	79987	204	63	156		1.69515	1.63599	8.53923	1.35121e-17	4.98841e-16	4.51711e-16	1		0.387023	1.15929	7.7254	1.115e-14	3.94656e-13	2.22343e-13	1		-1.30812	-0.476708	-2.37464	0.0175661	0.0692696	0.040891	0
NAT13	80218	62	14	54		2.14684	2.08769	5.55472	2.78061e-08	4.26068e-07	3.85814e-07	1		0.199309	0.971572	3.68708	0.000226841	0.00211291	0.00119038	1		-1.94753	-1.11612	-2.92786	0.00341299	0.0179202	0.0105803	0
FAM49A	81553	12	54	65		-2.16993	-2.22908	-5.51294	3.52887e-08	5.35523e-07	4.84928e-07	1		-2.43741	-1.66514	-4.39015	1.13274e-05	0.000140259	7.90195e-05	1		-0.26748	0.563934	2.17157	0.0298884	0.105144	0.0620781	0
C6orf62	81688	334	202	361		0.725493	0.666342	5.2652	1.40038e-07	1.96895e-06	1.78292e-06	1		-0.112151	0.660112	6.13784	8.36515e-10	1.77999e-08	1.00281e-08	1		-0.837644	-0.00622957	-0.0512206	0.95915	0.969741	0.572544	0
KRTAP17-1	83902	2	131	236		-6.03342	-6.09257	-12.0154	2.94994e-33	2.29913e-31	2.08191e-31	1		-6.88264	-6.11038	-14.2088	8.08453e-46	1.0114e-43	5.69807e-44	1		-0.84922	-0.0178061	-0.118131	0.905964	0.965322	0.556747	0
ZNF644	84146	144	86	168		0.74366	0.684509	3.53987	0.000400317	0.00302297	0.00273736	1		-0.222392	0.54987	3.42148	0.000622807	0.00518244	0.0029197	1		-0.966053	-0.134639	-0.738509	0.460205	0.700526	0.413597	0
LOXL4	84171	111	40	108		1.47249	1.41334	5.65548	1.55407e-08	2.45271e-07	2.22098e-07	1		0.0395284	0.811791	4.23795	2.25573e-05	0.000263144	0.000148251	1		-1.43296	-0.601545	-2.43983	0.0146942	0.0607773	0.0358835	0
FYTTD1	84248	246	142	303		0.792767	0.733616	4.91693	8.79138e-07	1.09684e-05	9.93209e-06	1		-0.300659	0.471603	3.8881	0.000101034	0.00100701	0.00056733	1		-1.09343	-0.262013	-1.88804	0.0590202	0.179804	0.10553	0
DGAT2	84649	38	92	134		-1.27563	-1.33479	-5.0313	4.87161e-07	6.32808e-06	5.73021e-06	1		-1.81816	-1.0459	-4.40785	1.04402e-05	0.000130162	7.3331e-05	1		-0.542527	0.288887	1.52294	0.127774	0.297887	0.175875	0
MGC12966	84792	190	97	193		0.969943	0.910792	5.20238	1.96753e-07	2.71794e-06	2.46115e-06	1		-0.0226014	0.749661	5.17593	2.26784e-07	3.59289e-06	2.02417e-06	1		-0.992544	-0.16113	-0.942969	0.345697	0.584379	0.345023	0
MYLK2	85366	3	19	37		-2.66297	-2.72212	-3.66635	0.000246036	0.00194397	0.0017603	1		-3.62449	-2.85223	-4.61865	3.86254e-06	5.22884e-05	2.94584e-05	1		-0.961526	-0.130112	-0.33517	0.737497	0.857739	0.505976	0
PRIC285	85441	9	32	47		-1.83007	-1.88923	-3.81499	0.000136186	0.00114024	0.00103251	1		-2.38466	-1.6124	-3.64805	0.000264242	0.0024057	0.00135519	1		-0.554589	0.276825	0.862443	0.388444	0.639812	0.375811	0
SCARF2	91179	33	9	18		1.87447	1.81532	3.69406	0.000220704	0.00175922	0.001591	1		0.874469	1.64673	4.05576	4.99709e-05	0.000540371	0.000304436	1		-1	-0.168586	-0.300889	0.763499	0.880702	0.5198	0
LOC92482	92482	265	389	717		-0.553778	-0.612929	-5.38484	7.25078e-08	1.04987e-06	9.50676e-07	1		-1.43598	-0.663718	-6.91483	4.68418e-12	1.24957e-10	7.03988e-11	1		-0.882203	-0.050789	-0.584084	0.559163	0.772679	0.456197	0
FAM129A	116496	107	167	321		-0.642237	-0.701389	-3.97544	7.02505e-05	0.000629066	0.000569633	1		-1.58496	-0.8127	-5.52009	3.38831e-08	6.1618e-07	3.47145e-07	1		-0.942725	-0.111311	-0.847436	0.396752	0.643039	0.376182	0
AEBP2	121536	148	86	129		0.783189	0.724037	3.77003	0.000163227	0.00133825	0.00121181	1		0.198226	0.970489	5.69161	1.25847e-08	2.40301e-07	1.35381e-07	1		-0.584963	0.246451	1.26542	0.205722	0.426635	0.251889	0
LOC127295	127295	65	15	41		2.11548	2.05633	5.63261	1.77502e-08	2.78749e-07	2.52361e-07	1		0.664816	1.43708	5.15128	2.58721e-07	4.04586e-06	2.27937e-06	1		-1.45066	-0.619247	-1.54274	0.122894	0.289693	0.170501	0
LRRC15	131578	0	22	50		-5.45943	-5.51858	-4.92644	8.37426e-07	1.04894e-05	9.49839e-06	1		-6.64386	-5.87159	-6.54997	5.75494e-11	1.34703e-09	7.58892e-10	1		-1.18442	-0.353011	-1.01706	0.309124	0.535628	0.316199	0
GCOM1	145781	92	50	65		0.879706	0.820555	3.31265	0.000924159	0.00638317	0.0057801	1		0.501194	1.27346	5.58697	2.31072e-08	4.28813e-07	2.41586e-07	1		-0.378512	0.452902	1.71078	0.0871225	0.238365	0.140576	0
C1orf52	148423	199	68	178		1.54916	1.49001	7.87816	3.32226e-15	9.84667e-14	8.91637e-14	1		0.160891	0.933154	6.38728	1.68863e-10	3.85304e-09	2.17074e-09	1		-1.38827	-0.556857	-2.92218	0.0034759	0.0182362	0.0107668	0
PHF13	148479	141	76	101		0.891624	0.832473	4.15211	3.29422e-05	0.00030901	0.000279815	1		0.48134	1.2536	6.83238	8.35172e-12	2.17986e-10	1.22809e-10	1		-0.410284	0.42113	1.97208	0.0485999	0.153372	0.0905523	0
SNF1LK	150094	157	62	112		1.34042	1.28127	6.23884	4.40828e-10	8.38237e-09	7.59042e-09	1		0.487266	1.25953	7.23632	4.61021e-13	1.40553e-11	7.89972e-12	1		-0.853159	-0.0217446	-0.0993068	0.920895	0.944783	0.556747	0
CCT8L2	150160	190	267	508		-0.49084	-0.549992	-4.04673	5.19385e-05	0.000473826	0.00042906	1		-1.41883	-0.646566	-5.68647	1.29693e-08	2.45706e-07	1.38427e-07	1		-0.927989	-0.0965748	-0.927375	0.353732	0.590054	0.348373	0
KIAA2026	158358	485	274	509		0.823809	0.764658	7.15845	8.15968e-13	1.96611e-11	1.78035e-11	1		-0.0696809	0.702582	7.81509	5.49239e-15	1.99264e-13	1.12262e-13	1		-0.89349	-0.0620758	-0.600259	0.548334	0.781964	0.454675	0
RP13-102H20.1	158763	16	67	138		-2.06609	-2.12524	-5.96106	2.50599e-09	4.34625e-08	3.93562e-08	1		-3.10852	-2.33626	-7.98969	1.35276e-15	5.27723e-14	2.9731e-14	1		-1.04244	-0.211021	-1.03524	0.300555	0.526582	0.310105	0
PSORS1C2	170680	25	93	181		-1.8953	-1.95445	-6.65278	2.87599e-11	6.23922e-10	5.64975e-10	1		-2.85599	-2.08373	-8.52628	1.51136e-17	7.0751e-16	3.98599e-16	1		-0.960687	-0.129273	-0.73669	0.461311	0.702049	0.414497	0
ADAMTS18	170692	220	141	275		0.641808	0.582657	3.79087	0.000150121	0.00123884	0.00112117	1		-0.321928	0.450335	3.52398	0.00042512	0.0036898	0.00207877	1		-0.963736	-0.132322	-0.929021	0.352878	0.589955	0.348116	0
SPRED2	200734	89	31	81		1.52154	1.46239	5.19546	2.04219e-07	2.81492e-06	2.54897e-06	1		0.135883	0.908146	4.17487	2.98158e-05	0.000336459	0.000189555	1		-1.38565	-0.55424	-1.9628	0.0496698	0.156453	0.0923713	0
HNRNPUL2	221092	55	17	49		1.6939	1.63475	4.43118	9.37185e-06	9.81169e-05	8.88469e-05	1		0.16665	0.938913	3.37501	0.000738134	0.00600437	0.00338276	1		-1.52725	-0.695833	-1.87015	0.0614628	0.184554	0.108962	0
DKFZP586I1420	222161	288	394	689		-0.452127	-0.511278	-4.60096	4.20544e-06	4.72401e-05	4.27769e-05	1		-1.25844	-0.486172	-5.12038	3.04916e-07	4.71742e-06	2.65771e-06	1		-0.806308	0.0251056	0.286772	0.774287	0.891991	0.52664	0
SEMA3D	223117	754	461	800		0.709798	0.650647	7.74761	9.36411e-15	2.63909e-13	2.38975e-13	1		-0.0854355	0.686827	9.55335	1.25572e-21	7.40771e-20	4.17338e-20	1		-0.795233	0.0361807	0.446205	0.655449	0.853003	0.474927	0
FAM80A	284716	2	34	78		-4.08746	-4.14661	-5.83687	5.31919e-09	8.95468e-08	8.10865e-08	1		-5.2854	-4.51314	-7.95719	1.75984e-15	6.72072e-14	3.78634e-14	1		-1.19794	-0.366525	-1.31587	0.188217	0.398493	0.235274	0
DUSP28	285193	21	1	7		4.39232	4.33317	4.54693	5.44354e-06	5.95581e-05	5.39311e-05	1		1.58496	2.35723	4.09478	4.22572e-05	0.000464573	0.000261733	1		-2.80735	-1.97594	-1.60787	0.107863	0.281678	0.164856	0
RGMB	285704	727	133	289		2.45053	2.39138	20.6755	5.76054e-95	1.81831e-92	1.64652e-92	1		1.33089	2.10315	22.4693	8.27962e-112	2.40308e-109	1.35385e-109	1		-1.11964	-0.288229	-2.0192	0.0434666	0.140489	0.0829459	0
POL3S	339105	2	50	67		-4.64386	-4.70301	-7.29013	3.09662e-13	7.72687e-12	6.99684e-12	1		-5.06609	-4.29383	-7.2882	3.14113e-13	9.782e-12	5.51101e-12	1		-0.422233	0.409181	1.55738	0.11938	0.284267	0.167834	0
SBSN	374897	243	466	708		-0.939374	-0.998525	-8.98103	2.68244e-19	1.10681e-17	1.00224e-17	1		-1.54279	-0.77053	-7.83071	4.85128e-15	1.77782e-13	1.00159e-13	1		-0.603419	0.227995	2.73451	0.00624724	0.0299116	0.0176601	0
LOC388344	388344	94	43	80		1.12832	1.06917	4.17902	2.92768e-05	0.000277931	0.000251673	1		0.232661	1.00492	4.66881	3.02948e-06	4.2111e-05	2.37242e-05	1		-0.895663	-0.0642494	-0.246165	0.805554	0.915079	0.539517	0
LOC400013	400013	1728	1314	2438		0.395138	0.335987	6.40059	1.54778e-10	3.07268e-09	2.78237e-09	1		-0.496595	0.275668	6.238	4.43208e-10	9.65742e-09	5.44083e-09	1		-0.891733	-0.0603189	-1.27798	0.201256	0.4209	0.248503	0
LOC400578	400578	8	45	104		-2.49185	-2.551	-5.4469	5.12557e-08	7.61358e-07	6.89426e-07	1		-3.70044	-2.92818	-7.84571	4.30504e-15	1.60192e-13	9.02493e-14	1		-1.20859	-0.377173	-1.56071	0.118592	0.282692	0.166904	0
MGC87895	644068	248	118	145		1.07155	1.0124	6.49157	8.4944e-11	1.72428e-09	1.56137e-09	1		0.774287	1.54655	10.6258	2.25949e-26	1.69019e-24	9.52225e-25	1		-0.297266	0.534148	3.0564	0.00224009	0.0123538	0.00729378	0
LOC649395	649395	425	256	435		0.731319	0.672168	5.98552	2.15699e-09	3.77205e-08	3.41567e-08	1		-0.0335526	0.73871	7.64362	2.11202e-14	7.29754e-13	4.11131e-13	1		-0.764872	0.0665424	0.608232	0.543033	0.777224	0.454675	0
SORD2	653381	0	23	20		-5.52356	-5.58271	-5.03938	4.67045e-07	6.10447e-06	5.52696e-06	1		-5.32193	-4.54967	-4.03624	5.43142e-05	0.000580418	0.000326517	1		0.201634	1.03305	2.39342	0.0166922	0.06653	0.0392669	0
LOC729446	729446	554	1155	1838		-1.05993	-1.11909	-15.5243	2.37642e-54	3.48892e-52	3.15929e-52	1		-1.73018	-0.957916	-15.1895	4.15261e-52	5.79449e-50	3.26452e-50	1		-0.670244	0.16117	3.08031	0.00206786	0.0116539	0.00688058	0
LOC100128337	100128337	76	28	54		1.44057	1.38142	4.59929	4.23936e-06	4.75365e-05	4.30453e-05	1		0.49304	1.2653	5.05254	4.35983e-07	6.65999e-06	3.75212e-06	1		-0.947533	-0.116119	-0.362245	0.717169	0.83701	0.494092	0
CCDC152	100129792	196	99	132		0.985353	0.926202	5.35897	8.36971e-08	1.20635e-06	1.09237e-06	1		0.570316	1.34258	8.49542	1.97225e-17	9.1735e-16	5.16819e-16	1		-0.415037	0.416376	2.22726	0.0259299	0.0939888	0.0554919	0
AAMP	14	392	174	574		1.17177	1.11262	8.81551	1.19136e-18	4.70068e-17	4.25656e-17	1		-0.550197	0.222066	2.4135	0.0158001	0.0764304	0.0430596	0		-1.72196	-0.890549	-7.9215	2.34653e-15	5.68268e-14	3.35511e-14	1
ACTN1	87	285	98	411		1.54011	1.48096	9.38583	6.24257e-21	2.81495e-19	2.549e-19	1		-0.528176	0.244086	2.25319	0.024247	0.106952	0.0602551	0		-2.06828	-1.23687	-8.7669	1.83654e-18	5.6569e-17	3.33989e-17	1
ADCY6	112	86	29	134		1.56828	1.50913	5.22787	1.71479e-07	2.39501e-06	2.16873e-06	1		-0.639824	0.132438	0.684603	0.493595	0.777747	0.43599	0		-2.20811	-1.37669	-5.43791	5.39081e-08	7.13508e-07	4.21262e-07	1
ADD1	118	488	287	784		0.76583	0.706679	6.70316	2.03959e-11	4.45533e-10	4.0344e-10	1		-0.683973	0.0882903	1.09585	0.273146	0.570017	0.314352	0		-1.4498	-0.618389	-6.73963	1.58786e-11	2.9646e-10	1.75033e-10	1
AHR	196	39	9	53		2.11548	2.05633	4.36296	1.28315e-05	0.000132038	0.000119466	1		-0.442518	0.329745	1.10923	0.267332	0.568677	0.314352	0		-2.558	-1.72658	-4.03669	5.42107e-05	0.000459828	0.000271487	1
AMPD2	271	563	355	840		0.665316	0.606165	6.28465	3.2859e-10	6.26703e-09	5.67493e-09	1		-0.577254	0.195008	2.55223	0.0107035	0.0555142	0.0312758	0		-1.24257	-0.411156	-4.80814	1.52338e-06	1.67472e-05	9.88769e-06	1
ATP5C1	509	454	332	863		0.451509	0.392358	3.79068	0.000150234	0.00123815	0.00112117	1		-0.926668	-0.154406	-1.9279	0.0538678	0.196612	0.110768	0		-1.37818	-0.546763	-6.33035	2.44613e-10	4.1923e-09	2.47517e-09	1
ATP6V1B2	526	186	21	308		3.14684	3.08769	11.9659	5.36398e-33	4.12961e-31	3.73945e-31	1		-0.727628	0.044635	0.344547	0.730435	0.875604	0.49225	0		-3.87447	-3.04306	-13.6529	1.93903e-42	1.87833e-40	1.10898e-40	1
B2M	567	1081	1440	2037		-0.413702	-0.472854	-8.19501	2.50573e-16	8.23888e-15	7.46048e-15	1		-0.914079	-0.141817	-2.72774	0.00637702	0.0377728	0.0212805	0		-0.500377	0.331037	6.86055	6.85981e-12	1.31378e-10	7.75669e-11	1
BACH1	571	45	2	64		4.49185	4.4327	6.6925	2.19389e-11	4.77586e-10	4.32465e-10	1		-0.508147	0.264116	0.965279	0.334405	0.613047	0.34538	0		-5	-4.16859	-7.01451	2.30758e-12	4.52314e-11	2.6705e-11	1
CALM1	801	396	241	601		0.716467	0.657316	5.66451	1.47446e-08	2.34466e-07	2.12314e-07	1		-0.601865	0.170398	1.87814	0.0603624	0.215123	0.121196	0		-1.31833	-0.486918	-4.75313	2.00293e-06	2.16627e-05	1.27899e-05	1
CASP4	837	72	22	119		1.71049	1.65134	5.10676	3.27732e-07	4.34658e-06	3.93592e-06	1		-0.724893	0.04737	0.227375	0.820132	0.936556	0.522866	0		-2.43539	-1.60397	-5.73992	9.47239e-09	1.38845e-07	8.18651e-08	1
RUNX2	860	96	44	227		1.12553	1.06638	4.21425	2.50604e-05	0.000241537	0.000218454	1		-1.24159	-0.469323	-2.84499	0.00444131	0.0283431	0.015968	0		-2.36712	-1.5357	-7.68079	1.58116e-14	3.6824e-13	2.17413e-13	1
CBFB	865	170	73	258		1.21957	1.16042	6.00413	1.92364e-09	3.38271e-08	3.06312e-08	1		-0.601836	0.170426	1.23056	0.218486	0.504082	0.283991	0		-1.8214	-0.989989	-5.80235	6.53901e-09	9.71261e-08	5.73441e-08	1
SEPT7	989	859	1006	1549		-0.2279	-0.287051	-4.29315	1.76154e-05	0.000176238	0.000159587	1		-0.850607	-0.0783443	-1.32833	0.184069	0.443132	0.249653	0		-0.622707	0.208707	3.69168	0.000222778	0.0016545	0.000976831	1
CDH2	1000	48	7	56		2.77761	2.71846	5.70518	1.16219e-08	1.87167e-07	1.69483e-07	1		-0.222392	0.54987	1.97528	0.0482369	0.184117	0.103729	0		-3	-2.16859	-4.82732	1.38381e-06	1.52882e-05	9.0263e-06	1
CDK7	1022	68	19	131		1.83954	1.78038	5.23236	1.67361e-07	2.34268e-06	2.12134e-06	1		-0.94596	-0.173697	-0.841897	0.399845	0.679297	0.382114	0		-2.7855	-1.95408	-6.90502	5.01971e-12	9.69703e-11	5.72522e-11	1
CEBPD	1052	44	82	71		-0.89812	-0.957272	-3.63687	0.000275968	0.00215885	0.00195488	1		-0.690316	0.0819473	0.305649	0.759872	0.892462	0.502798	0		0.207805	1.03922	4.54148	5.58597e-06	5.65706e-05	3.33998e-05	1
CFL1	1072	1970	2330	3097		-0.242134	-0.301286	-6.84717	7.53247e-12	1.7167e-10	1.5545e-10	1		-0.652676	0.119587	2.96931	0.00298466	0.0201458	0.0113498	0		-0.410541	0.420873	10.93	8.28546e-28	4.22748e-26	2.49594e-26	1
CKS2	1164	195	113	287		0.787151	0.728	4.34826	1.37221e-05	0.000140401	0.000127136	1		-0.557577	0.214686	1.64755	0.0994442	0.305102	0.171889	0		-1.34473	-0.513314	-3.44645	0.000567994	0.00378889	0.002237	1
CLIC2	1193	102	47	179		1.11784	1.05869	4.31838	1.57179e-05	0.000158764	0.000143764	1		-0.81139	-0.0391277	-0.226923	0.820484	0.93681	0.522866	0		-1.92923	-1.09781	-5.26008	1.43989e-07	1.83319e-06	1.08233e-06	1
SLC31A1	1317	144	79	271		0.866144	0.806993	4.08563	4.39572e-05	0.000406299	0.000367912	1		-0.912224	-0.139961	-0.981494	0.326349	0.601318	0.338674	0		-1.77837	-0.946954	-5.73085	9.99302e-09	1.45203e-07	8.57292e-08	1
CPE	1363	239	90	393		1.40901	1.34986	8.0141	1.10942e-15	3.45013e-14	3.12417e-14	1		-0.717519	0.0547441	0.478199	0.632508	0.851797	0.476081	0		-2.12653	-1.29512	-8.88627	6.31924e-19	2.06038e-17	1.21647e-17	1
CSTF3	1479	38	13	82		1.54749	1.48834	3.43951	0.00058277	0.0042312	0.0038199	1		-1.10962	-0.337362	-1.25749	0.208575	0.485225	0.273368	0		-2.65711	-1.8257	-5.21891	1.79979e-07	2.257e-06	1.33256e-06	1
CTNNA1	1495	11	0	15		4.45943	4.40028	3.30315	0.000956063	0.00658911	0.00596658	1		-0.447459	0.324804	0.580754	0.561406	0.842777	0.465774	0		-4.90689	-4.07548	-3.37402	0.000740793	0.00478633	0.00282453	1
CTNNB1	1499	241	128	420		0.912889	0.853738	5.54685	2.90859e-08	4.44599e-07	4.02594e-07	1		-0.801356	-0.0290934	-0.258934	0.795686	0.92008	0.518357	0		-1.71425	-0.882832	-6.72598	1.74418e-11	3.23836e-10	1.91196e-10	1
DMD	1756	133	53	215		1.32736	1.26821	5.69649	1.22296e-08	1.96452e-07	1.77892e-07	1		-0.69291	0.0793523	0.514839	0.606665	0.842481	0.474639	0		-2.02027	-1.18886	-6.14525	7.98398e-10	1.31441e-08	7.76038e-09	1
DSP	1832	63	11	65		2.51785	2.4587	6.18377	6.25889e-10	1.17247e-08	1.0617e-08	1		-0.0450879	0.727175	2.90212	0.00370646	0.0242508	0.0136625	0		-2.56294	-1.73152	-4.47935	7.48723e-06	7.39212e-05	4.36438e-05	1
DTNA	1837	60	13	58		2.20645	2.1473	5.56265	2.65708e-08	4.08129e-07	3.6957e-07	1		0.0489096	0.821172	3.1466	0.00165183	0.0120459	0.00678647	0		-2.15754	-1.32613	-3.47647	0.000508065	0.00343021	0.00202523	1
LPAR1	1902	37	1	52		5.20945	5.1503	6.22646	4.77089e-10	9.04463e-09	8.1901e-09	1		-0.490986	0.281276	0.929378	0.352693	0.636761	0.35874	0		-5.70044	-4.86903	-6.54106	6.10861e-11	1.09464e-09	6.46284e-10	1
EEF1D	1936	1102	1336	1795		-0.277796	-0.336947	-5.75868	8.47746e-09	1.39734e-07	1.26532e-07	1		-0.70386	0.0684031	1.28082	0.200256	0.472231	0.266047	0		-0.426064	0.40535	7.9873	1.37931e-15	3.45293e-14	2.03864e-14	1
EFNB2	1948	33	2	100		4.04439	3.98524	5.568	2.57673e-08	3.97723e-07	3.60147e-07	1		-1.59946	-0.827199	-3.12788	0.00176072	0.012687	0.00714763	0		-5.64386	-4.81244	-9.05378	1.38108e-19	4.75832e-18	2.80935e-18	1
EIF4B	1975	326	159	488		1.03585	0.976694	7.22512	5.00675e-13	1.22037e-11	1.10507e-11	1		-0.582009	0.190254	1.89601	0.0579593	0.208607	0.117526	0		-1.61785	-0.78644	-6.56742	5.11945e-11	9.24822e-10	5.46024e-10	1
EML1	2009	44	8	56		2.45943	2.40028	5.09636	3.46248e-07	4.58252e-06	4.14957e-06	1		-0.347923	0.424339	1.49153	0.135821	0.362324	0.201852	0		-2.80735	-1.97594	-4.54781	5.42079e-06	5.49811e-05	3.24614e-05	1
ENSA	2029	143	14	200		3.35252	3.29337	10.7988	3.48586e-27	2.07606e-25	1.87992e-25	1		-0.483985	0.288278	1.87043	0.0614236	0.218368	0.122197	0		-3.8365	-3.00509	-10.9361	7.74432e-28	4.01264e-26	2.3691e-26	1
EPS8	2059	284	484	541		-0.769116	-0.828267	-7.81974	5.29335e-15	1.53289e-13	1.38806e-13	1		-0.929738	-0.157475	-1.55574	0.119771	0.344864	0.189815	0		-0.160622	0.670792	7.59335	3.11734e-14	7.2098e-13	4.25673e-13	1
ETFB	2109	300	175	613		0.777608	0.718456	5.33179	9.72474e-08	1.39212e-06	1.26059e-06	1		-1.03092	-0.258662	-2.6729	0.00751986	0.0431337	0.0242978	0		-1.80853	-0.977118	-8.84828	8.88753e-19	2.85597e-17	1.68619e-17	1
ETFDH	2110	74	18	98		2.03953	1.98038	5.86465	4.50073e-09	7.62768e-08	6.89777e-08	1		-0.405256	0.367006	1.68969	0.0910878	0.28755	0.161965	0		-2.44478	-1.61337	-5.23086	1.68727e-07	2.12187e-06	1.25159e-06	1
ACSL3	2181	72	29	107		1.31194	1.25279	4.15129	3.30603e-05	0.000309658	0.000279971	1		-0.571542	0.200721	0.938189	0.348147	0.62965	0.354543	0		-1.88349	-1.05207	-3.92833	8.55366e-05	0.000693843	0.000409652	1
BPTF	2186	178	76	358		1.22781	1.16865	6.1786	6.46742e-10	1.20795e-08	1.09383e-08	1		-1.00808	-0.23582	-1.86946	0.0615588	0.218742	0.122197	0		-2.23589	-1.40447	-9.02471	1.80165e-19	6.11281e-18	3.60906e-18	1
FBN1	2200	146	73	292		1	0.940849	4.68629	2.78196e-06	3.20484e-05	2.90205e-05	1		-1	-0.227737	-1.63274	0.102524	0.311521	0.17499	0		-2	-1.16859	-7.06444	1.61265e-12	3.22723e-11	1.90539e-11	1
GPC4	2239	176	81	392		1.11958	1.06043	5.68039	1.34391e-08	2.14246e-07	1.94004e-07	1		-1.15528	-0.383015	-3.09727	0.00195312	0.0138667	0.00781229	0		-2.27486	-1.44345	-9.64034	5.40107e-22	2.08675e-20	1.23204e-20	1
FMR1	2332	119	55	160		1.11346	1.05431	4.64866	3.341e-06	3.80717e-05	3.44747e-05	1		-0.42711	0.345152	2.02283	0.0430907	0.167739	0.0945014	0		-1.54057	-0.709154	-3.43628	0.000589759	0.00389906	0.00230204	1
FRAP1	2475	116	42	181		1.46566	1.40651	5.76036	8.39328e-09	1.39073e-07	1.25865e-07	1		-0.641865	0.130398	0.783138	0.433546	0.722179	0.406863	0		-2.10753	-1.27611	-5.96138	2.5011e-09	3.86082e-08	2.27947e-08	1
KDSR	2531	20	58	38		-1.53605	-1.5952	-4.5635	5.03072e-06	5.53292e-05	5.01017e-05	1		-0.925999	-0.153737	-0.402703	0.687167	0.899609	0.478544	0		0.610053	1.44147	4.94109	7.76864e-07	8.96815e-06	5.29488e-06	1
BLOC1S1	2647	235	381	369		-0.69713	-0.756281	-6.41414	1.41621e-10	2.82036e-09	2.5539e-09	1		-0.65096	0.121303	1.03864	0.298972	0.568188	0.320107	0		0.0461702	0.877584	8.50308	1.84629e-17	5.25133e-16	3.10044e-16	1
GNAI3	2773	103	39	132		1.4011	1.34195	5.23707	1.63147e-07	2.28877e-06	2.07253e-06	1		-0.357894	0.414369	2.23237	0.0255904	0.111993	0.0630948	0		-1.75899	-0.927578	-3.93081	8.46617e-05	0.000689675	0.000405988	1
GNB3	2784	19	77	21		-2.01886	-2.07801	-6.29981	2.98003e-10	5.73566e-09	5.19376e-09	1		-0.14439	0.627873	1.39996	0.161524	0.400827	0.225819	0		1.87447	2.70588	8.5842	9.14686e-18	2.66977e-16	1.57626e-16	1
GSN	2934	428	848	850		-0.986453	-1.0456	-12.586	2.52281e-36	2.21202e-34	2.00303e-34	1		-0.989852	-0.217589	-2.66687	0.00765609	0.0438458	0.024702	0		-0.00339858	0.828015	12.0757	1.41888e-33	9.20754e-32	5.43622e-32	1
GUCY2D	3000	155	257	321		-0.7295	-0.788651	-5.46229	4.70042e-08	7.04839e-07	6.38247e-07	1		-1.05031	-0.278042	-2.07192	0.0382728	0.152754	0.0854939	0		-0.320805	0.510609	4.32987	1.49196e-05	0.000139084	8.21162e-05	1
HAS2	3037	17	0	38		5.08746	5.02831	4.20856	2.56998e-05	0.000245823	0.000222261	1		-1.16046	-0.388202	-0.976381	0.328876	0.604822	0.340703	0		-6.24793	-5.41651	-5.65734	1.53735e-08	2.15423e-07	1.27188e-07	1
HIVEP1	3096	64	10	88		2.67807	2.61892	6.45702	1.06787e-10	2.14696e-09	1.94412e-09	1		-0.459432	0.312831	1.35205	0.176361	0.428845	0.241046	0		-3.1375	-2.30609	-6.28359	3.30852e-10	5.59851e-09	3.30541e-09	1
HPRT1	3251	45	9	98		2.32193	2.26278	4.97586	6.49579e-07	8.28442e-06	7.50172e-06	1		-1.12286	-0.350594	-1.42537	0.15405	0.390289	0.219882	0		-3.44478	-2.61337	-7.1249	1.04155e-12	2.11602e-11	1.24932e-11	1
HSP90AB1	3326	361	112	508		1.6885	1.62935	11.3271	9.63322e-30	6.46963e-28	5.85838e-28	1		-0.49283	0.279433	2.88553	0.00390756	0.0254062	0.0143134	0		-2.18133	-1.34992	-10.4314	1.7829e-25	8.39218e-24	4.95482e-24	1
ITGB1	3688	45	15	66		1.58496	1.52581	3.81234	0.000137658	0.00115104	0.00104229	1		-0.552541	0.219722	0.809232	0.418382	0.699972	0.394352	0		-2.1375	-1.30609	-3.66516	0.000247184	0.00181958	0.0010743	1
JARID2	3720	162	36	260		2.16993	2.11077	9.04228	1.53441e-19	6.41506e-18	5.80897e-18	1		-0.682518	0.089745	0.641477	0.521213	0.794188	0.447432	0		-2.85244	-2.02103	-9.94534	2.64282e-23	1.11801e-21	6.57108e-22	1
KARS	3735	314	188	504		0.740032	0.680881	5.20332	1.95758e-07	2.71013e-06	2.45408e-06	1		-0.682659	0.0896036	0.89179	0.372505	0.664266	0.374193	0		-1.42269	-0.591277	-5.19063	2.09579e-07	2.59894e-06	1.53444e-06	1
KIF5C	3800	30	6	42		2.32193	2.26278	4.06275	4.84973e-05	0.000444682	0.000402376	1		-0.485427	0.286836	0.852574	0.393896	0.671626	0.378338	0		-2.80735	-1.97594	-3.9385	8.19913e-05	0.000669145	0.00039507	1
TNPO1	3842	613	251	895		1.2882	1.22905	11.9355	7.72952e-33	5.80911e-31	5.26027e-31	1		-0.546001	0.226262	3.07338	0.00211648	0.014881	0.00838369	0		-1.8342	-1.00279	-10.9247	8.78767e-28	4.44976e-26	2.62718e-26	1
KTN1	3895	27	4	41		2.75489	2.69574	4.25984	2.04577e-05	0.000199304	0.000180474	1		-0.602665	0.169598	0.488049	0.625515	0.860342	0.476081	0		-3.35755	-2.52614	-4.52246	6.1126e-06	6.12543e-05	3.61651e-05	1
LAMC1	3915	55	3	78		4.1964	4.13725	7.26847	3.63594e-13	8.96628e-12	8.11916e-12	1		-0.504043	0.26822	1.08298	0.278819	0.578031	0.314352	0		-4.70044	-3.86903	-7.57029	3.72388e-14	8.5534e-13	5.05001e-13	1
SMAD3	4088	134	32	178		2.06609	2.00694	7.96115	1.70449e-15	5.27473e-14	4.77638e-14	1		-0.409644	0.362619	2.24837	0.0245529	0.108203	0.060941	0		-2.47573	-1.64432	-7.14663	8.89354e-13	1.82345e-11	1.07658e-11	1
MAX	4149	167	88	290		0.924273	0.865121	4.66954	3.01881e-06	3.45876e-05	3.13198e-05	1		-0.796205	-0.023942	-0.177212	0.859342	0.950227	0.522866	0		-1.72048	-0.889063	-5.62208	1.88671e-08	2.61634e-07	1.54471e-07	1
MBD1	4152	46	13	65		1.82312	1.76397	4.27593	1.90337e-05	0.000187897	0.000170011	1		-0.498806	0.273457	1.00883	0.313057	0.588177	0.331369	0		-2.32193	-1.49051	-4.02032	5.81187e-05	0.000490486	0.000289588	1
MBNL1	4154	167	42	225		1.99139	1.93224	8.66834	4.38479e-18	1.63794e-16	1.48319e-16	1		-0.430077	0.342186	2.37702	0.0174532	0.0833709	0.0469698	0		-2.42146	-1.59005	-7.84326	4.38988e-15	1.05547e-13	6.23158e-14	1
MEF2A	4205	19	0	42		5.24793	5.18878	4.46532	7.99477e-06	8.50395e-05	7.69403e-05	1		-1.14439	-0.372127	-0.986725	0.323777	0.598022	0.336474	0		-6.39232	-5.5609	-5.95531	2.59578e-09	3.99774e-08	2.3603e-08	1
MEF2C	4208	172	97	295		0.826352	0.767201	4.27448	1.91582e-05	0.000188096	0.000170325	1		-0.778306	-0.00604363	-0.0452573	0.963902	0.981487	0.550387	0		-1.60466	-0.773244	-5.03167	4.86237e-07	5.77266e-06	3.40823e-06	1
MFAP2	4237	230	320	445		-0.476438	-0.535589	-4.32512	1.52446e-05	0.000154477	0.000139882	1		-0.952171	-0.179909	-1.60565	0.10835	0.325544	0.182335	0		-0.475733	0.355681	3.45731	0.000545606	0.0036578	0.0021596	1
MGAT2	4247	127	45	184		1.49683	1.43768	6.12771	8.91553e-10	1.63141e-08	1.47728e-08	1		-0.534877	0.237385	1.46435	0.143098	0.368526	0.207584	0		-2.03171	-1.20029	-5.72825	1.01471e-08	1.46171e-07	8.6301e-08	1
MYO1E	4643	35	4	79		3.12928	3.07013	5.17665	2.25901e-07	3.08349e-06	2.78915e-06	1		-1.1745	-0.402235	-1.45517	0.145622	0.373897	0.210647	0		-4.30378	-3.47237	-7.32411	2.40485e-13	5.14368e-12	3.03202e-12	1
HNRNPM	4670	1070	821	1777		0.382157	0.323005	4.85079	1.22968e-06	1.50154e-05	1.35967e-05	1		-0.731833	0.0404299	0.749575	0.453511	0.735018	0.414097	0		-1.11399	-0.282576	-4.9165	8.81044e-07	1.01358e-05	5.98427e-06	1
NFIA	4774	82	33	127		1.31316	1.25401	4.43359	9.26775e-06	9.73499e-05	8.81524e-05	1		-0.631133	0.14113	0.71129	0.476905	0.764396	0.429513	0		-1.94429	-1.11288	-4.47967	7.4758e-06	7.39176e-05	4.36416e-05	1
CNOT2	4848	156	98	325		0.670692	0.611541	3.33358	0.000857357	0.00597406	0.00540963	1		-1.05889	-0.286631	-2.146	0.0318734	0.133453	0.0751765	0		-1.72959	-0.898172	-6.00324	1.93415e-09	3.03471e-08	1.79172e-08	1
NPR1	4881	26	70	62		-1.42884	-1.48799	-4.7642	1.89608e-06	2.2332e-05	2.02221e-05	1		-1.25376	-0.481494	-1.52209	0.127988	0.349456	0.19684	0		0.175087	1.0065	4.08702	4.36954e-05	0.000380782	0.000224776	1
OAZ1	4946	939	591	1479		0.667967	0.608816	8.14997	3.64027e-16	1.17851e-14	1.06717e-14	1		-0.655425	0.116838	2.00233	0.0452492	0.174922	0.098405	0		-1.32339	-0.491978	-7.52971	5.08529e-14	1.15221e-12	6.80273e-13	1
PBX3	5090	173	49	371		1.81992	1.76077	8.28227	1.20847e-16	4.10164e-15	3.71412e-15	1		-1.10065	-0.328384	-2.60794	0.00910878	0.0498441	0.0280813	0		-2.92057	-2.08915	-12.1367	6.75031e-34	4.46723e-32	2.6375e-32	1
PCDH7	5099	23	1	17		4.52356	4.46441	4.79241	1.64791e-06	1.96288e-05	1.77743e-05	1		0.436099	1.20836	2.68067	0.00734752	0.042481	0.0238583	0		-4.08746	-3.25605	-3.30756	0.000941137	0.00592331	0.00349318	1
PDE2A	5138	111	46	252		1.27085	1.2117	5.02107	5.13841e-07	6.62016e-06	5.99469e-06	1		-1.18286	-0.410601	-2.64936	0.00806454	0.0457516	0.0256741	0		-2.45372	-1.6223	-8.42176	3.70886e-17	1.02017e-15	6.02315e-16	1
PDGFRA	5156	296	136	419		1.12199	1.06284	7.38072	1.57434e-13	4.0076e-12	3.62896e-12	1		-0.501353	0.27091	2.5368	0.011187	0.0576922	0.0325028	0		-1.62334	-0.79193	-6.12194	9.2441e-10	1.5107e-08	8.9193e-09	1
PFDN4	5203	152	28	222		2.44057	2.38142	9.42898	4.141e-21	1.90819e-19	1.7279e-19	1		-0.546488	0.225774	1.52675	0.126824	0.348442	0.195585	0		-2.98706	-2.15565	-9.57588	1.00992e-21	3.79232e-20	2.23902e-20	1
SERPINB13	5275	78	130	132		-0.736966	-0.796117	-3.9163	8.99175e-05	0.000781885	0.000708014	1		-0.758992	0.0132709	0.0666943	0.946825	0.968857	0.545837	0		-0.0220263	0.809388	4.63471	3.57436e-06	3.71556e-05	2.1937e-05	1
PIK3R1	5295	149	81	283		0.879319	0.820167	4.21418	2.50685e-05	0.000241246	0.000218454	1		-0.92549	-0.153227	-1.09554	0.273281	0.569971	0.314352	0		-1.80481	-0.973394	-5.99237	2.06804e-09	3.22962e-08	1.9068e-08	1
PPA1	5464	143	62	262		1.20568	1.14652	5.45384	4.92923e-08	7.35656e-07	6.66152e-07	1		-0.873552	-0.101289	-0.7031	0.481994	0.76831	0.432814	0		-2.07923	-1.24781	-7.04788	1.81664e-12	3.59243e-11	2.121e-11	1
PPP1CB	5500	74	23	83		1.68589	1.62674	5.12186	3.0253e-07	4.03779e-06	3.6563e-06	1		-0.165586	0.606677	2.67949	0.00737353	0.0424285	0.0239035	0		-1.85148	-1.02006	-3.37321	0.00074298	0.00479351	0.00283014	1
PPP3CB	5532	35	8	50		2.12928	2.07013	4.15097	3.31074e-05	0.000309411	0.000279971	1		-0.514573	0.25769	0.831503	0.405689	0.682989	0.384695	0		-2.64386	-1.81244	-4.05497	5.01412e-05	0.000431331	0.000254662	1
PRKAR1A	5573	482	301	698		0.67927	0.620118	5.9342	2.95282e-09	5.07933e-08	4.59944e-08	1		-0.534194	0.238069	2.86135	0.00421838	0.0271593	0.0152465	0		-1.21346	-0.38205	-4.09304	4.25751e-05	0.000371504	0.000219339	1
MAPK6	5597	106	52	183		1.02748	0.96833	4.09008	4.31229e-05	0.000399172	0.000361458	1		-0.787779	-0.0155166	-0.0913626	0.927204	0.950925	0.535735	0		-1.81526	-0.983846	-4.86149	1.16508e-06	1.31322e-05	7.75339e-06	1
PSMA3	5684	364	246	579		0.56528	0.506129	4.29266	1.76542e-05	0.000176346	0.000159685	1		-0.669625	0.102638	1.0974	0.272466	0.568762	0.314352	0		-1.23491	-0.403491	-3.92227	8.77186e-05	0.00071068	0.000419592	1
PSMD5	5711	238	131	354		0.861395	0.802244	5.22617	1.73055e-07	2.41169e-06	2.18384e-06	1		-0.572788	0.199475	1.69572	0.0899394	0.284357	0.160202	0		-1.43418	-0.602769	-4.42566	9.61494e-06	9.27363e-05	5.47524e-05	1
PTCH1	5727	160	29	296		2.46395	2.4048	9.72941	2.2589e-22	1.1141e-20	1.00884e-20	1		-0.887525	-0.115263	-0.848385	0.396224	0.675358	0.380485	0		-3.35147	-2.52006	-12.1356	6.84374e-34	4.48466e-32	2.64779e-32	1
PTGIS	5740	1141	584	1820		0.966259	0.907107	12.712	5.07201e-37	4.70876e-35	4.26389e-35	1		-0.67364	0.0986231	1.8693	0.0615815	0.218715	0.122197	0		-1.6399	-0.808484	-12.9945	1.31392e-38	1.08423e-36	6.40139e-37	1
PTPN2	5771	71	22	128		1.69032	1.63116	5.02675	4.98861e-07	6.4535e-06	5.84378e-06	1		-0.850253	-0.0779901	-0.379907	0.704014	0.852809	0.480458	0		-2.54057	-1.70915	-6.22883	4.69944e-10	7.85276e-09	4.63634e-09	1
PTPN11	5781	19	0	43		5.24793	5.18878	4.46532	7.99477e-06	8.50395e-05	7.69403e-05	1		-1.17834	-0.406074	-1.08309	0.278768	0.57809	0.314352	0		-6.42626	-5.59485	-6.02702	1.67014e-09	2.63905e-08	1.55812e-08	1
PTPRE	5791	24	5	34		2.26303	2.20388	3.57556	0.000349484	0.00267916	0.00242457	1		-0.5025	0.269762	0.719297	0.471958	0.757639	0.426841	0		-2.76553	-1.93412	-3.49383	0.000476137	0.00324084	0.00191342	1
RAB1A	5861	1501	823	2313		0.86696	0.807808	13.2125	7.43605e-40	7.69571e-38	6.96862e-38	1		-0.623841	0.148421	3.19965	0.00137594	0.0103566	0.00583475	0		-1.4908	-0.659387	-12.2629	1.43318e-34	9.77484e-33	5.77116e-33	1
RAB5C	5878	363	164	520		1.14627	1.08712	8.32538	8.40566e-17	2.93176e-15	2.65477e-15	1		-0.518542	0.253721	2.639	0.00831504	0.0464822	0.0261873	0		-1.66482	-0.833402	-7.12598	1.03345e-12	2.10596e-11	1.24338e-11	1
RAC1	5879	1297	459	2417		1.49861	1.43946	19.6112	1.24122e-85	3.13433e-83	2.8382e-83	1		-0.898039	-0.125776	-2.64299	0.00821764	0.0459732	0.0259005	0		-2.39665	-1.56524	-25.4288	1.21011e-142	5.77741e-140	3.41103e-140	1
RAD23A	5886	73	16	129		2.18982	2.13067	6.10584	1.02264e-09	1.85515e-08	1.67987e-08	1		-0.821403	-0.0491399	-0.241509	0.80916	0.932836	0.522866	0		-3.01123	-2.17981	-7.35041	1.97602e-13	4.27434e-12	2.52361e-12	1
RANBP2	5903	193	119	348		0.697639	0.638488	3.85333	0.000116524	0.000988727	0.000895314	1		-0.850486	-0.0782237	-0.628326	0.529791	0.805397	0.453747	0		-1.54813	-0.716712	-5.11542	3.1304e-07	3.79738e-06	2.24201e-06	1
RAP2A	5911	69	19	95		1.8606	1.80145	5.31362	1.07471e-07	1.52464e-06	1.3806e-06	1		-0.461331	0.310932	1.39581	0.162773	0.403374	0.227254	0		-2.32193	-1.49051	-4.86037	1.17166e-06	1.3162e-05	7.75792e-06	1
RGS16	6004	39	13	88		1.58496	1.52581	3.54909	0.000386571	0.00292793	0.00264971	1		-1.17403	-0.401767	-1.53417	0.124989	0.344443	0.194053	0		-2.75899	-1.92758	-5.60829	2.04339e-08	2.8219e-07	1.66608e-07	1
SNX1	6642	239	76	392		1.65294	1.59379	9.07058	1.1839e-19	4.98265e-18	4.51189e-18	1		-0.713843	0.0584197	0.509982	0.610064	0.846877	0.476081	0		-2.36678	-1.53537	-10.0922	5.98261e-24	2.63077e-22	1.55323e-22	1
SOS2	6655	88	26	142		1.75899	1.69984	5.76294	8.26593e-09	1.37323e-07	1.24349e-07	1		-0.690316	0.0819473	0.432267	0.665547	0.876922	0.478544	0		-2.44931	-1.61789	-6.30934	2.80225e-10	4.76596e-09	2.81387e-09	1
SP2	6668	101	33	149		1.61382	1.55467	5.79057	7.01471e-09	1.17153e-07	1.06085e-07	1		-0.560957	0.211306	1.16766	0.242944	0.542902	0.302686	0		-2.17477	-1.34336	-5.6278	1.82522e-08	2.54692e-07	1.50364e-07	1
SP3	6670	437	141	833		1.63194	1.57279	12.1488	5.81904e-34	4.65008e-32	4.21074e-32	1		-0.930683	-0.15842	-1.94197	0.0521411	0.192832	0.108638	0		-2.56262	-1.73121	-16.0364	7.11839e-58	1.08135e-55	6.38438e-56	1
SRP54	6729	92	44	154		1.06413	1.00498	3.92957	8.50992e-05	0.000749276	0.000678485	1		-0.743225	0.0290382	0.158061	0.874409	0.963364	0.522866	0		-1.80735	-0.975941	-4.42987	9.42892e-06	9.12054e-05	5.38485e-05	1
SSRP1	6749	12	0	21		4.58496	4.52581	3.47209	0.00051642	0.0038086	0.00344073	1		-0.807355	-0.0350922	-0.0697527	0.94439	0.967047	0.544791	0		-5.39232	-4.5609	-4.10726	4.00382e-05	0.000353521	0.000208447	1
STAU1	6780	106	27	193		1.97303	1.91388	6.86209	6.7859e-12	1.55215e-10	1.40551e-10	1		-0.864537	-0.0922738	-0.550589	0.581916	0.863296	0.465774	0		-2.83757	-2.00616	-8.5274	1.49676e-17	4.29372e-16	2.53505e-16	1
SYPL1	6856	349	174	518		1.00414	0.944989	7.27293	3.51785e-13	8.70909e-12	7.88627e-12	1		-0.569725	0.202538	2.08401	0.0371597	0.149256	0.084065	0		-1.57386	-0.742451	-6.43677	1.22046e-10	2.1299e-09	1.25751e-09	1
TCEA1	6917	31	7	40		2.14684	2.08769	3.92773	8.57501e-05	0.000752908	0.000680827	1		-0.367732	0.404531	1.1976	0.231071	0.523219	0.294724	0		-2.51457	-1.68316	-3.44447	0.000572185	0.00381305	0.00225126	1
TCEA2	6919	116	187	224		-0.688913	-0.748065	-4.45061	8.56263e-06	9.05459e-05	8.19912e-05	1		-0.949374	-0.177111	-1.12192	0.261899	0.56024	0.314352	0		-0.26046	0.570954	4.08676	4.37444e-05	0.000380713	0.000224776	1
TGIF1	7050	276	175	495		0.657313	0.598162	4.34746	1.37723e-05	0.000140687	0.000127395	1		-0.84276	-0.0704975	-0.676305	0.498847	0.781779	0.43599	0		-1.50007	-0.66866	-5.73977	9.48037e-09	1.38658e-07	8.18651e-08	1
TIMP1	7076	379	633	701		-0.740008	-0.799159	-8.67291	4.21231e-18	1.58288e-16	1.43333e-16	1		-0.887217	-0.114954	-1.30239	0.192785	0.458487	0.258304	0		-0.147209	0.684205	8.83774	9.76754e-19	3.09413e-17	1.82681e-17	1
TIMP3	7078	525	152	943		1.78825	1.72909	14.2485	4.57701e-46	5.77893e-44	5.23294e-44	1		-0.84494	-0.0726776	-0.962149	0.335975	0.614373	0.346127	0		-2.63319	-1.80177	-17.5424	6.79832e-69	1.22811e-66	7.25086e-67	1
TKT	7086	24	2	24		3.58496	3.52581	4.54912	5.38697e-06	5.90415e-05	5.34633e-05	1		0	0.772263	1.88744	0.0591009	0.2124	0.119663	0		-3.58496	-2.75355	-3.62583	0.00028803	0.0020768	0.00122616	1
TOP2B	7155	19	1	18		4.24793	4.18878	4.2868	1.81266e-05	0.00018021	0.000162927	1		0.0780025	0.850265	1.82416	0.0681281	0.228543	0.127498	0		-4.16993	-3.33851	-3.44013	0.00058143	0.00386118	0.00227855	1
NR2C2	7182	68	21	101		1.69515	1.63599	4.92984	8.22981e-07	1.03393e-05	9.35311e-06	1		-0.570749	0.201514	0.915231	0.36007	0.644626	0.363171	0		-2.26589	-1.43448	-4.87018	1.11499e-06	1.2653e-05	7.47044e-06	1
TTN	7273	67	19	95		1.81816	1.75901	5.15043	2.59888e-07	3.52833e-06	3.19498e-06	1		-0.503766	0.268496	1.19648	0.23151	0.523803	0.295101	0		-2.32193	-1.49051	-4.86037	1.17166e-06	1.3162e-05	7.75792e-06	1
TUBA4A	7277	100	48	153		1.05889	0.999742	4.07923	4.51858e-05	0.000416435	0.000377091	1		-0.613532	0.158731	0.880771	0.378442	0.669423	0.374752	0		-1.67243	-0.841011	-3.89502	9.81889e-05	0.000791671	0.00046741	1
USP1	7398	178	69	247		1.36721	1.30806	6.75052	1.47311e-11	3.28614e-10	2.97567e-10	1		-0.472634	0.299629	2.16478	0.0304049	0.12879	0.0725583	0		-1.83984	-1.00843	-5.76459	8.18567e-09	1.20513e-07	7.11521e-08	1
EIF4H	7458	98	53	170		0.886789	0.827638	3.44426	0.000572618	0.00417912	0.00378428	1		-0.794681	-0.0224183	-0.127072	0.898883	0.933757	0.526063	0		-1.68147	-0.850057	-4.1434	3.422e-05	0.000304562	0.000179816	1
ZFP161	7541	51	10	90		2.3505	2.29135	5.33761	9.41794e-08	1.35126e-06	1.22359e-06	1		-0.819428	-0.047165	-0.193681	0.846426	0.953675	0.522866	0		-3.16993	-2.33851	-6.40783	1.47607e-10	2.56262e-09	1.51299e-09	1
TRIM26	7726	183	264	252		-0.528694	-0.587845	-4.27274	1.93082e-05	0.000188981	0.000171126	1		-0.46158	0.310683	2.2716	0.023111	0.102942	0.057996	0		0.0671142	0.898528	7.22025	5.1892e-13	1.0839e-11	6.38224e-12	1
ZMYM2	7750	22	5	38		2.1375	2.07835	3.29934	0.000969128	0.00665735	0.00602837	1		-0.788496	-0.0162331	-0.043547	0.965266	0.982737	0.550387	0		-2.926	-2.09459	-3.89039	0.000100083	0.000805003	0.000475281	1
SLC30A4	7782	21	2	30		3.39232	3.33317	4.15937	3.19127e-05	0.000300693	0.000272284	1		-0.514573	0.25769	0.644073	0.519528	0.791786	0.446079	0		-3.90689	-3.07548	-4.28209	1.8515e-05	0.000171405	0.000101199	1
EVI5	7813	19	1	30		4.24793	4.18878	4.2868	1.81266e-05	0.00018021	0.000162927	1		-0.658963	0.1133	0.276185	0.782406	0.9106	0.512975	0		-4.90689	-4.07548	-4.77159	1.82776e-06	1.98808e-05	1.17283e-05	1
SLMAP	7871	68	25	107		1.44361	1.38446	4.35774	1.31413e-05	0.000134896	0.000122151	1		-0.654004	0.118259	0.54491	0.585816	0.868194	0.465774	0		-2.09761	-1.2662	-4.55563	5.22285e-06	5.33785e-05	3.15152e-05	1
RAB7A	7879	220	55	337		2	1.94085	9.97886	1.88614e-23	9.92265e-22	8.98517e-22	1		-0.615245	0.157018	1.29279	0.196084	0.464508	0.261696	0		-2.61525	-1.78383	-10.4133	2.15529e-25	1.00741e-23	5.94783e-24	1
PICALM	8301	533	365	822		0.546239	0.487088	5.01611	5.27293e-07	6.77963e-06	6.1346e-06	1		-0.625003	0.14726	1.89081	0.0586496	0.210883	0.118808	0		-1.17124	-0.339828	-3.9801	6.88855e-05	0.000571254	0.000337274	1
CUL3	8452	167	78	215		1.0983	1.03915	5.44222	5.26216e-08	7.77987e-07	7.04484e-07	1		-0.364489	0.407774	2.80061	0.00510056	0.0317407	0.0178822	0		-1.46279	-0.631377	-3.59466	0.000324812	0.00230962	0.00136362	1
ATRN	8455	217	67	316		1.69546	1.63631	8.80838	1.26967e-18	4.97853e-17	4.50816e-17	1		-0.54223	0.230033	1.85733	0.0632635	0.219008	0.122851	0		-2.23769	-1.40628	-8.48696	2.12117e-17	5.95711e-16	3.51713e-16	1
SMARCA5	8467	361	162	545		1.15601	1.09685	8.36261	6.13473e-17	2.15159e-15	1.94831e-15	1		-0.594257	0.178005	1.87076	0.0613785	0.218315	0.122197	0		-1.75026	-0.918848	-7.92504	2.28079e-15	5.54357e-14	3.27298e-14	1
ENC1	8507	202	55	287		1.87685	1.8177	9.14834	5.78142e-20	2.46609e-18	2.2331e-18	1		-0.506695	0.265567	2.05608	0.0397746	0.15634	0.0880795	0		-2.38355	-1.55213	-8.70413	3.2001e-18	9.6785e-17	5.71428e-17	1
AP3B1	8546	182	76	258		1.25987	1.20072	6.38347	1.73114e-10	3.40458e-09	3.08292e-09	1		-0.503433	0.26883	1.97448	0.0483274	0.184366	0.103799	0		-1.7633	-0.931886	-5.51709	3.44658e-08	4.64455e-07	2.74218e-07	1
CDC14B	8555	234	67	414		1.80428	1.74512	9.57298	1.03867e-21	4.82139e-20	4.36587e-20	1		-0.823122	-0.0508595	-0.447715	0.654359	0.865323	0.478544	0		-2.6274	-1.79598	-11.5962	4.30594e-31	2.52464e-29	1.49057e-29	1
CDC14A	8556	49	8	65		2.61471	2.55556	5.57404	2.48898e-08	3.86067e-07	3.48768e-07	1		-0.407658	0.364605	1.3665	0.171781	0.41996	0.236598	0		-3.02237	-2.19095	-5.23411	1.6578e-07	2.0907e-06	1.23437e-06	1
SLC25A12	8604	99	43	142		1.20309	1.14394	4.52957	5.91025e-06	6.4109e-05	5.80521e-05	1		-0.52039	0.251872	1.36832	0.171212	0.418851	0.235973	0		-1.72348	-0.892068	-3.94512	7.97591e-05	0.000654926	0.000386674	1
EIF4G3	8672	67	6	136		3.48113	3.42198	7.51097	5.86892e-14	1.55674e-12	1.40967e-12	1		-1.02137	-0.249111	-1.21428	0.224643	0.512742	0.28887	0		-4.5025	-3.67109	-9.81584	9.6231e-23	3.922e-21	2.31558e-21	1
EDF1	8721	445	720	798		-0.694192	-0.753343	-8.78946	1.50281e-18	5.85632e-17	5.30302e-17	1		-0.842583	-0.0703206	-0.856684	0.391619	0.668452	0.376595	0		-0.148392	0.683022	9.41167	4.88312e-21	1.79334e-19	1.0588e-19	1
C19orf2	8725	16	1	17		4	3.94085	3.86347	0.000111789	0.000954326	0.000863579	1		-0.0874628	0.6848	1.38742	0.165315	0.408905	0.230252	0		-4.08746	-3.25605	-3.30756	0.000941137	0.00592331	0.00349318	1
GBF1	8729	138	198	177		-0.520832	-0.579983	-3.65564	0.000256542	0.00201939	0.0018286	1		-0.359081	0.413182	2.57715	0.00996174	0.0532663	0.0300093	0		0.161751	0.993165	6.7988	1.05494e-11	1.99187e-10	1.17602e-10	1
SNAP23	8773	182	101	272		0.849583	0.790432	4.51195	6.42342e-06	6.94367e-05	6.28764e-05	1		-0.579668	0.192595	1.43337	0.151753	0.385142	0.216983	0		-1.42925	-0.597837	-3.8508	0.000117731	0.000931259	0.000549824	1
WDR22	8816	53	12	92		2.14296	2.08381	5.12963	2.90308e-07	3.89111e-06	3.52348e-06	1		-0.795642	-0.0233787	-0.0974656	0.922357	0.946288	0.533085	0		-2.9386	-2.10719	-6.07654	1.228e-09	1.96834e-08	1.16212e-08	1
INPP4B	8821	27	3	32		3.16993	3.11077	4.57455	4.77235e-06	5.28558e-05	4.78621e-05	1		-0.245112	0.52715	1.42583	0.153918	0.390158	0.21977	0		-3.41504	-2.58362	-4.04578	5.21484e-05	0.000444308	0.000262157	1
HERC1	8925	43	9	102		2.25634	2.19719	4.77703	1.77905e-06	2.11112e-05	1.91166e-05	1		-1.24616	-0.473898	-1.92405	0.0543488	0.197771	0.111421	0		-3.5025	-2.67109	-7.35545	1.90279e-13	4.1563e-12	2.45392e-12	1
FUBP3	8939	54	5	65		3.43296	3.37381	6.70383	2.03028e-11	4.45039e-10	4.02992e-10	1		-0.26748	0.504782	1.9384	0.0525747	0.193302	0.108876	0		-3.70044	-2.86903	-6.09415	1.10022e-09	1.78059e-08	1.05128e-08	1
WASL	8976	128	63	210		1.02272	0.963569	4.47617	7.59937e-06	8.11756e-05	7.35063e-05	1		-0.714246	0.0580172	0.37064	0.710905	0.858577	0.483708	0		-1.73697	-0.905552	-4.85888	1.18054e-06	1.32173e-05	7.80361e-06	1
MTMR6	9107	113	13	165		3.11974	3.06059	9.28815	1.56991e-20	6.88252e-19	6.19658e-19	1		-0.546143	0.22612	1.31829	0.187408	0.449828	0.252745	0		-3.66588	-2.83447	-9.65036	4.89841e-22	1.90354e-20	1.12387e-20	1
VAPA	9218	110	51	210		1.10893	1.04978	4.45371	8.44005e-06	8.93994e-05	8.09531e-05	1		-0.932886	-0.160623	-0.987975	0.323165	0.598337	0.336474	0		-2.04182	-1.21041	-6.16039	7.2566e-10	1.19761e-08	7.07079e-09	1
COPS2	9318	118	21	235		2.49033	2.43117	8.40842	4.1558e-17	1.47806e-15	1.33465e-15	1		-0.993874	-0.221611	-1.42682	0.153633	0.38964	0.219517	0		-3.4842	-2.65279	-11.1236	9.63137e-29	5.10921e-27	3.01653e-27	1
B4GALT5	9334	192	107	356		0.843496	0.784344	4.60344	4.15574e-06	4.68485e-05	4.24223e-05	1		-0.890771	-0.118508	-0.95609	0.339027	0.619486	0.348956	0		-1.73427	-0.902852	-6.31071	2.77751e-10	4.73593e-09	2.79614e-09	1
TXNL1	9352	835	513	1396		0.702817	0.643666	8.07584	6.70127e-16	2.11526e-14	1.91541e-14	1		-0.741451	0.0308119	0.505395	0.613281	0.848907	0.476081	0		-1.44427	-0.612854	-8.92337	4.52327e-19	1.49671e-17	8.83671e-18	1
QKI	9444	477	180	749		1.40599	1.34684	11.3036	1.25876e-29	8.36476e-28	7.57447e-28	1		-0.650976	0.121286	1.47982	0.138921	0.35949	0.202435	0		-2.05697	-1.22555	-11.7508	6.99215e-32	4.21041e-30	2.48586e-30	1
MAGED1	9500	722	404	1301		0.837644	0.778492	8.872	7.18421e-19	2.88878e-17	2.61586e-17	1		-0.84955	-0.0772875	-1.20103	0.229739	0.520446	0.293211	0		-1.68719	-0.85578	-11.5323	9.06778e-31	5.13636e-29	3.03255e-29	1
VPS26A	9559	68	14	135		2.28011	2.22096	6.04736	1.47239e-09	2.61101e-08	2.36432e-08	1		-0.989353	-0.21709	-1.06016	0.289072	0.594362	0.314352	0		-3.26946	-2.43805	-8.04214	8.82815e-16	2.24363e-14	1.32466e-14	1
VGLL4	9686	144	57	190		1.33703	1.27788	5.96262	2.48223e-09	4.31689e-08	3.90904e-08	1		-0.399931	0.372332	2.38918	0.0168862	0.0810359	0.0456542	0		-1.73697	-0.905552	-4.62168	3.80639e-06	3.92622e-05	2.31808e-05	1
RAPGEF2	9693	332	115	558		1.52955	1.4704	10.0766	7.00824e-24	3.81405e-22	3.45371e-22	1		-0.749082	0.0231809	0.239982	0.810344	0.933904	0.522866	0		-2.27863	-1.44722	-11.5248	9.88932e-31	5.55464e-29	3.27951e-29	1
SLK	9748	58	12	61		2.27302	2.21387	5.57402	2.48921e-08	3.85157e-07	3.48768e-07	1		-0.0727563	0.699506	2.69149	0.00711332	0.041424	0.0233376	0		-2.34577	-1.51436	-3.94064	8.12632e-05	0.000665641	0.000392721	1
MTSS1	9788	98	14	151		2.80735	2.7482	8.19891	2.42581e-16	8.01789e-15	7.26037e-15	1		-0.623695	0.148568	0.817529	0.413626	0.694257	0.391132	0		-3.43105	-2.59964	-8.81868	1.15815e-18	3.61733e-17	2.1357e-17	1
CKAP5	9793	151	46	257		1.71484	1.65569	7.40964	1.26641e-13	3.24993e-12	2.94288e-12	1		-0.76722	0.00504295	0.035315	0.971829	0.985272	0.550387	0		-2.48206	-1.65065	-8.6111	7.23655e-18	2.12145e-16	1.25253e-16	1
KEAP1	9817	141	202	242		-0.51866	-0.577811	-3.67995	0.000233283	0.00185014	0.00167534	1		-0.779312	-0.00704912	-0.047801	0.961875	0.979835	0.550387	0		-0.260652	0.570762	4.24626	2.17366e-05	0.000199024	0.000117505	1
G3BP2	9908	100	46	190		1.12029	1.06114	4.28393	1.83622e-05	0.000181693	0.000164527	1		-0.925999	-0.153737	-0.900529	0.367839	0.656914	0.370094	0		-2.04629	-1.21488	-5.87676	4.18364e-09	6.28392e-08	3.71009e-08	1
USP15	9958	73	13	102		2.48938	2.43023	6.61197	3.79233e-11	8.08817e-10	7.32401e-10	1		-0.482601	0.289662	1.34243	0.179457	0.434047	0.244535	0		-2.97199	-2.14057	-6.46217	1.03215e-10	1.8155e-09	1.07189e-09	1
THRAP3	9967	124	32	197		1.9542	1.89505	7.37292	1.66926e-13	4.23215e-12	3.8323e-12	1		-0.667856	0.104407	0.651237	0.514894	0.786044	0.442772	0		-2.62205	-1.79064	-7.98243	1.43476e-15	3.56503e-14	2.10483e-14	1
UST	10090	21	0	20		5.39232	5.33317	4.70587	2.5279e-06	2.93357e-05	2.65641e-05	1		0.0703893	0.842652	1.9031	0.0570269	0.206018	0.11598	0		-5.32193	-4.49051	-3.99485	6.47365e-05	0.000541551	0.000319737	1
FEM1B	10116	40	10	73		2	1.94085	4.25471	2.09324e-05	0.000203615	0.000184378	1		-0.867896	-0.0956337	-0.350725	0.725794	0.87394	0.491605	0		-2.8679	-2.03648	-5.29568	1.18577e-07	1.53005e-06	9.03357e-07	1
ABI2	10152	94	42	154		1.16227	1.10312	4.28642	1.81579e-05	0.000179954	0.000162952	1		-0.712198	0.0600651	0.328709	0.742376	0.875598	0.493297	0		-1.87447	-1.04306	-4.67976	2.87212e-06	3.04235e-05	1.79623e-05	1
PSME3	10197	227	108	345		1.07166	1.01251	6.21113	5.26062e-10	9.88402e-09	8.95019e-09	1		-0.603904	0.168359	1.40528	0.159937	0.397432	0.223906	0		-1.67557	-0.844151	-5.86791	4.41316e-09	6.61381e-08	3.90485e-08	1
NUTF2	10204	125	61	232		1.03505	0.975896	4.47043	7.80643e-06	8.32466e-05	7.53816e-05	1		-0.892197	-0.119934	-0.780875	0.434876	0.724228	0.408018	0		-1.92724	-1.09583	-5.97972	2.23515e-09	3.47436e-08	2.05129e-08	1
STX6	10228	47	18	73		1.38466	1.32551	3.50423	0.000457933	0.00343341	0.00310903	1		-0.635236	0.137027	0.523207	0.600831	0.835818	0.47065	0		-2.0199	-1.18849	-3.57977	0.000343896	0.00243496	0.00143762	1
HNRNPR	10236	786	312	1297		1.33298	1.27383	13.9005	6.2939e-44	7.09525e-42	6.4249e-42	1		-0.722577	0.0496855	0.788083	0.430648	0.717681	0.404329	0		-2.05556	-1.22415	-15.4516	7.35797e-54	1.0464e-51	6.17803e-52	1
SPRY1	10252	154	34	208		2.17932	2.12017	8.841	9.48635e-19	3.79034e-17	3.43223e-17	1		-0.433653	0.33861	2.26015	0.0238119	0.105353	0.0593542	0		-2.61298	-1.78156	-8.17356	2.99412e-16	7.81746e-15	4.6155e-15	1
SPRY2	10253	82	8	155		3.35755	3.2984	8.18265	2.77664e-16	9.03553e-15	8.18187e-15	1		-0.918572	-0.14631	-0.775059	0.438305	0.728934	0.408496	0		-4.27612	-3.44471	-10.2263	1.51121e-24	6.82496e-23	4.02952e-23	1
UBE4B	10277	98	30	143		1.70782	1.64867	5.95106	2.66411e-09	4.59522e-08	4.16107e-08	1		-0.545161	0.227101	1.23278	0.217657	0.502647	0.283183	0		-2.25298	-1.42157	-5.75574	8.62607e-09	1.26718e-07	7.48155e-08	1
BET1	10282	222	106	479		1.0665	1.00734	6.11646	9.5676e-10	1.74567e-08	1.58074e-08	1		-1.10947	-0.337203	-3.03839	0.00237849	0.0164994	0.00929546	0		-2.17596	-1.34455	-10.0983	5.62183e-24	2.4885e-22	1.46923e-22	1
SPEG	10290	35	93	65		-1.40988	-1.46903	-5.4393	5.34911e-08	7.85325e-07	7.11128e-07	1		-0.893085	-0.120822	-0.416294	0.677195	0.888879	0.478544	0		0.516791	1.3482	5.94741	2.72414e-09	4.18578e-08	2.47132e-08	1
YAP1	10413	58	22	102		1.39855	1.3394	3.9241	8.70533e-05	0.000760121	0.000688305	1		-0.814444	-0.0421816	-0.184564	0.853571	0.946369	0.522866	0		-2.21299	-1.38158	-4.75715	1.96344e-06	2.12701e-05	1.25581e-05	1
PGRMC2	10424	245	112	483		1.12928	1.07013	6.7522	1.45624e-11	3.27161e-10	2.95499e-10	1		-0.979241	-0.206979	-1.91552	0.0554257	0.201185	0.113344	0		-2.10852	-1.27711	-9.74502	1.93744e-22	7.75439e-21	4.57827e-21	1
UBE2E3	10477	128	216	187		-0.754888	-0.814039	-5.14604	2.66046e-07	3.59646e-06	3.25667e-06	1		-0.546894	0.225368	1.39859	0.161935	0.401709	0.226316	0		0.207993	1.03941	7.37249	1.67469e-13	3.68211e-12	2.17395e-12	1
EIF3M	10480	186	88	346		1.07973	1.02058	5.65905	1.52215e-08	2.40836e-07	2.18082e-07	1		-0.895469	-0.123207	-0.979134	0.327514	0.602851	0.339636	0		-1.9752	-1.14378	-7.55929	4.05267e-14	9.21363e-13	5.43982e-13	1
NEBL	10529	22	1	29		4.45943	4.40028	4.67136	2.99207e-06	3.43435e-05	3.10987e-05	1		-0.398549	0.373713	0.937016	0.34875	0.630112	0.354995	0		-4.85798	-4.02657	-4.67454	2.94613e-06	3.11089e-05	1.8367e-05	1
CUGBP2	10659	127	59	184		1.10604	1.04689	4.77475	1.79934e-06	2.12719e-05	1.92622e-05	1		-0.534877	0.237385	1.46435	0.143098	0.368526	0.207584	0		-1.64092	-0.809505	-4.13397	3.56557e-05	0.000316498	0.000186863	1
MGEA5	10724	705	975	1231		-0.467779	-0.52693	-7.44194	9.9214e-14	2.59891e-12	2.35337e-12	1		-0.804136	-0.0318728	-0.485584	0.627262	0.851687	0.476081	0		-0.336357	0.495057	8.20269	2.35071e-16	6.21034e-15	3.66664e-15	1
PLK4	10733	85	23	120		1.88583	1.82668	5.95415	2.61431e-09	4.52168e-08	4.09448e-08	1		-0.4975	0.274763	1.37762	0.168319	0.414711	0.233641	0		-2.38333	-1.55191	-5.62745	1.82892e-08	2.54678e-07	1.50364e-07	1
KIF1C	10749	70	19	85		1.88136	1.8222	5.39422	6.88234e-08	9.9881e-07	9.04444e-07	1		-0.280108	0.492155	2.15649	0.0310455	0.130513	0.0735035	0		-2.16146	-1.33005	-4.21817	2.4629e-05	0.000224891	0.000132778	1
ZBTB6	10773	103	16	144		2.6865	2.62735	8.20591	2.28847e-16	7.60375e-15	6.88535e-15	1		-0.483424	0.288838	1.59031	0.111765	0.327133	0.184301	0		-3.16993	-2.33851	-8.10542	5.25641e-16	1.36707e-14	8.04147e-15	1
STARD10	10809	103	45	234		1.19465	1.1355	4.5928	4.37348e-06	4.88668e-05	4.425e-05	1		-1.18386	-0.411601	-2.55874	0.0105052	0.0546814	0.0308066	0		-2.37851	-1.5471	-7.84069	4.48077e-15	1.06962e-13	6.31516e-14	1
RAB10	10890	91	41	204		1.15024	1.09109	4.18017	2.9129e-05	0.000276945	0.000250779	1		-1.16463	-0.392368	-2.28503	0.0223108	0.100302	0.0565084	0		-2.31487	-1.48346	-7.09751	1.27028e-12	2.5574e-11	1.50991e-11	1
FERMT2	10979	304	156	447		0.962525	0.903374	6.53577	6.3285e-11	1.3142e-09	1.18797e-09	1		-0.556204	0.216059	2.06994	0.0384579	0.151988	0.0856275	0		-1.51873	-0.687315	-5.58836	2.29218e-08	3.15245e-07	1.86124e-07	1
DUS4L	11062	54	17	76		1.66742	1.60827	4.33947	1.42826e-05	0.000145664	0.000131902	1		-0.49304	0.279223	1.11498	0.26486	0.565493	0.314352	0		-2.16046	-1.32905	-3.9863	6.71129e-05	0.000558633	0.000329678	1
PSIP1	11168	158	39	241		2.01838	1.95923	8.50938	1.74872e-17	6.39979e-16	5.7784e-16	1		-0.609109	0.163154	1.13714	0.255481	0.551225	0.310551	0		-2.62749	-1.79607	-8.84754	8.9471e-19	2.86136e-17	1.68937e-17	1
SEC63	11231	50	17	81		1.55639	1.49724	3.9629	7.40461e-05	0.000658848	0.000596181	1		-0.695994	0.0762689	0.303546	0.761474	0.894199	0.503068	0		-2.25239	-1.42097	-4.33044	1.48812e-05	0.000139113	8.20626e-05	1
HPS5	11234	59	4	95		3.88264	3.82349	7.34597	2.04265e-13	5.15811e-12	4.67077e-12	1		-0.687213	0.0850502	0.367143	0.713512	0.861439	0.48532	0		-4.56986	-3.73844	-8.25742	1.4885e-16	3.94806e-15	2.33097e-15	1
RNF44	22838	100	29	120		1.78588	1.72672	6.2115	5.24806e-10	9.88986e-09	8.95019e-09	1		-0.263034	0.509228	2.65909	0.00783529	0.0446956	0.0251808	0		-2.04891	-1.2175	-4.67822	2.89379e-06	3.06045e-05	1.80692e-05	1
BAHD1	22893	77	5	178		3.94486	3.88571	8.43719	3.25052e-17	1.1726e-15	1.06182e-15	1		-1.20895	-0.436684	-2.35734	0.0184066	0.087122	0.0490831	0		-5.15381	-4.32239	-11.8109	3.42943e-32	2.08385e-30	1.23032e-30	1
BTBD3	22903	240	142	508		0.757143	0.697992	4.64937	3.32958e-06	3.80102e-05	3.44191e-05	1		-1.08179	-0.309531	-2.88608	0.00390074	0.0253845	0.0143012	0		-1.83894	-1.00752	-8.26162	1.43704e-16	3.82677e-15	2.25936e-15	1
RAB3GAP1	22930	49	13	57		1.91427	1.85512	4.56847	4.91287e-06	5.4222e-05	4.90992e-05	1		-0.21818	0.554083	2.00957	0.044477	0.172673	0.0972809	0		-2.13245	-1.30104	-3.39589	0.00068405	0.00446067	0.00263362	1
PDZD2	23037	56	15	69		1.90046	1.84131	4.85918	1.17871e-06	1.44209e-05	1.30584e-05	1		-0.30117	0.471093	1.85301	0.0638803	0.219884	0.123876	0		-2.20163	-1.37022	-3.88809	0.000101035	0.000810703	0.000478647	1
TXNDC4	23071	122	50	273		1.28688	1.22773	5.31885	1.04426e-07	1.48813e-06	1.34753e-06	1		-1.16202	-0.389757	-2.62705	0.00861299	0.0479999	0.0270364	0		-2.4489	-1.61749	-8.74696	2.19179e-18	6.65907e-17	3.93158e-17	1
ZNF423	23090	44	7	83		2.65208	2.59293	5.32463	1.01157e-07	1.4448e-06	1.3083e-06	1		-0.915608	-0.143345	-0.55594	0.578252	0.85953	0.465774	0		-3.56768	-2.73627	-6.72067	1.80895e-11	3.34932e-10	1.97747e-10	1
KIF1B	23095	70	15	113		2.22239	2.16324	6.03628	1.57709e-09	2.78885e-08	2.52536e-08	1		-0.690896	0.0813668	0.382834	0.701843	0.851173	0.479467	0		-2.91329	-2.08187	-6.68283	2.34366e-11	4.31544e-10	2.54788e-10	1
POGZ	23126	74	32	106		1.20945	1.1503	3.93351	8.37158e-05	0.000741231	0.000670451	1		-0.518467	0.253796	1.19162	0.23341	0.52597	0.296323	0		-1.72792	-0.896506	-3.42283	0.000619726	0.00407702	0.00240711	1
ATG2A	23130	138	217	194		-0.653027	-0.712178	-4.59291	4.37117e-06	4.89277e-05	4.425e-05	1		-0.491388	0.280874	1.79255	0.0730454	0.237676	0.133903	0		0.161638	0.993052	7.11694	1.10349e-12	2.22831e-11	1.31561e-11	1
PHF8	23133	21	3	51		2.80735	2.7482	3.79527	0.000147482	0.00122266	0.00110642	1		-1.28011	-0.507845	-1.44939	0.14723	0.377225	0.212522	0		-4.08746	-3.25605	-5.72888	1.01093e-08	1.45941e-07	8.61652e-08	1
ZCCHC14	23174	72	18	141		2	1.94085	5.70836	1.14072e-08	1.84178e-07	1.66777e-07	1		-0.969626	-0.197364	-0.988388	0.322963	0.598116	0.336474	0		-2.96963	-2.13821	-7.59259	3.13581e-14	7.22749e-13	4.26718e-13	1
FAF2	23197	43	8	106		2.42626	2.36711	4.99713	5.81885e-07	7.4512e-06	6.74722e-06	1		-1.30166	-0.529393	-2.17013	0.029997	0.127286	0.0717106	0		-3.72792	-2.89651	-7.81959	5.29952e-15	1.25166e-13	7.38993e-14	1
ANKRD28	23243	158	39	218		2.01838	1.95923	8.50938	1.74872e-17	6.39979e-16	5.7784e-16	1		-0.464404	0.307859	2.09254	0.03639	0.146448	0.0825064	0		-2.48278	-1.65137	-7.93325	2.13489e-15	5.24619e-14	3.0974e-14	1
ANKRD12	23253	176	56	266		1.65208	1.59293	7.78055	7.2212e-15	2.05349e-13	1.85948e-13	1		-0.595851	0.176412	1.29473	0.195415	0.463678	0.261228	0		-2.24793	-1.41651	-7.82929	4.90616e-15	1.16286e-13	6.86566e-14	1
DENND5A	23258	188	94	252		1	0.940849	5.31792	1.04959e-07	1.49235e-06	1.35135e-06	1		-0.422691	0.349572	2.57322	0.0100756	0.0535986	0.0301965	0		-1.42269	-0.591277	-3.67	0.000242552	0.00178745	0.00105533	1
SATB2	23314	116	66	198		0.813587	0.754436	3.45946	0.000541262	0.00396402	0.0035895	1		-0.771376	0.000887136	0.00544887	0.995652	0.99579	0.561011	0		-1.58496	-0.753549	-4.03084	5.55769e-05	0.000470819	0.000277976	1
ZDHHC17	23390	62	9	90		2.78427	2.72512	6.49244	8.44548e-11	1.71988e-09	1.55739e-09	1		-0.537657	0.234606	1.01161	0.311724	0.585825	0.330044	0		-3.32193	-2.49051	-6.64692	2.99283e-11	5.46559e-10	3.22694e-10	1
SF3B1	23451	452	129	661		1.80895	1.7498	13.3308	1.53143e-40	1.61132e-38	1.45909e-38	1		-0.548327	0.223935	2.61272	0.0089826	0.0495272	0.0278832	0		-2.35728	-1.52587	-13.0464	6.65832e-39	5.56303e-37	3.28446e-37	1
MACF1	23499	81	16	101		2.33985	2.2807	6.70791	1.97429e-11	4.34274e-10	3.93244e-10	1		-0.318361	0.453901	2.15369	0.0312647	0.131131	0.0738769	0		-2.65821	-1.8268	-5.79448	6.85348e-09	1.01571e-07	5.99687e-08	1
MYST4	23522	147	44	222		1.74024	1.68109	7.39037	1.46416e-13	3.74219e-12	3.38863e-12	1		-0.594744	0.177519	1.19043	0.233876	0.526856	0.296822	0		-2.33498	-1.50357	-7.47831	7.52827e-14	1.68855e-12	9.96939e-13	1
ZNF281	23528	71	35	119		1.02046	0.961313	3.32713	0.000877468	0.00608731	0.00551219	1		-0.745071	0.0271921	0.130066	0.896514	0.931563	0.524817	0		-1.76553	-0.934121	-3.75428	0.000173842	0.00132492	0.000782247	1
SGK3	23678	30	6	49		2.32193	2.26278	4.06275	4.84973e-05	0.000444682	0.000402376	1		-0.707819	0.0644435	0.199074	0.842205	0.951578	0.522866	0		-3.02975	-2.19833	-4.55395	5.26489e-06	5.3726e-05	3.17203e-05	1
RAB38	23682	53	7	146		2.92057	2.86141	6.15583	7.46842e-10	1.37458e-08	1.24471e-08	1		-1.4619	-0.689641	-3.227	0.00125093	0.00954446	0.00537719	0		-4.38247	-3.55106	-10.0446	9.70665e-24	4.21294e-22	2.48736e-22	1
EID1	23741	38	2	37		4.24793	4.18878	6.06247	1.34047e-09	2.39051e-08	2.16465e-08	1		0.0384741	0.810737	2.47675	0.0132584	0.0666455	0.0375339	0		-4.20945	-3.37804	-4.95653	7.17625e-07	8.34192e-06	4.9166e-06	1
MAFF	23764	14	40	30		-1.51457	-1.57372	-3.75266	0.000174965	0.00142892	0.00129392	1		-1.09954	-0.327273	-0.739136	0.459824	0.740125	0.416974	0		0.415037	1.24645	3.67014	0.000242417	0.00178843	0.00105533	1
CLIC4	25932	184	74	342		1.31411	1.25496	6.64564	3.01907e-11	6.50491e-10	5.89033e-10	1		-0.894291	-0.122028	-0.964339	0.334876	0.613136	0.34543	0		-2.2084	-1.37699	-8.68936	3.64492e-18	1.08278e-16	6.39285e-17	1
GLCE	26035	140	23	267		2.60572	2.54657	9.40361	5.27212e-21	2.39445e-19	2.16823e-19	1		-0.931413	-0.15915	-1.10411	0.269545	0.572714	0.314352	0		-3.53713	-2.70572	-11.983	4.36202e-33	2.77674e-31	1.63941e-31	1
FBXO8	26269	67	12	101		2.48113	2.42198	6.32193	2.58324e-10	5.00245e-09	4.52983e-09	1		-0.592122	0.18014	0.815132	0.414997	0.695913	0.392066	0		-3.07325	-2.24184	-6.61746	3.65423e-11	6.6192e-10	3.90804e-10	1
FER1L3	26509	134	63	240		1.08881	1.02966	4.83828	1.30965e-06	1.58388e-05	1.43423e-05	1		-0.840801	-0.0685386	-0.457938	0.646997	0.856524	0.478544	0		-1.92961	-1.0982	-6.0926	1.1109e-09	1.79354e-08	1.05892e-08	1
DNAJC2	27000	68	16	108		2.08746	2.02831	5.7103	1.12776e-08	1.82552e-07	1.65305e-07	1		-0.667425	0.104838	0.484196	0.628247	0.852864	0.476081	0		-2.75489	-1.92347	-6.2042	5.49752e-10	9.12929e-09	5.38333e-09	1
ZBTB11	27107	373	65	522		2.52066	2.46151	15.058	3.06098e-51	4.39181e-49	3.97688e-49	1		-0.484874	0.287389	3.01247	0.00259132	0.0177887	0.0100218	0		-3.00554	-2.17412	-14.7632	2.52952e-49	3.19006e-47	1.88344e-47	1
SERP1	27230	43	16	108		1.42626	1.36711	3.43215	0.00059881	0.00432033	0.00391215	1		-1.32862	-0.55636	-2.29136	0.0219427	0.0988306	0.0556795	0		-2.75489	-1.92347	-6.2042	5.49752e-10	9.12929e-09	5.38333e-09	1
PDCD4	27250	105	55	233		0.932886	0.873735	3.73378	0.000188624	0.00152274	0.00137888	1		-1.14994	-0.377678	-2.35665	0.0184409	0.0872274	0.0491339	0		-2.08283	-1.25141	-6.66135	2.71322e-11	4.96853e-10	2.93347e-10	1
KLHL20	27252	48	18	110		1.41504	1.35589	3.60344	0.000314029	0.0024295	0.00219996	1		-1.1964	-0.424134	-1.80375	0.0712699	0.232734	0.131118	0		-2.61143	-1.78002	-5.94027	2.8456e-09	4.36239e-08	2.57559e-08	1
ZBTB44	29068	97	26	121		1.89947	1.84032	6.39298	1.62688e-10	3.2196e-09	2.91541e-09	1		-0.31895	0.453312	2.35403	0.0185714	0.0876162	0.0493615	0		-2.21842	-1.38701	-5.19681	2.0274e-07	2.52349e-06	1.48989e-06	1
SETD2	29072	26	7	41		1.89308	1.83393	3.30189	0.000960371	0.00660798	0.00598041	1		-0.657112	0.11515	0.328254	0.74272	0.875861	0.493429	0		-2.5502	-1.71878	-3.53915	0.000401417	0.00279487	0.00165012	1
CNIH4	29097	141	24	183		2.55459	2.49544	9.32996	1.05907e-20	4.7084e-19	4.26355e-19	1		-0.376148	0.396114	2.50481	0.0122516	0.0625598	0.0352402	0		-2.93074	-2.09932	-8.54998	1.23111e-17	3.57771e-16	2.11231e-16	1
NCAPH2	29781	387	486	666		-0.328623	-0.387774	-3.95975	7.50295e-05	0.00066619	0.000603249	1		-0.783189	-0.0109258	-0.12285	0.902226	0.936961	0.527468	0		-0.454566	0.376848	4.49825	6.85157e-06	6.80474e-05	4.01758e-05	1
NRBF2	29982	35	9	50		1.95936	1.90021	3.9241	8.7053e-05	0.000761171	0.000688305	1		-0.514573	0.25769	0.831503	0.405689	0.682989	0.384695	0		-2.47393	-1.64252	-3.78461	0.000153947	0.00119026	0.000702337	1
SH3GLB1	51100	354	199	562		0.830981	0.77183	6.16497	7.0497e-10	1.30512e-08	1.17993e-08	1		-0.666821	0.105442	1.11124	0.266465	0.567666	0.314352	0		-1.4978	-0.666388	-6.09766	1.0763e-09	1.75036e-08	1.03343e-08	1
COPZ2	51226	402	619	690		-0.622744	-0.681895	-7.46828	8.12501e-14	2.14616e-12	1.94339e-12	1		-0.779401	-0.0071381	-0.0817487	0.934847	0.95795	0.539693	0		-0.156657	0.674757	8.63284	5.98484e-18	1.76223e-16	1.04044e-16	1
FKBP11	51303	137	208	224		-0.602408	-0.661559	-4.21383	2.51073e-05	0.000241252	0.000218459	1		-0.709323	0.0629399	0.415632	0.677679	0.889354	0.478544	0		-0.106915	0.724499	5.32567	1.00583e-07	1.30543e-06	7.70736e-07	1
CTDSPL2	51496	54	16	83		1.75489	1.69574	4.50664	6.58627e-06	7.10754e-05	6.43603e-05	1		-0.620152	0.152111	0.620929	0.534646	0.812268	0.457618	0		-2.37504	-1.54363	-4.6618	3.13451e-06	3.28902e-05	1.94187e-05	1
CWC15	51503	138	43	205		1.68226	1.62311	6.98339	2.88137e-12	6.68754e-11	6.05571e-11	1		-0.570956	0.201307	1.30259	0.192716	0.458474	0.258297	0		-2.25322	-1.4218	-6.89242	5.48511e-12	1.05352e-10	6.22008e-11	1
C14orf129	51527	125	32	236		1.96578	1.90663	7.43292	1.06226e-13	2.74838e-12	2.48872e-12	1		-0.916859	-0.144596	-0.945479	0.344414	0.627277	0.35209	0		-2.88264	-2.05123	-9.56654	1.10539e-21	4.1276e-20	2.43697e-20	1
VTA1	51534	24	0	21		5.58496	5.52581	5.04137	4.6221e-07	6.06638e-06	5.48728e-06	1		0.192645	0.964908	2.28085	0.0225575	0.101192	0.056992	0		-5.39232	-4.5609	-4.10726	4.00382e-05	0.000353521	0.000208447	1
AZIN1	51582	140	55	214		1.34792	1.28877	5.91813	3.25626e-09	5.58607e-08	5.05831e-08	1		-0.612184	0.160079	1.05078	0.293362	0.558403	0.314595	0		-1.96011	-1.12869	-5.88168	4.06134e-09	6.11397e-08	3.60975e-08	1
PCF11	51585	317	58	492		2.45036	2.39121	13.6503	2.01186e-42	2.1898e-40	1.98291e-40	1		-0.634175	0.138087	1.36932	0.170898	0.420066	0.235791	0		-3.08453	-2.25312	-14.6514	1.31974e-48	1.60384e-46	9.46924e-47	1
TRIM33	51592	80	13	85		2.62149	2.56234	7.13282	9.83299e-13	2.34248e-11	2.12116e-11	1		-0.0874628	0.6848	3.10248	0.00191908	0.0136786	0.00770631	0		-2.70895	-1.87754	-5.41553	6.11083e-08	7.99311e-07	4.71921e-07	1
RIPK4	54101	58	7	55		3.05063	2.99147	6.58233	4.63129e-11	9.71339e-10	8.79568e-10	1		0.0766213	0.848884	3.18278	0.00145866	0.0108833	0.00612834	0		-2.974	-2.14259	-4.74802	2.05418e-06	2.21811e-05	1.30959e-05	1
PLEKHA5	54477	434	119	684		1.86673	1.80758	13.3595	1.04283e-40	1.11583e-38	1.0104e-38	1		-0.656301	0.115961	1.35078	0.176766	0.428252	0.24127	0		-2.52303	-1.69162	-14.2965	2.30038e-46	2.56262e-44	1.513e-44	1
ASNSD1	54529	23	63	49		-1.45372	-1.51287	-4.57549	4.75113e-06	5.27133e-05	4.7733e-05	1		-1.09115	-0.318885	-0.921766	0.356651	0.6404	0.360791	0		0.36257	1.19398	4.45246	8.48919e-06	8.30773e-05	4.90496e-05	1
DDIT4	54541	417	175	839		1.25269	1.19354	9.61785	6.72235e-22	3.19084e-20	2.88938e-20	1		-1.00862	-0.236361	-2.86877	0.00412071	0.0266013	0.0149867	0		-2.26132	-1.4299	-14.0058	1.43654e-44	1.45483e-42	8.58944e-43	1
CCNJ	54619	15	0	29		4.90689	4.84774	3.93244	8.40896e-05	0.000742458	0.00067166	1		-0.95109	-0.178828	-0.407436	0.683688	0.896105	0.478544	0		-5.85798	-5.02657	-4.90702	9.24721e-07	1.062e-05	6.27015e-06	1
RNF43	54894	28	6	40		2.22239	2.16324	3.81762	0.000134745	0.00113118	0.00102295	1		-0.514573	0.25769	0.743715	0.457049	0.737867	0.415656	0		-2.73697	-1.90555	-3.75215	0.000175322	0.00133317	0.000787114	1
UACA	55075	29	5	47		2.53605	2.4769	4.21319	2.51791e-05	0.000241574	0.00021875	1		-0.696608	0.0756549	0.229333	0.81861	0.934965	0.522866	0		-3.23266	-2.40125	-4.70339	2.5588e-06	2.73648e-05	1.61564e-05	1
VPS13D	55187	66	6	71		3.45943	3.40028	7.43535	1.04293e-13	2.72067e-12	2.46362e-12	1		-0.105353	0.66691	2.75285	0.00590798	0.0353699	0.0199268	0		-3.56478	-2.73337	-6.2124	5.21818e-10	8.69784e-09	5.13529e-09	1
C14orf105	55195	263	80	444		1.71699	1.65784	9.78833	1.2636e-22	6.43314e-21	5.82535e-21	1		-0.755497	0.0167659	0.154648	0.877099	0.966034	0.522866	0		-2.47249	-1.64107	-11.2719	1.80588e-29	9.73427e-28	5.70509e-28	1
PHF10	55274	111	42	136		1.4021	1.34295	5.43978	5.33475e-08	7.85041e-07	7.10871e-07	1		-0.293047	0.479216	2.65017	0.00804502	0.0456766	0.0256741	0		-1.69515	-0.863731	-3.75663	0.000172218	0.00131555	0.000776321	1
FGGY	55277	25	70	65		-1.48543	-1.54458	-4.89711	9.72583e-07	1.20391e-05	1.09016e-05	1		-1.37851	-0.606249	-1.92031	0.0548187	0.199181	0.112215	0		0.106915	0.938329	3.85548	0.000115503	0.0009158	0.000540697	1
RNF121	55298	22	68	57		-1.62803	-1.68718	-5.14356	2.69577e-07	3.62865e-06	3.28582e-06	1		-1.37346	-0.601196	-1.78483	0.0742894	0.240806	0.135636	0		0.254573	1.08599	4.28686	1.81214e-05	0.000168227	9.93229e-05	1
WDR33	55339	31	7	39		2.14684	2.08769	3.92773	8.57501e-05	0.000752908	0.000680827	1		-0.331206	0.441057	1.2975	0.19446	0.461715	0.260122	0		-2.47805	-1.64663	-3.34846	0.000812625	0.0051952	0.00306583	1
FRMD4A	55691	113	29	251		1.9622	1.90305	7.0582	1.68674e-12	3.97329e-11	3.5979e-11	1		-1.15136	-0.379102	-2.45461	0.0141036	0.0699969	0.0394351	0		-3.11356	-2.28215	-10.546	5.30182e-26	2.54945e-24	1.50522e-24	1
ODZ3	55714	133	65	219		1.03291	0.973763	4.60291	4.16638e-06	4.68847e-05	4.24551e-05	1		-0.719505	0.0527581	0.343877	0.730939	0.875919	0.49225	0		-1.75242	-0.921005	-5.0331	4.8262e-07	5.73992e-06	3.3889e-06	1
LMBR1L	55716	35	11	51		1.66985	1.6107	3.49738	0.000469856	0.00350614	0.00317489	1		-0.543142	0.22912	0.742987	0.45749	0.738251	0.415872	0		-2.21299	-1.38158	-3.36377	0.000768865	0.00494382	0.00291467	1
CCAR1	55749	130	33	156		1.97797	1.91882	7.6125	2.68847e-14	7.34733e-13	6.65316e-13	1		-0.263034	0.509228	3.03188	0.00243034	0.0168108	0.00947091	0		-2.24101	-1.40959	-5.97345	2.32288e-09	3.59401e-08	2.12194e-08	1
MLL5	55904	272	109	407		1.31928	1.26013	8.10639	5.21479e-16	1.65432e-14	1.49802e-14	1		-0.581422	0.190841	1.73697	0.0823924	0.263947	0.148703	0		-1.9007	-1.06929	-7.76438	8.20472e-15	1.92422e-13	1.13608e-13	1
PDGFC	56034	234	36	340		2.70044	2.64129	12.4046	2.46777e-35	2.10527e-33	1.90637e-33	1		-0.539026	0.233237	1.95451	0.0506407	0.18757	0.105674	0		-3.23947	-2.40805	-12.6719	8.46074e-37	6.42632e-35	3.79416e-35	1
MFF	56947	91	19	116		2.25987	2.20072	6.95637	3.49147e-12	8.0444e-11	7.28438e-11	1		-0.350186	0.422076	2.13446	0.0328049	0.136408	0.07685	0		-2.61005	-1.77864	-6.09686	1.08174e-09	1.75495e-08	1.03614e-08	1
CCNL1	57018	91	45	143		1.01594	0.95679	3.75196	0.00017546	0.00142926	0.00129422	1		-0.652077	0.120186	0.640434	0.521891	0.795053	0.447919	0		-1.66802	-0.836604	-3.7487	0.000177752	0.00134858	0.000796212	1
VANGL2	57216	38	13	61		1.54749	1.48834	3.43951	0.00058277	0.0042312	0.0038199	1		-0.68281	0.0894529	0.309658	0.756821	0.889167	0.500941	0		-2.2303	-1.39888	-3.71373	0.000204227	0.00153205	0.000904537	1
SMEK2	57223	229	125	312		0.87342	0.814268	5.19238	2.07618e-07	2.85553e-06	2.58575e-06	1		-0.446198	0.326064	2.6599	0.00781641	0.0446582	0.0251597	0		-1.31962	-0.488204	-3.43259	0.000597856	0.00393701	0.00232445	1
CLK4	57396	150	90	289		0.736966	0.677814	3.5817	0.000341364	0.00262169	0.002374	1		-0.946107	-0.173844	-1.25158	0.210725	0.489442	0.275744	0		-1.68307	-0.851659	-5.41122	6.25968e-08	8.17182e-07	4.82472e-07	1
CNOT6	57472	67	27	97		1.3112	1.25205	4.00269	6.26266e-05	0.000563996	0.000510711	1		-0.533824	0.238439	1.06809	0.285482	0.589738	0.314352	0		-1.84503	-1.01361	-3.62762	0.000286048	0.00206473	0.00121904	1
NUFIP2	57532	160	76	329		1.074	1.01485	5.2243	1.74815e-07	2.43085e-06	2.20119e-06	1		-1.04002	-0.267753	-2.02357	0.0430146	0.167533	0.0943851	0		-2.11402	-1.2826	-8.06934	7.06779e-16	1.81e-14	1.06864e-14	1
ARHGAP21	57584	116	213	152		-0.876729	-0.93588	-5.75226	8.80589e-09	1.4477e-07	1.31092e-07	1		-0.389947	0.382316	2.198	0.0279488	0.121	0.0681695	0		0.486782	1.3182	8.84678	9.00816e-19	2.86717e-17	1.6928e-17	1
SH3RF1	57630	102	34	170		1.58496	1.52581	5.7398	9.47905e-09	1.55432e-07	1.40747e-07	1		-0.736966	0.0352972	0.202084	0.839851	0.949806	0.522866	0		-2.32193	-1.49051	-6.50191	7.93086e-11	1.40238e-09	8.27977e-10	1
ANKRA2	57763	26	7	39		1.89308	1.83393	3.30189	0.000960371	0.00660798	0.00598041	1		-0.584963	0.1873	0.527294	0.597989	0.832584	0.469019	0		-2.47805	-1.64663	-3.34846	0.000812625	0.0051952	0.00306583	1
LSM2	57819	126	36	155		1.80735	1.7482	7.03297	2.02177e-12	4.72719e-11	4.28057e-11	1		-0.298844	0.473418	2.79224	0.00523445	0.0323519	0.0182039	0		-2.1062	-1.27479	-5.51211	3.54556e-08	4.76831e-07	2.81526e-07	1
RAP2C	57826	177	56	226		1.66025	1.6011	7.83156	4.81861e-15	1.40833e-13	1.27527e-13	1		-0.352573	0.419689	2.96139	0.00306253	0.020633	0.0116021	0		-2.01282	-1.18141	-6.26912	3.63087e-10	6.11303e-09	3.60919e-09	1
PTBP2	58155	187	111	311		0.752479	0.693327	4.07975	4.50833e-05	0.000416098	0.000376786	1		-0.733876	0.0383865	0.297431	0.766138	0.896339	0.504982	0		-1.48635	-0.654941	-4.46657	7.94848e-06	7.80142e-05	4.60603e-05	1
ZBED5	58486	226	83	307		1.44514	1.38599	7.95167	1.84014e-15	5.612e-14	5.08178e-14	1		-0.441916	0.330347	2.67513	0.00746998	0.0428815	0.0241587	0		-1.88706	-1.05564	-6.6729	2.50795e-11	4.60527e-10	2.71899e-10	1
RBM25	58517	237	153	465		0.631355	0.572204	3.87107	0.000108358	0.000928178	0.000840485	1		-0.972344	-0.200081	-1.81902	0.068909	0.226553	0.127636	0		-1.6037	-0.772285	-6.31081	2.7757e-10	4.74496e-09	2.79614e-09	1
SAV1	60485	159	37	213		2.10343	2.04428	8.77651	1.68633e-18	6.49134e-17	5.87805e-17	1		-0.421827	0.350436	2.3719	0.0176969	0.0840371	0.0473451	0		-2.52526	-1.69384	-7.98444	1.41167e-15	3.52074e-14	2.07868e-14	1
MUTED	63915	58	17	69		1.77052	1.71137	4.70088	2.59045e-06	3.00064e-05	2.71715e-05	1		-0.250543	0.521719	2.07023	0.0384306	0.151963	0.0856135	0		-2.02106	-1.18965	-3.48301	0.00049581	0.00335764	0.0019809	1
XYLT1	64131	135	79	240		0.773035	0.713884	3.55638	0.000375997	0.00286675	0.0025959	1		-0.830075	-0.0578122	-0.386989	0.698765	0.912405	0.478544	0		-1.60311	-0.771696	-4.53048	5.88497e-06	5.9329e-05	3.50284e-05	1
WBSCR17	64409	36	68	53		-0.917538	-0.976689	-3.36769	0.000758012	0.00534674	0.00484159	1		-0.557995	0.214267	0.706494	0.479881	0.765278	0.431145	0		0.359542	1.19096	4.61648	3.90311e-06	4.01979e-05	2.37332e-05	1
C6orf106	64771	172	69	214		1.31774	1.25859	6.43978	1.19647e-10	2.39787e-09	2.17132e-09	1		-0.315202	0.457061	3.15867	0.0015849	0.0116397	0.0065576	0		-1.63294	-0.801529	-4.42048	9.84837e-06	9.47144e-05	5.59203e-05	1
TBC1D15	64786	209	73	270		1.51753	1.45838	7.94578	1.92971e-15	5.85686e-14	5.3015e-14	1		-0.369456	0.402806	3.09764	0.0019507	0.0138632	0.00781027	0		-1.88699	-1.05558	-6.2575	3.912e-10	6.5698e-09	3.87887e-09	1
SLC30A5	64924	125	29	243		2.1078	2.04865	7.79241	6.57454e-15	1.87806e-13	1.70062e-13	1		-0.959028	-0.186765	-1.23017	0.218632	0.504257	0.28409	0		-3.06683	-2.23542	-10.2467	1.22442e-24	5.56736e-23	3.28702e-23	1
MRPS11	64963	34	92	87		-1.4361	-1.49525	-5.48158	4.21552e-08	6.36665e-07	5.76514e-07	1		-1.35548	-0.583218	-2.14581	0.0318882	0.133438	0.0751765	0		0.0806185	0.912032	4.31582	1.59013e-05	0.000148028	8.73972e-05	1
CUEDC2	79004	1197	2142	1840		-0.839535	-0.898687	-17.6495	1.02723e-69	2.09191e-67	1.89427e-67	1		-0.620283	0.15198	2.92339	0.00346248	0.0228606	0.0128792	0		0.219253	1.05067	23.4471	1.4162e-121	4.73293e-119	2.79436e-119	1
WDR32	79269	35	4	59		3.12928	3.07013	5.17665	2.25901e-07	3.08349e-06	2.78915e-06	1		-0.75336	0.0189027	0.0635716	0.949311	0.971127	0.547116	0		-3.88264	-3.05123	-5.98287	2.19235e-09	3.41577e-08	2.0167e-08	1
C15orf29	79768	24	4	40		2.58496	2.52581	3.8755	0.000106405	0.00091268	0.000826451	1		-0.736966	0.0352972	0.0980195	0.921917	0.949124	0.533056	0		-3.32193	-2.49051	-4.43124	9.36924e-06	9.08253e-05	5.35852e-05	1
SGK269	79834	100	38	125		1.39593	1.33678	5.14496	2.67581e-07	3.60948e-06	3.26846e-06	1		-0.321928	0.450335	2.37568	0.0175166	0.0836189	0.0471094	0		-1.71786	-0.886443	-3.68167	0.000231711	0.00171702	0.00101375	1
BXDC5	80135	14	1	24		3.80735	3.7482	3.55396	0.000379477	0.00288284	0.00260733	1		-0.777608	-0.00534482	-0.0114161	0.990891	0.992396	0.559099	0		-4.58496	-3.75355	-4.15623	3.23547e-05	0.000288923	0.000170469	1
WDR26	80232	274	431	477		-0.653512	-0.712663	-6.47758	9.32043e-11	1.87987e-09	1.70226e-09	1		-0.799813	-0.0275506	-0.261389	0.793793	0.918329	0.517371	0		-0.146301	0.685113	7.30013	2.87491e-13	6.08097e-12	3.59026e-12	1
AARSD1	80755	106	55	164		0.946561	0.88741	3.80122	0.000143986	0.00119918	0.00108589	1		-0.629632	0.142631	0.817113	0.413864	0.694495	0.391267	0		-1.57619	-0.744778	-3.63125	0.000282052	0.00203809	0.00120331	1
COLEC12	81035	361	439	589		-0.282222	-0.341373	-3.33974	0.000838574	0.00584963	0.00529697	1		-0.706269	0.065994	0.707169	0.479462	0.764778	0.430863	0		-0.424047	0.407367	4.5969	4.28825e-06	4.39611e-05	2.5955e-05	1
PLA2G12A	81579	60	21	78		1.51457	1.45542	4.25059	2.13205e-05	0.000207071	0.000187507	1		-0.378512	0.393751	1.62479	0.104207	0.314267	0.177053	0		-1.89308	-1.06167	-3.37895	0.000727631	0.00472412	0.00278781	1
CCNL2	81669	301	63	430		2.25634	2.19719	12.64	1.27083e-36	1.16271e-34	1.05286e-34	1		-0.514573	0.25769	2.4389	0.0147322	0.0721302	0.0406369	0		-2.77091	-1.9395	-12.4491	1.41469e-35	9.95343e-34	5.8766e-34	1
ADAMTS10	81794	221	615	428		-1.47654	-1.53569	-14.4578	2.23993e-47	2.94597e-45	2.66764e-45	1		-0.953564	-0.181302	-1.58648	0.11263	0.32887	0.185278	0		0.522976	1.35439	15.3518	3.44665e-53	4.70151e-51	2.77581e-51	1
YPEL3	83719	378	553	610		-0.548893	-0.608044	-6.37528	1.82627e-10	3.58051e-09	3.24223e-09	1		-0.690423	0.0818398	0.894927	0.370826	0.661434	0.372641	0		-0.14153	0.689884	8.32037	8.76918e-17	2.35394e-15	1.38979e-15	1
ITCH	83737	247	120	363		1.04148	0.982325	6.31886	2.63496e-10	5.087e-09	4.60639e-09	1		-0.555459	0.216804	1.87194	0.0612154	0.217842	0.122197	0		-1.59694	-0.765521	-5.53332	3.14222e-08	4.26016e-07	2.51524e-07	1
SNX25	83891	120	31	204		1.95269	1.89354	7.24916	4.19373e-13	1.03016e-11	9.32829e-12	1		-0.765535	0.00672801	0.0419881	0.966508	0.983864	0.550387	0		-2.71823	-1.88682	-8.41784	3.83478e-17	1.05048e-15	6.20213e-16	1
KREMEN1	83999	180	25	358		2.848	2.78885	11.1971	4.21215e-29	2.74137e-27	2.48237e-27	1		-0.991963	-0.2197	-1.74654	0.0807164	0.25892	0.14581	0		-3.83996	-3.00855	-14.64	1.56169e-48	1.86399e-46	1.10052e-46	1
USP42	84132	74	18	98		2.03953	1.98038	5.86465	4.50073e-09	7.62768e-08	6.89777e-08	1		-0.405256	0.367006	1.68969	0.0910878	0.28755	0.161965	0		-2.44478	-1.61337	-5.23086	1.68727e-07	2.12187e-06	1.25159e-06	1
ZNRF3	84133	52	21	78		1.30812	1.24897	3.51945	0.000432437	0.00325772	0.00294994	1		-0.584963	0.1873	0.74572	0.455837	0.736238	0.414738	0		-1.89308	-1.06167	-3.37895	0.000727631	0.00472412	0.00278781	1
KIAA1109	84162	58	18	99		1.68806	1.6289	4.53877	5.65844e-06	6.14832e-05	5.56744e-05	1		-0.771376	0.000887136	0.00385276	0.996926	0.996926	0.561651	0		-2.45943	-1.62802	-5.29176	1.21146e-07	1.56019e-06	9.21154e-07	1
MEX3B	84206	56	16	71		1.80735	1.7482	4.68851	2.75197e-06	3.17899e-05	2.87601e-05	1		-0.342392	0.429871	1.70299	0.0885699	0.280762	0.158176	0		-2.14975	-1.31833	-3.82897	0.000128683	0.00101071	0.000596734	1
GARNL3	84253	34	83	58		-1.28758	-1.34673	-4.81164	1.49698e-06	1.79666e-05	1.62691e-05	1		-0.770518	0.00174461	0.00580006	0.995372	0.995784	0.561008	0		0.517058	1.34847	5.61939	1.91628e-08	2.65185e-07	1.56567e-07	1
PHF6	84295	131	47	154		1.47883	1.41968	6.16476	7.05905e-10	1.30303e-08	1.17993e-08	1		-0.233364	0.538899	3.20434	0.00135374	0.0102213	0.00575273	0		-1.7122	-0.880784	-4.06442	4.81515e-05	0.000415283	0.000245187	1
CIP29	84324	439	557	667		-0.343456	-0.402608	-4.3902	1.13247e-05	0.000117394	0.000106168	1		-0.603466	0.168797	1.9595	0.0500541	0.189756	0.105385	0		-0.260009	0.571405	7.0599	1.66617e-12	3.32438e-11	1.96274e-11	1
L3MBTL3	84456	67	29	109		1.20811	1.14896	3.73932	0.000184517	0.00149532	0.00135405	1		-0.702095	0.0701676	0.323616	0.746228	0.878714	0.495052	0		-1.9102	-1.07879	-4.04679	5.19255e-05	0.00044354	0.000261703	1
PPP1R9B	84687	300	420	471		-0.485427	-0.544578	-5.0307	4.88699e-07	6.33503e-06	5.7365e-06	1		-0.650765	0.121498	1.17543	0.239822	0.537416	0.302686	0		-0.165338	0.666076	7.02925	2.07647e-12	4.09413e-11	2.41721e-11	1
HDGF2	84717	139	75	204		0.890122	0.830971	4.11619	3.85187e-05	0.000357601	0.000323815	1		-0.553484	0.218778	1.41646	0.15664	0.395607	0.220506	0		-1.44361	-0.612193	-3.4064	0.000658252	0.00430926	0.00254423	1
ADO	84890	236	368	335		-0.640919	-0.70007	-5.89232	3.808e-09	6.49728e-08	5.88342e-08	1		-0.505374	0.266889	2.23299	0.0255496	0.111881	0.0630321	0		0.135545	0.966959	9.06618	1.2326e-19	4.26875e-18	2.52031e-18	1
REPS1	85021	14	0	18		4.80735	4.7482	3.78583	0.000153198	0.00126011	0.00114032	1		-0.36257	0.409693	0.814347	0.415446	0.696426	0.392309	0		-5.16993	-4.33851	-3.75928	0.0001704	0.00130689	0.000771157	1
GFM1	85476	21	4	40		2.39232	2.33317	3.46238	0.000535422	0.0039258	0.0035549	1		-0.929611	-0.157348	-0.422605	0.672583	0.884907	0.478544	0		-3.32193	-2.49051	-4.43124	9.36924e-06	9.08253e-05	5.35852e-05	1
LOC90379	90379	95	16	153		2.56986	2.5107	7.68468	1.53382e-14	4.24694e-13	3.8457e-13	1		-0.687532	0.0847305	0.464163	0.642531	0.851855	0.478544	0		-3.25739	-2.42597	-8.53699	1.37763e-17	3.98619e-16	2.35348e-16	1
SEC11C	90701	133	34	308		1.96782	1.90867	7.67259	1.68562e-14	4.64686e-13	4.20783e-13	1		-1.2115	-0.439241	-3.11783	0.00182191	0.013063	0.00735948	0		-3.17932	-2.34791	-11.8828	1.45441e-32	8.91861e-31	5.26563e-31	1
TRIM47	91107	49	110	128		-1.16665	-1.2258	-5.1487	2.62292e-07	3.55332e-06	3.21761e-06	1		-1.38529	-0.613027	-2.72175	0.00649372	0.0384013	0.0216346	0		-0.21864	0.612774	3.33952	0.000839225	0.00533211	0.00314813	1
BTF3L4	91408	78	39	157		1	0.940849	3.42519	0.000614377	0.0044175	0.0039999	1		-1.00922	-0.236956	-1.24363	0.213636	0.495254	0.278389	0		-2.00922	-1.1778	-5.2124	1.86416e-07	2.32898e-06	1.37505e-06	1
UBTD2	92181	255	151	380		0.755949	0.696797	4.78529	1.70744e-06	2.02996e-05	1.83817e-05	1		-0.575502	0.196761	1.73219	0.0832405	0.265491	0.149573	0		-1.33145	-0.500037	-3.87219	0.000107861	0.000861341	0.000508544	1
FBXO44	93611	135	293	257		-1.11794	-1.17709	-8.1383	4.00856e-16	1.29112e-14	1.16914e-14	1		-0.928809	-0.156546	-1.06599	0.286428	0.589261	0.314352	0		0.189132	1.02055	8.45876	2.70242e-17	7.52624e-16	4.44357e-16	1
FDX1L	112812	54	99	64		-0.874469	-0.93362	-3.91344	9.09921e-05	0.000789057	0.000714508	1		-0.245112	0.52715	2.01646	0.0437519	0.170131	0.0958487	0		0.629357	1.46077	6.52018	7.02246e-11	1.24504e-09	7.35085e-10	1
CCDC104	112942	201	86	410		1.22479	1.16564	6.55219	5.66978e-11	1.18521e-09	1.07323e-09	1		-1.02843	-0.256166	-2.16563	0.0303391	0.128662	0.072486	0		-2.25322	-1.4218	-9.7479	1.88331e-22	7.58316e-21	4.47717e-21	1
LARP4	113251	29	2	37		3.85798	3.79883	5.13884	2.76433e-07	3.71302e-06	3.36222e-06	1		-0.351472	0.42079	1.20149	0.22956	0.520203	0.293073	0		-4.20945	-3.37804	-4.95653	7.17625e-07	8.34192e-06	4.9166e-06	1
MAL2	114569	139	39	203		1.83354	1.77439	7.46361	8.41808e-14	2.2143e-12	2.0051e-12	1		-0.546395	0.225868	1.46057	0.144134	0.370733	0.208865	0		-2.37993	-1.54852	-7.30774	2.7168e-13	5.7648e-12	3.40359e-12	1
OSBPL8	114882	248	53	386		2.22628	2.16712	11.3752	5.55526e-30	3.812e-28	3.45184e-28	1		-0.638261	0.134002	1.1761	0.239553	0.536978	0.302524	0		-2.86454	-2.03312	-12.1652	4.76281e-34	3.21562e-32	1.89853e-32	1
OMA1	115209	25	4	42		2.64386	2.5847	4.00655	6.16124e-05	0.000556451	0.000503878	1		-0.748461	0.0238015	0.0675939	0.946109	0.96826	0.545501	0		-3.39232	-2.5609	-4.6124	3.98047e-06	4.09e-05	2.41292e-05	1
FCHO2	115548	73	19	161		1.9419	1.88275	5.63222	1.77907e-08	2.78692e-07	2.52361e-07	1		-1.14109	-0.36883	-1.91596	0.0553698	0.201083	0.113287	0		-3.08299	-2.25158	-8.3772	5.42036e-17	1.47275e-15	8.69526e-16	1
SPNS2	124976	60	137	145		-1.19114	-1.25029	-5.83601	5.34649e-09	8.9767e-08	8.12859e-08	1		-1.27302	-0.500756	-2.41283	0.0158293	0.0765207	0.0431105	0		-0.081877	0.749537	4.45199	8.50767e-06	8.31363e-05	4.90845e-05	1
ZNF787	126208	33	78	57		-1.24101	-1.30016	-4.53964	5.63491e-06	6.13331e-05	5.55384e-05	1		-0.788496	-0.0162331	-0.0533344	0.957465	0.977058	0.550387	0		0.452512	1.28393	5.24509	1.56209e-07	1.97746e-06	1.16751e-06	1
ZNF792	126375	30	4	35		2.90689	2.84774	4.62014	3.83478e-06	4.33852e-05	3.92862e-05	1		-0.222392	0.54987	1.56157	0.118388	0.343267	0.189815	0		-3.12928	-2.29787	-3.95424	7.67772e-05	0.000633554	0.000374056	1
PLEKHH2	130271	154	29	190		2.40881	2.34965	9.41591	4.69011e-21	2.14556e-19	1.94285e-19	1		-0.303069	0.469194	3.06169	0.00220093	0.0154002	0.0086762	0		-2.71187	-1.88046	-8.1054	5.25733e-16	1.36202e-14	8.04147e-15	1
SRrp35	135295	32	8	44		2	1.94085	3.80551	0.000141511	0.00118013	0.00106863	1		-0.459432	0.312831	0.95602	0.339062	0.619394	0.348956	0		-2.45943	-1.62802	-3.52779	0.000419045	0.00289948	0.00171188	1
UBXN2B	137886	23	5	54		2.20163	2.14248	3.43915	0.000583538	0.00422221	0.0038199	1		-1.23133	-0.459063	-1.35959	0.173959	0.423858	0.238794	0		-3.43296	-2.60155	-5.27569	1.32254e-07	1.69022e-06	9.97923e-07	1
TSPAN19	144448	82	43	163		0.931287	0.872136	3.29443	0.0009862	0.00675991	0.00612124	1		-0.991176	-0.218913	-1.17435	0.240254	0.538049	0.302686	0		-1.92246	-1.09105	-4.9944	5.90199e-07	6.93302e-06	4.09332e-06	1
PLEKHG4B	153478	223	308	410		-0.465887	-0.525038	-4.16724	3.08307e-05	0.000291806	0.000264236	1		-0.87858	-0.106317	-0.922465	0.356286	0.639904	0.360511	0		-0.412694	0.41872	3.94959	7.82844e-05	0.0006444	0.00038046	1
GPR180	160897	47	10	125		2.23266	2.17351	4.96077	7.02131e-07	8.9007e-06	8.05978e-06	1		-1.4112	-0.638933	-2.79077	0.00525836	0.0324169	0.0182631	0		-3.64386	-2.81244	-8.3661	5.95544e-17	1.61158e-15	9.51495e-16	1
ASXL1	171023	266	442	499		-0.73262	-0.791771	-7.18865	6.54368e-13	1.58886e-11	1.43874e-11	1		-0.907614	-0.135351	-1.28913	0.197355	0.466907	0.263048	0		-0.174993	0.656421	7.11847	1.0913e-12	2.21039e-11	1.30503e-11	1
CRTC2	200186	65	107	82		-0.719099	-0.77825	-3.484	0.000493985	0.00367318	0.00332614	1		-0.335184	0.437079	1.86319	0.0624358	0.219069	0.122851	0		0.383915	1.21533	5.88465	3.98904e-09	6.0323e-08	3.56152e-08	1
JMJD1C	221037	124	35	180		1.82491	1.76576	7.02559	2.13162e-12	4.96566e-11	4.49651e-11	1		-0.537657	0.234606	1.4307	0.152518	0.386947	0.217999	0		-2.36257	-1.53116	-6.82461	8.81619e-12	1.67407e-10	9.8839e-11	1
NT5DC1	221294	20	3	31		2.73697	2.67781	3.65323	0.000258962	0.00203337	0.00184126	1		-0.632268	0.139995	0.348508	0.727459	0.875727	0.491605	0		-3.36923	-2.53782	-3.94264	8.05897e-05	0.000660934	0.000390222	1
RSBN1L	222194	38	11	58		1.7885	1.72934	3.833	0.000126591	0.00106984	0.000968158	1		-0.610053	0.162209	0.554482	0.579249	0.860572	0.465774	0		-2.39855	-1.56714	-3.94023	8.14045e-05	0.000665575	0.000392721	1
HS3ST5	222537	17	2	28		3.08746	3.02831	3.5845	0.000337727	0.0025985	0.00235157	1		-0.719892	0.0523707	0.122037	0.90287	0.937295	0.527468	0		-3.80735	-2.97594	-4.07264	4.64827e-05	0.000401409	0.000236995	1
TCTEX1D2	255758	174	60	253		1.53605	1.4769	7.31842	2.50913e-13	6.31082e-12	5.71458e-12	1		-0.54005	0.232213	1.67824	0.0933009	0.293578	0.165397	0		-2.0761	-1.24469	-6.91216	4.77341e-12	9.27484e-11	5.47595e-11	1
H19	283120	183	75	263		1.28688	1.22773	6.51443	7.29664e-11	1.50045e-09	1.35868e-09	1		-0.523219	0.249044	1.84047	0.0656989	0.222658	0.125442	0		-1.8101	-0.978686	-5.80279	6.52198e-09	9.70889e-08	5.73222e-08	1
NSMCE2	286053	68	21	144		1.69515	1.63599	4.92984	8.22981e-07	1.03393e-05	9.35311e-06	1		-1.08246	-0.310199	-1.5395	0.123681	0.341879	0.192609	0		-2.77761	-1.94619	-7.22019	5.19144e-13	1.08098e-11	6.38224e-12	1
CHSY3	337876	25	6	57		2.05889	1.99974	3.4305	0.000602476	0.00433934	0.00392712	1		-1.18903	-0.416771	-1.27749	0.201429	0.473153	0.266566	0		-3.24793	-2.41651	-5.19881	2.00573e-07	2.50117e-06	1.47672e-06	1
SPOPL	339745	79	19	95		2.05585	1.9967	6.09225	1.11336e-09	2.01394e-08	1.82367e-08	1		-0.266075	0.506188	2.35054	0.018746	0.0881538	0.0496643	0		-2.32193	-1.49051	-4.86037	1.17166e-06	1.3162e-05	7.75792e-06	1
CCDC103	388389	32	5	59		2.67807	2.61892	4.56576	4.97698e-06	5.48336e-05	4.9653e-05	1		-0.882643	-0.11038	-0.362994	0.716609	0.864458	0.487021	0		-3.56071	-2.7293	-5.65867	1.5255e-08	2.14211e-07	1.26472e-07	1
RNASEK	440400	291	201	466		0.533824	0.474672	3.61913	0.0002956	0.00229535	0.00207849	1		-0.679311	0.092952	0.890057	0.373435	0.66527	0.374752	0		-1.21313	-0.38172	-3.34136	0.000833702	0.00531724	0.00313362	1
DNAJC25	548645	98	51	193		0.942285	0.883133	3.64003	0.000272604	0.00213783	0.00193585	1		-0.977747	-0.205484	-1.20228	0.229254	0.519672	0.292774	0		-1.92003	-1.08862	-5.42483	5.80108e-08	7.61776e-07	4.4976e-07	1
LOC647150	647150	56	9	123		2.63743	2.57828	5.98827	2.12089e-09	3.71922e-08	3.36783e-08	1		-1.13516	-0.362897	-1.64939	0.099067	0.304074	0.17131	0		-3.77259	-2.94118	-8.4873	2.11496e-17	5.96471e-16	3.51713e-16	1
LOC730432	730432	74	19	97		1.96153	1.90237	5.71033	1.12759e-08	1.82993e-07	1.65305e-07	1		-0.390459	0.381803	1.75331	0.0795487	0.256081	0.144271	0		-2.35199	-1.52057	-4.98428	6.21936e-07	7.29302e-06	4.29949e-06	1
LOC100008589	100008589	7518	2158	12888		1.80065	1.7415	54.3471	0	0	0	1		-0.777608	-0.00534482	-0.26607	0.790185	0.915031	0.515513	0		-2.57826	-1.74685	-63.6616	0	0	0	1
LOC100129773	100129773	47	11	51		2.09516	2.03601	4.759	1.94557e-06	2.28298e-05	2.06728e-05	1		-0.117836	0.654426	2.28448	0.0223434	0.100386	0.056556	0		-2.21299	-1.38158	-3.36377	0.000768865	0.00494382	0.00291467	1
LOC100130123	100130123	153	67	188		1.1913	1.13215	5.5845	2.34367e-08	3.64424e-07	3.29993e-07	1		-0.297201	0.475062	3.08675	0.00202355	0.0143247	0.00807032	0		-1.4885	-0.657086	-3.48267	0.000496443	0.00335513	0.0019809	1
LOC100131402	100131402	32	4	37		3	2.94085	4.84881	1.24205e-06	1.51372e-05	1.3707e-05	1		-0.209453	0.562809	1.64704	0.0995493	0.305231	0.171926	0		-3.20945	-2.37804	-4.14945	3.33273e-05	0.000297013	0.000175359	1
LOC100133042	100133042	89	34	111		1.38827	1.32912	4.83232	1.3495e-06	1.62895e-05	1.47505e-05	1		-0.318682	0.45358	2.25608	0.0240656	0.106281	0.0598771	0		-1.70695	-0.875539	-3.43317	0.000596575	0.00393828	0.00232397	1
LOC100133430	100133430	283	483	436		-0.771221	-0.830372	-7.82865	4.93152e-15	1.43469e-13	1.29914e-13	1		-0.623526	0.148737	1.39098	0.164231	0.406709	0.229133	0		0.147695	0.979109	10.4957	9.0424e-26	4.28648e-24	2.53078e-24	1
AP1G1	164	389	266	592		0.548344	0.489193	4.30182	1.69403e-05	0.000169752	0.000153714	1		-0.605827	0.166436	1.81942	0.0688478	0.226455	0.127581	0		-1.15417	-0.322757	-3.21723	0.00129436	0.0078012	0.0046059	0
ATF1	466	29	4	27		2.85798	2.79883	4.50247	6.71687e-06	7.22994e-05	6.54129e-05	1		0.103093	0.875356	2.31009	0.0208831	0.0959338	0.0535794	0		-2.75489	-1.92347	-3.10204	0.0019219	0.0109935	0.00648563	0
CAMLG	819	112	53	139		1.07943	1.02028	4.39012	1.13289e-05	0.000117245	0.000106168	1		-0.311586	0.460677	2.56734	0.0102483	0.0538074	0.0302956	0		-1.39102	-0.559607	-2.59377	0.00949313	0.0422732	0.0249585	0
CAV1	857	28	6	22		2.22239	2.16324	3.81762	0.000134745	0.00113118	0.00102295	1		0.347923	1.12019	2.78412	0.00536726	0.0328787	0.0185155	0		-1.87447	-1.04306	-1.76871	0.0769422	0.215136	0.126938	0
DAD1	1603	20	48	48		-1.26303	-1.32219	-3.60767	0.00030896	0.00239321	0.0021671	1		-1.26303	-0.490772	-1.36286	0.172926	0.422333	0.237935	0		0	0.831414	2.88173	0.00395498	0.0201949	0.0119232	0
DAG1	1605	159	93	208		0.773724	0.714573	3.8629	0.000112049	0.000954606	0.000864416	1		-0.387557	0.384706	2.58843	0.00964139	0.0518207	0.0291768	0		-1.16128	-0.329867	-1.94632	0.0516163	0.161367	0.0952729	0
EBF1	1879	126	62	159		1.02308	0.963932	4.44245	8.89387e-06	9.38913e-05	8.50205e-05	1		-0.335603	0.43666	2.5919	0.00954485	0.0515692	0.0289863	0		-1.35869	-0.527273	-2.62852	0.00857576	0.0390999	0.0230849	0
EEF2	1938	115	63	160		0.86821	0.809059	3.6591	0.000253101	0.00199728	0.00180858	1		-0.476438	0.295825	1.71898	0.0856186	0.272358	0.153442	0		-1.34465	-0.513234	-2.57282	0.0100873	0.0444894	0.0262583	0
ESRRG	2104	12	0	9		4.58496	4.52581	3.47209	0.00051642	0.0038086	0.00344073	1		0.415037	1.1873	1.90948	0.0561997	0.20379	0.114755	0		-4.16993	-3.33851	-2.43254	0.0149934	0.0615389	0.0361111	0
FABP4	2167	39	80	105		-1.03653	-1.09568	-4.01417	5.96546e-05	0.000541091	0.000489969	1		-1.42884	-0.656581	-2.62038	0.00878314	0.0485011	0.0273247	0		-0.392317	0.439097	2.10308	0.0354585	0.121478	0.071722	0
FUT8	2530	87	45	101		0.95109	0.891939	3.45856	0.000543071	0.00397267	0.00359733	1		-0.215268	0.556995	2.69049	0.00713466	0.0414484	0.0233513	0		-1.16636	-0.334944	-1.37587	0.168863	0.36909	0.215275	0
GPD2	2820	85	36	111		1.23947	1.18031	4.30331	1.68263e-05	0.000168879	0.000152923	1		-0.385025	0.387238	1.90408	0.0569001	0.205919	0.11598	0		-1.62449	-0.793077	-3.15458	0.00160731	0.0093951	0.00554453	0
HES1	3280	93	43	105		1.11289	1.05374	4.10771	3.996e-05	0.000370437	0.000335439	1		-0.175087	0.597176	2.96171	0.00305937	0.0206309	0.0116021	0		-1.28798	-0.456567	-1.87236	0.061157	0.183801	0.108518	0
HSF2	3298	17	2	17		3.08746	3.02831	3.5845	0.000337727	0.0025985	0.00235157	1		0	0.772263	1.58851	0.11217	0.32799	0.184747	0		-3.08746	-2.25605	-2.72535	0.00642327	0.0304923	0.0179902	0
HSPA9	3313	246	314	486		-0.352106	-0.411257	-3.36147	0.000775282	0.00545029	0.00493535	1		-0.982298	-0.210035	-1.94881	0.0513183	0.189886	0.106978	0		-0.630192	0.201222	1.99008	0.0465819	0.147982	0.0873304	0
JAK1	3716	14	1	12		3.80735	3.7482	3.55396	0.000379477	0.00288284	0.00260733	1		0.222392	0.994655	1.78649	0.0740203	0.240417	0.135326	0		-3.58496	-2.75355	-2.56385	0.0103519	0.0453274	0.0266657	0
JUN	3725	27	57	71		-1.078	-1.13715	-3.49139	0.000480518	0.00357725	0.00323928	1		-1.39486	-0.622597	-2.05528	0.0398522	0.156561	0.0882037	0		-0.316857	0.514557	2.05322	0.040051	0.13493	0.0796638	0
KIR2DL4	3805	1	16	11		-4	-4.05915	-3.97945	6.90759e-05	0.000619427	0.000560904	1		-3.45943	-2.68717	-2.44141	0.01463	0.071994	0.0404368	0		0.540568	1.37198	2.49996	0.0124207	0.0528453	0.0312004	0
KPNA3	3839	27	5	32		2.43296	2.37381	3.96633	7.29872e-05	0.000650802	0.000589315	1		-0.245112	0.52715	1.42583	0.153918	0.390158	0.21977	0		-2.67807	-1.84666	-3.28566	0.00101743	0.00634969	0.00374892	0
KRT7	3855	64	24	64		1.41504	1.35589	4.16093	3.16955e-05	0.000299094	0.000270836	1		0	0.772263	3.08225	0.00205441	0.0145149	0.00817744	0		-1.41504	-0.583624	-1.82786	0.06757	0.199752	0.117385	0
LMAN1	3998	50	18	54		1.47393	1.41478	3.79853	0.000145556	0.00121067	0.00109628	1		-0.111031	0.661231	2.37796	0.0174087	0.0832133	0.0468809	0		-1.58496	-0.753549	-2.10494	0.0352969	0.121049	0.0714684	0
LMNA	4000	94	51	109		0.882164	0.823012	3.35707	0.000787736	0.00552553	0.00500349	1		-0.213595	0.558667	2.80423	0.00504363	0.0314133	0.0176977	0		-1.09576	-0.264345	-1.14194	0.25348	0.493378	0.28989	0
CAPRIN1	4076	67	30	67		1.1592	1.10005	3.61062	0.000305468	0.00236907	0.00214524	1		0	0.772263	3.15367	0.00161231	0.0118052	0.00665083	0		-1.1592	-0.327785	-1.098	0.272205	0.502185	0.28989	0
MAP1B	4131	154	97	204		0.666874	0.607722	3.29364	0.000989005	0.00677179	0.006132	1		-0.405639	0.366624	2.43529	0.01488	0.0727555	0.0409892	0		-1.07251	-0.241099	-1.43065	0.15253	0.342922	0.202465	0
MCM4	4173	14	0	9		4.80735	4.7482	3.78583	0.000153198	0.00126011	0.00114032	1		0.63743	1.40969	2.35623	0.0184617	0.0872407	0.0491339	0		-4.16993	-3.33851	-2.43254	0.0149934	0.0615389	0.0361111	0
MEST	4232	18	3	9		2.58496	2.52581	3.35628	0.000789992	0.00553213	0.00500669	1		1	1.77226	3.15433	0.00160868	0.0117964	0.00664254	0		-1.58496	-0.753549	-0.859323	0.390162	0.638943	0.375811	0
MSN	4478	422	306	602		0.463711	0.40456	3.76026	0.000169733	0.00138979	0.00125848	1		-0.51252	0.259742	2.91001	0.00361422	0.0237543	0.0133828	0		-0.976232	-0.144818	-1.50129	0.13328	0.309106	0.182499	0
NASP	4678	34	8	30		2.08746	2.02831	4.03774	5.39682e-05	0.000490924	0.000444542	1		0.180572	0.952835	2.68641	0.00722238	0.041891	0.0236007	0		-1.90689	-1.07548	-2.11768	0.034202	0.118479	0.069897	0
NCK1	4690	60	20	71		1.58496	1.52581	4.40214	1.07188e-05	0.000111479	0.000100947	1		-0.242857	0.529406	2.13381	0.0328587	0.136554	0.076932	0		-1.82782	-0.996405	-3.06	0.0022134	0.0122521	0.00723075	0
NELL2	4753	42	14	58		1.58496	1.52581	3.68307	0.000230446	0.00182995	0.00165706	1		-0.465664	0.306599	1.07461	0.282551	0.584765	0.314352	0		-2.05063	-1.21921	-3.25596	0.00113011	0.00692995	0.00409151	0
NGF	4803	58	15	55		1.95109	1.89194	5.03678	4.73428e-07	6.16238e-06	5.58016e-06	1		0.0766213	0.848884	3.18278	0.00145866	0.0108833	0.00612834	0		-1.87447	-1.04306	-2.79661	0.00516425	0.0254744	0.0150403	0
OAZ2	4947	37	12	31		1.62449	1.56534	3.52223	0.000427935	0.00322767	0.00292272	1		0.255257	1.02752	2.98323	0.00285225	0.0193601	0.0109071	0		-1.36923	-0.53782	-1.18163	0.237354	0.476991	0.28162	0
ORC1L	4998	14	41	41		-1.5502	-1.60935	-3.86138	0.00011275	0.000957995	0.000867485	1		-1.5502	-0.777934	-1.89965	0.0574789	0.207341	0.116691	0		0	0.831414	2.66332	0.00773745	0.0356424	0.0210436	0
PDE9A	5152	42	16	42		1.39232	1.33317	3.3273	0.000876932	0.00609029	0.00551219	1		0	0.772263	2.49688	0.0125292	0.0637755	0.0359174	0		-1.39232	-0.560903	-1.4287	0.153091	0.344012	0.203073	0
PLSCR1	5359	99	53	114		0.901436	0.842285	3.51413	0.000441205	0.00331586	0.00300258	1		-0.203533	0.568729	2.92459	0.00344915	0.0227933	0.0128413	0		-1.10497	-0.273556	-1.2066	0.227586	0.459572	0.271336	0
PPIC	5480	13	1	5		3.70044	3.64129	3.38921	0.000700948	0.00497201	0.0044972	1		1.37851	2.15077	3.04665	0.00231409	0.0160834	0.00905243	0		-2.32193	-1.49051	-1.11502	0.264842	0.505845	0.28989	0
PTPRD	5789	156	94	192		0.730813	0.671662	3.62335	0.000290807	0.00226092	0.00204731	1		-0.29956	0.472702	3.10266	0.00191787	0.0136834	0.00770631	0		-1.03037	-0.19896	-1.15375	0.248605	0.485443	0.28661	0
RALA	5898	41	15	40		1.45066	1.39151	3.3968	0.000681795	0.00485524	0.00439405	1		0.0356239	0.807887	2.56489	0.0103209	0.0538959	0.0303531	0		-1.41504	-0.583624	-1.44504	0.148447	0.337259	0.199053	0
RPL11	6135	3566	3707	6235		-0.0559454	-0.115097	-3.4115	0.00064607	0.00461907	0.00418267	1		-0.806083	-0.0338201	-1.16176	0.245332	0.5479	0.302686	0		-0.750137	0.0812765	2.82731	0.00469413	0.0233102	0.0137626	0
RPS24	6229	29	8	39		1.85798	1.79883	3.44131	0.000578914	0.00421775	0.00381706	1		-0.427421	0.344842	0.997679	0.318435	0.590787	0.332655	0		-2.2854	-1.45399	-3.05708	0.00223503	0.0123462	0.00728932	0
S100A10	6281	33	10	32		1.72247	1.66331	3.47508	0.000510696	0.00378407	0.00342253	1		0.0443941	0.816657	2.32253	0.0202046	0.0934978	0.052635	0		-1.67807	-0.846658	-1.79144	0.0732221	0.206985	0.12218	0
SFPQ	6421	159	84	204		0.920566	0.861414	4.53969	5.63372e-06	6.1426e-05	5.55384e-05	1		-0.359542	0.41272	2.76347	0.005719	0.0344089	0.0193682	0		-1.28011	-0.448694	-2.56841	0.0102166	0.0450151	0.0265774	0
SLC6A6	6533	59	22	75		1.42321	1.36406	4.01347	5.98317e-05	0.000541919	0.000490719	1		-0.346176	0.426087	1.73377	0.0829597	0.265529	0.149568	0		-1.76939	-0.937973	-2.99071	0.00278326	0.0149544	0.00882923	0
SNCG	6623	0	13	11		-4.70044	-4.75959	-3.72525	0.000195125	0.0015692	0.00142095	1		-4.45943	-3.68717	-2.81696	0.004848	0.0303644	0.0170846	0		0.241008	1.07242	1.85526	0.0635584	0.189908	0.112073	0
TESK1	7016	157	222	357		-0.499795	-0.558946	-3.74414	0.000181013	0.00146881	0.00133004	1		-1.18516	-0.412897	-3.16986	0.00152513	0.0112806	0.00635532	0		-0.685364	0.14605	1.22611	0.220156	0.449868	0.265607	0
U2AF1	7307	80	36	93		1.152	1.09285	3.92449	8.69126e-05	0.000760998	0.000688305	1		-0.217231	0.555032	2.57176	0.0101184	0.0537868	0.0302495	0		-1.36923	-0.53782	-2.04669	0.040689	0.136976	0.0806242	0
UBE2G1	7326	349	239	518		0.546216	0.487065	4.05832	4.94274e-05	0.000452224	0.000409499	1		-0.569725	0.202538	2.08401	0.0371597	0.149256	0.084065	0		-1.11594	-0.284528	-2.67054	0.00757284	0.035029	0.0206814	0
VAV1	7409	20	4	27		2.32193	2.26278	3.31721	0.000909204	0.00628675	0.00569278	1		-0.432959	0.339303	0.815999	0.414501	0.695323	0.391688	0		-2.75489	-1.92347	-3.10204	0.0019219	0.0109935	0.00648563	0
VEGFC	7424	173	90	232		0.942775	0.883624	4.8388	1.30626e-06	1.5828e-05	1.43326e-05	1		-0.423353	0.34891	2.46402	0.0137388	0.0684206	0.038547	0		-1.36613	-0.534714	-3.21584	0.00130064	0.00783194	0.00461693	0
ZNF193	7746	35	68	71		-0.95818	-1.01733	-3.4832	0.000495449	0.00367973	0.00333207	1		-1.02046	-0.248201	-0.874269	0.381972	0.672389	0.374752	0		-0.0622843	0.76913	3.20747	0.00133909	0.00803814	0.00474366	0
DEK	7913	29	8	32		1.85798	1.79883	3.44131	0.000578914	0.00421775	0.00381706	1		-0.142019	0.630244	1.7354	0.0826696	0.264718	0.149137	0		-2	-1.16859	-2.33845	0.019364	0.0748793	0.0441966	0
SHOC2	8036	39	10	44		1.96347	1.90432	4.14829	3.34963e-05	0.000312352	0.000282841	1		-0.174029	0.598233	1.92091	0.0547429	0.199105	0.112172	0		-2.1375	-1.30609	-2.99257	0.00276637	0.0148757	0.00878273	0
TAF15	8148	241	138	332		0.804365	0.745214	4.93369	8.06887e-07	1.01674e-05	9.20682e-06	1		-0.46215	0.310113	2.60241	0.00925698	0.0505028	0.0284524	0		-1.26651	-0.435101	-3.18495	0.00144779	0.00860565	0.0050786	0
OGT	8473	727	577	1083		0.333384	0.274233	3.42272	0.000619988	0.00444266	0.00402292	1		-0.575006	0.197257	2.93287	0.00335841	0.0223156	0.0125722	0		-0.90839	-0.076976	-1.08321	0.278715	0.495592	0.292602	0
CGGBP1	8545	35	8	30		2.12928	2.07013	4.15097	3.31074e-05	0.000309411	0.000279971	1		0.222392	0.994655	2.82472	0.00473224	0.0298843	0.0168363	0		-1.90689	-1.07548	-2.11768	0.034202	0.118479	0.069897	0
SOCS1	8651	41	15	39		1.45066	1.39151	3.3968	0.000681795	0.00485524	0.00439405	1		0.0721498	0.844413	2.66394	0.00772322	0.0441953	0.0248989	0		-1.37851	-0.547098	-1.34606	0.178284	0.381085	0.224996	0
AP3D1	8943	241	328	481		-0.444663	-0.503814	-4.14184	3.44529e-05	0.000320798	0.000290489	1		-0.997004	-0.224741	-2.06921	0.0385259	0.152174	0.0857324	0		-0.552341	0.279073	2.78309	0.00538434	0.026443	0.0156034	0
TMSB10	9168	162	99	197		0.710493	0.651342	3.59332	0.000326496	0.00251977	0.0022817	1		-0.282202	0.490061	3.26804	0.00108295	0.00838622	0.00472466	0		-0.992695	-0.161281	-0.95356	0.340306	0.58189	0.343505	0
TRIP11	9321	13	1	12		3.70044	3.64129	3.38921	0.000700948	0.00497201	0.0044972	1		0.115477	0.88774	1.56519	0.117538	0.341622	0.189815	0		-3.58496	-2.75355	-2.56385	0.0103519	0.0453274	0.0266657	0
SCAMP1	9522	38	6	31		2.66297	2.60381	4.95969	7.06047e-07	8.93241e-06	8.08848e-06	1		0.293731	1.06599	3.11564	0.00183549	0.0131409	0.00739971	0		-2.36923	-1.53782	-2.84112	0.00449547	0.0223986	0.0132194	0
RBM39	9584	28	6	23		2.22239	2.16324	3.81762	0.000134745	0.00113118	0.00102295	1		0.283793	1.05606	2.65407	0.00795284	0.0452594	0.0254984	0		-1.9386	-1.10719	-1.89844	0.0576385	0.176682	0.104148	0
NCOR1	9611	62	26	65		1.25376	1.19461	3.71052	0.00020683	0.00165911	0.00150236	1		-0.0681715	0.704091	2.79878	0.00512967	0.0318399	0.0178933	0		-1.32193	-0.490514	-1.57339	0.115628	0.287522	0.165133	0
EIF1	10209	1527	1678	2847		-0.136043	-0.195194	-3.83282	0.000126682	0.00106917	0.000968158	1		-0.898742	-0.12648	-2.8847	0.0039179	0.0254506	0.0143384	0		-0.7627	0.0687142	1.60919	0.107575	0.283641	0.164856	0
STAG1	10274	49	19	47		1.36678	1.30763	3.5407	0.000399069	0.00301715	0.00273209	1		0.060121	0.832384	2.87678	0.0040176	0.0260283	0.0146629	0		-1.30666	-0.475247	-1.2997	0.193704	0.408041	0.240911	0
APPBP2	10513	66	24	76		1.45943	1.40028	4.33035	1.48871e-05	0.00015134	0.000137041	1		-0.203533	0.568729	2.38787	0.0169466	0.0812718	0.0457871	0		-1.66297	-0.831551	-2.71869	0.00655416	0.0310475	0.0183307	0
GNB5	10681	18	2	20		3.16993	3.11077	3.7351	0.000187641	0.00151675	0.00137345	1		-0.152003	0.62026	1.34788	0.177697	0.430364	0.24246	0		-3.32193	-2.49051	-3.13335	0.00172824	0.00999702	0.00589468	0
POLD3	10714	84	33	98		1.34792	1.28877	4.58404	4.56081e-06	5.06909e-05	4.59016e-05	1		-0.222392	0.54987	2.6131	0.00897244	0.0495088	0.0278832	0		-1.57032	-0.738902	-2.78766	0.00530906	0.0261695	0.0154507	0
B3GNT1	11041	78	128	182		-0.714598	-0.773749	-3.79154	0.000149715	0.0012371	0.00112022	1		-1.22239	-0.45013	-2.45135	0.014232	0.0705377	0.0397398	0		-0.507795	0.323619	2.00031	0.0454669	0.144646	0.0854002	0
FSTL1	11167	29	4	25		2.85798	2.79883	4.50247	6.71687e-06	7.22994e-05	6.54129e-05	1		0.214125	0.986388	2.5535	0.0106646	0.0553524	0.0311846	0		-2.64386	-1.81244	-2.86728	0.00414019	0.0209011	0.0123402	0
PDCD10	11235	17	0	11		5.08746	5.02831	4.20856	2.56998e-05	0.000245823	0.000222261	1		0.628031	1.40029	2.58333	0.00978515	0.0524767	0.0295427	0		-4.45943	-3.62802	-2.77948	0.00544458	0.0265341	0.0156034	0
MGAT4A	11320	53	17	64		1.64046	1.58131	4.24682	2.1683e-05	0.000210269	0.000190403	1		-0.27208	0.500183	1.90438	0.0568601	0.205877	0.11598	0		-1.91254	-1.08112	-3.1063	0.00189442	0.0108689	0.00641711	0
GABARAP	11337	47	17	41		1.46713	1.40797	3.66942	0.000243103	0.0019232	0.0017415	1		0.197037	0.9693	3.20396	0.00135553	0.0102137	0.0057542	0		-1.27009	-0.438675	-1.12762	0.259482	0.503594	0.28989	0
PHLDA1	22822	46	13	40		1.82312	1.76397	4.27593	1.90337e-05	0.000187897	0.000170011	1		0.201634	0.973897	3.18218	0.0014617	0.0108892	0.00613479	0		-1.62149	-0.790074	-1.88746	0.0590985	0.179879	0.10553	0
KIFAP3	22920	17	0	12		5.08746	5.02831	4.20856	2.56998e-05	0.000245823	0.000222261	1		0.5025	1.27476	2.40346	0.0162406	0.0781962	0.0440544	0		-4.58496	-3.75355	-2.93889	0.00329388	0.0173699	0.0102271	0
AOF2	23028	33	9	40		1.87447	1.81532	3.69406	0.000220704	0.00175922	0.001591	1		-0.277534	0.494729	1.4877	0.136829	0.364743	0.201852	0		-2.152	-1.32059	-2.87774	0.00400537	0.0202664	0.0119655	0
UHRF1BP1L	23074	29	6	33		2.27302	2.21387	3.94139	8.10108e-05	0.000718288	0.000650425	1		-0.186413	0.58585	1.62562	0.104031	0.313996	0.176826	0		-2.45943	-1.62802	-3.05515	0.0022495	0.0123852	0.00731236	0
CLASP2	23122	33	9	24		1.87447	1.81532	3.69406	0.000220704	0.00175922	0.001591	1		0.459432	1.23169	3.25978	0.00111499	0.00855216	0.00481814	0		-1.41504	-0.583624	-1.11932	0.263005	0.508659	0.28989	0
ACSBG1	23205	24	53	70		-1.14296	-1.20211	-3.51912	0.000432985	0.00325797	0.00295016	1		-1.54432	-0.772058	-2.46595	0.013665	0.0683345	0.0384859	0		-0.401363	0.430051	1.67912	0.093128	0.2514	0.148429	0
LPHN2	23266	31	7	29		2.14684	2.08769	3.92773	8.57501e-05	0.000752908	0.000680827	1		0.0962153	0.868478	2.37248	0.0176689	0.0840694	0.0473237	0		-2.05063	-1.21921	-2.30229	0.0213188	0.0816824	0.0482026	0
MGA	23269	62	24	70		1.36923	1.31008	3.98858	6.64696e-05	0.000596903	0.000540508	1		-0.175087	0.597176	2.41818	0.0155984	0.0760633	0.0428528	0		-1.54432	-0.712907	-2.28336	0.0224094	0.0852988	0.0503612	0
SUZ12	23512	13	0	6		4.70044	4.64129	3.63265	0.000280523	0.002185	0.00197734	1		1.11548	1.88774	2.79876	0.00512999	0.0317876	0.0178933	0		-3.58496	-2.75355	-1.81291	0.0698455	0.201444	0.117385	0
LEMD3	23592	50	15	52		1.73697	1.67781	4.30402	1.67725e-05	0.000168606	0.000152676	1		-0.0565835	0.715679	2.5496	0.0107848	0.0557763	0.0314234	0		-1.79355	-0.962135	-2.54372	0.0109678	0.0474643	0.0280143	0
FLRT3	23767	52	19	61		1.45251	1.39336	3.8293	0.000128508	0.00108169	0.000979494	1		-0.230298	0.541965	2.02916	0.0424422	0.165526	0.0932294	0		-1.68281	-0.851396	-2.48522	0.0129473	0.0546681	0.0322765	0
NSL1	25936	19	3	23		2.66297	2.60381	3.50701	0.000453169	0.00340173	0.00308034	1		-0.275634	0.496628	1.1328	0.257297	0.554567	0.3123	0		-2.9386	-2.10719	-3.03823	0.00237974	0.0129953	0.00766627	0
EPC2	26122	26	6	23		2.11548	2.05633	3.56232	0.000367586	0.00280941	0.00254398	1		0.176878	0.949141	2.34158	0.0192023	0.0900078	0.0504886	0		-1.9386	-1.10719	-1.89844	0.0576385	0.176682	0.104148	0
PDE7B	27115	18	3	22		2.58496	2.52581	3.35628	0.000789992	0.00553213	0.00500669	1		-0.289507	0.482756	1.07437	0.282657	0.584652	0.314352	0		-2.87447	-2.04306	-2.91321	0.00357738	0.0186442	0.0109949	0
AFF4	27125	179	98	245		0.869106	0.809955	4.56963	4.88584e-06	5.4018e-05	4.89145e-05	1		-0.452822	0.319441	2.30645	0.0210853	0.0953241	0.053704	0		-1.32193	-0.490514	-3.05487	0.00225159	0.0123865	0.00731313	0
ORMDL2	29095	1	13	7		-3.70044	-3.75959	-3.49932	0.000466445	0.00348688	0.00315557	1		-2.80735	-2.03509	-1.65141	0.0986539	0.304351	0.170812	0		0.893085	1.7245	2.66458	0.00770845	0.0355456	0.0209792	0
PAIP2	51247	201	125	259		0.685267	0.626116	3.86448	0.000111327	0.000952314	0.000862341	1		-0.365757	0.406506	3.06369	0.00218622	0.0153268	0.00863483	0		-1.05102	-0.21961	-1.47385	0.140521	0.32199	0.190106	0
TAOK3	51347	80	123	169		-0.620586	-0.679738	-3.31879	0.00090409	0.00625825	0.00566698	1		-1.07895	-0.306689	-1.64994	0.0989553	0.303988	0.171262	0		-0.458365	0.373049	2.24106	0.025022	0.0916422	0.0541064	0
FAM49B	51571	40	13	52		1.62149	1.56234	3.65712	0.000255064	0.00201026	0.00182033	1		-0.378512	0.393751	1.32662	0.184635	0.444348	0.250338	0		-2	-1.16859	-2.98097	0.0028734	0.0153893	0.00908597	0
RSF1	51773	15	1	14		3.90689	3.84774	3.71181	0.000205782	0.0016528	0.00149664	1		0.0995357	0.871798	1.65566	0.0977904	0.303818	0.170812	0		-3.80735	-2.97594	-2.87979	0.00397944	0.0202502	0.0119241	0
GNG2	54331	25	5	17		2.32193	2.26278	3.70876	0.000208274	0.00166857	0.00151093	1		0.556393	1.32866	3.00962	0.00261573	0.0179393	0.0101067	0		-1.76553	-0.934121	-1.41894	0.155917	0.348779	0.205488	0
CNTLN	54875	12	0	8		4.58496	4.52581	3.47209	0.00051642	0.0038086	0.00344073	1		0.584963	1.35723	2.11943	0.0340541	0.139288	0.078384	0		-4	-3.16859	-2.24173	0.0249786	0.0921395	0.0540718	0
ANKHD1	54882	25	6	30		2.05889	1.99974	3.4305	0.000602476	0.00433934	0.00392712	1		-0.263034	0.509228	1.32948	0.18369	0.442367	0.249222	0		-2.32193	-1.49051	-2.73125	0.00630954	0.0301451	0.0177979	0
INO80D	54891	46	16	44		1.52356	1.46441	3.73893	0.000184804	0.00149573	0.00135441	1		0.0641303	0.836393	2.7988	0.00512934	0.0318788	0.0178933	0		-1.45943	-0.628018	-1.61836	0.105585	0.279719	0.164856	0
ANKZF1	55139	94	152	200		-0.693339	-0.75249	-4.03311	5.50441e-05	0.000499991	0.000452752	1		-1.08927	-0.317005	-1.85198	0.0640286	0.22029	0.123876	0		-0.395929	0.435485	2.877	0.00401476	0.0202985	0.0119844	0
CAMK2N1	55450	12	43	48		-1.8413	-1.90045	-4.44	8.99571e-06	9.46498e-05	8.57074e-05	1		-2	-1.22774	-3.00064	0.00269412	0.018442	0.0103899	0		-0.158698	0.672716	2.26842	0.0233034	0.0877521	0.0518097	0
PPP1R9A	55607	197	129	303		0.610825	0.551673	3.41472	0.000638466	0.00456988	0.00413812	1		-0.621122	0.151141	1.17874	0.238503	0.535285	0.301571	0		-1.23195	-0.400533	-2.81773	0.00483638	0.023981	0.0141586	0
AMBRA1	55626	77	126	157		-0.710493	-0.769645	-3.74451	0.000180748	0.00146855	0.0013298	1		-1.02783	-0.255571	-1.33701	0.181219	0.438163	0.246854	0		-0.317341	0.514073	3.05022	0.00228671	0.0125384	0.00740281	0
SMEK1	55671	206	132	280		0.642106	0.582955	3.66992	0.000242623	0.00192181	0.00174024	1		-0.442782	0.32948	2.54767	0.0108445	0.0560055	0.0315525	0		-1.08489	-0.253475	-1.75841	0.0786775	0.218027	0.128725	0
CLDND1	56650	39	9	33		2.11548	2.05633	4.36296	1.28315e-05	0.000132038	0.000119466	1		0.241008	1.01327	3.02779	0.00246347	0.0170075	0.00958176	0		-1.87447	-1.04306	-2.16623	0.0302939	0.106487	0.0628542	0
THAP10	56906	12	0	12		4.58496	4.52581	3.47209	0.00051642	0.0038086	0.00344073	1		0	0.772263	1.33461	0.182003	0.439179	0.247344	0		-4.58496	-3.75355	-2.93889	0.00329388	0.0173699	0.0102271	0
C16orf62	57020	45	14	44		1.6845	1.62535	3.99159	6.56322e-05	0.000590223	0.000534459	1		0.0324215	0.804684	2.67793	0.00740777	0.042558	0.0239765	0		-1.65208	-0.820663	-2.04536	0.0408196	0.137173	0.0806242	0
ARRDC3	57561	38	13	53		1.54749	1.48834	3.43951	0.00058277	0.0042312	0.0038199	1		-0.479993	0.29227	0.976803	0.328667	0.604667	0.340659	0		-2.02748	-1.19607	-3.06563	0.0021721	0.0120785	0.00713125	0
FAM135A	57579	174	89	219		0.96721	0.908059	4.96589	6.83882e-07	8.68681e-06	7.86609e-06	1		-0.331844	0.440419	3.07016	0.00213946	0.015028	0.0084665	0		-1.29905	-0.46764	-2.76445	0.00570187	0.0275172	0.0162464	0
MIER1	57708	33	10	25		1.72247	1.66331	3.47508	0.000510696	0.00378407	0.00342253	1		0.400538	1.1728	3.13575	0.00171413	0.0123882	0.0069793	0		-1.32193	-0.490514	-0.975761	0.329183	0.565328	0.333661	0
SMAP1	60682	242	133	314		0.863581	0.80443	5.28228	1.27588e-07	1.80193e-06	1.63169e-06	1		-0.375758	0.396505	3.28474	0.00102075	0.0079812	0.00449076	0		-1.23934	-0.407924	-2.91763	0.003527	0.0184753	0.010908	0
UNKL	64718	119	58	157		1.03684	0.977686	4.36845	1.25134e-05	0.000129291	0.000117076	1		-0.399803	0.37246	2.17256	0.0298132	0.127026	0.0713885	0		-1.43664	-0.605226	-2.95786	0.00309787	0.0164727	0.00972564	0
CEP290	80184	12	0	10		4.58496	4.52581	3.47209	0.00051642	0.0038086	0.00344073	1		0.263034	1.0353	1.70946	0.087365	0.277427	0.156161	0		-4.32193	-3.49051	-2.61117	0.00902324	0.0404638	0.0238183	0
FUZ	80199	18	43	58		-1.25634	-1.31549	-3.40125	0.000670785	0.00478493	0.00433286	1		-1.68806	-0.915793	-2.59703	0.00940326	0.0511278	0.0287938	0		-0.431716	0.399698	1.4131	0.157627	0.351545	0.207556	0
BXDC1	84154	28	7	24		2	1.94085	3.55973	0.000371243	0.00283392	0.00256618	1		0.222392	0.994655	2.52649	0.0115207	0.0591609	0.0333302	0		-1.77761	-0.946194	-1.70417	0.0883487	0.240392	0.141843	0
MED10	84246	53	15	54		1.82103	1.76188	4.58599	4.51835e-06	5.03075e-05	4.55545e-05	1		-0.026967	0.745296	2.71961	0.00653592	0.0385566	0.0216934	0		-1.848	-1.01658	-2.71315	0.00666461	0.0314592	0.0185738	0
DCTN5	84516	21	3	18		2.80735	2.7482	3.79527	0.000147482	0.00122266	0.00110642	1		0.222392	0.994655	2.188	0.0286696	0.123202	0.0693894	0		-2.58496	-1.75355	-2.37805	0.0174044	0.0689165	0.0406168	0
MAP1LC3A	84557	28	60	89		-1.09954	-1.15869	-3.63633	0.00027655	0.00216072	0.00195658	1		-1.66838	-0.896116	-3.15872	0.00158466	0.0116497	0.0065576	0		-0.568843	0.262571	1.12293	0.261466	0.506488	0.28989	0
CCDC109A	90550	95	47	126		1.01527	0.956116	3.83128	0.000127477	0.00107444	0.000972933	1		-0.407424	0.364838	1.90392	0.0569206	0.20589	0.11598	0		-1.42269	-0.591277	-2.59496	0.00946013	0.0421544	0.0248883	0
CCDC64	92558	22	3	20		2.87447	2.81532	3.93344	8.37396e-05	0.000740404	0.000670451	1		0.137504	0.909766	2.07872	0.0376434	0.150615	0.0847839	0		-2.73697	-1.90555	-2.65316	0.00797418	0.0366193	0.0215981	0
ARHGAP12	94134	38	13	31		1.54749	1.48834	3.43951	0.00058277	0.0042312	0.0038199	1		0.293731	1.06599	3.11564	0.00183549	0.0131409	0.00739971	0		-1.25376	-0.422343	-0.946672	0.343806	0.587123	0.344376	0
PIK3IP1	113791	33	7	36		2.23704	2.17789	4.16198	3.15503e-05	0.00029817	0.000269999	1		-0.125531	0.646732	1.89424	0.0581937	0.209347	0.117943	0		-2.36257	-1.53116	-3.05195	0.00227363	0.0124821	0.00736653	0
GPRASP2	114928	0	11	13		-4.45943	-4.51858	-3.39195	0.000693964	0.00493355	0.00446744	1		-4.70044	-3.92818	-3.12908	0.00175353	0.0126477	0.00712553	0		-0.241008	0.590406	1.02139	0.307071	0.534982	0.315671	0
LEO1	123169	119	57	139		1.06193	1.00278	4.46111	8.15344e-06	8.65087e-05	7.83355e-05	1		-0.224123	0.548139	3.10142	0.00192594	0.013714	0.00772625	0		-1.28605	-0.454637	-2.14592	0.0318795	0.111154	0.0656264	0
CCDC128	129285	64	30	90		1.09311	1.03396	3.35505	0.000793504	0.0055475	0.00502338	1		-0.491853	0.28041	1.21875	0.222939	0.510701	0.287156	0		-1.58496	-0.753549	-2.71749	0.00657783	0.0311155	0.0183709	0
UBR3	130507	169	100	235		0.757023	0.697872	3.90074	9.58982e-05	0.00083046	0.000751999	1		-0.475638	0.296625	2.08927	0.0366837	0.147466	0.0830801	0		-1.23266	-0.401247	-2.48554	0.0129354	0.0546527	0.0322675	0
E2F7	144455	24	6	19		2	1.94085	3.29566	0.000981907	0.0067378	0.00610122	1		0.337035	1.1093	2.55736	0.010547	0.0548204	0.0308849	0		-1.66297	-0.831551	-1.35932	0.174046	0.37298	0.219999	0
ZSCAN29	146050	128	75	181		0.771181	0.71203	3.45506	0.000550177	0.00401999	0.00364018	1		-0.499846	0.272417	1.67684	0.0935739	0.294182	0.165737	0		-1.27103	-0.439613	-2.37404	0.0175945	0.0692587	0.040891	0
ZNF497	162968	1	18	15		-4.16993	-4.22908	-4.26993	1.95531e-05	0.000190786	0.000172761	1		-3.90689	-3.13463	-3.07756	0.00208702	0.0147095	0.00828305	0		0.263034	1.09445	2.21944	0.0264568	0.0956393	0.0562039	0
FBXO33	254170	52	22	78		1.24101	1.18186	3.36929	0.000753611	0.0053276	0.00482426	1		-0.584963	0.1873	0.74572	0.455837	0.736238	0.414738	0		-1.82597	-0.994557	-3.20238	0.00136298	0.00814863	0.00480741	0
SGMS1	259230	102	42	119		1.28011	1.22096	4.84218	1.28424e-06	1.55912e-05	1.41181e-05	1		-0.222392	0.54987	2.87953	0.00398267	0.0258251	0.0145494	0		-1.5025	-0.671086	-2.82292	0.00475883	0.023614	0.0139419	0
LOC401115	401115	482	622	960		-0.367881	-0.427033	-4.90016	9.57566e-07	1.18998e-05	1.07756e-05	1		-0.994001	-0.221738	-2.88628	0.0038982	0.0253908	0.0143012	0		-0.62612	0.205294	2.85623	0.00428698	0.021496	0.0126914	0
C12orf37	439916	24	5	20		2.26303	2.20388	3.57556	0.000349484	0.00267916	0.00242457	1		0.263034	1.0353	2.41756	0.0156248	0.0761409	0.0428836	0		-2	-1.16859	-1.8487	0.0645012	0.192167	0.113381	0
LOC643894	643894	16	1	11		4	3.94085	3.86347	0.000111789	0.000954326	0.000863579	1		0.540568	1.31283	2.38554	0.0170539	0.0816787	0.0459737	0		-3.45943	-2.62802	-2.39431	0.0166517	0.0666466	0.0392079	0
ACTC1	70	232	216	1631		0.103093	0.0439423	0.322329	0.747203	0.891869	0.807606	0		-2.81356	-2.0413	-25.2664	7.47567e-141	2.71217e-138	1.52799e-138	1		-2.91665	-2.08524	-25.4237	1.3798e-142	6.14838e-140	3.63006e-140	1
APLP2	334	87	67	317		0.376854	0.317703	1.36082	0.17357	0.398888	0.358138	0		-1.8654	-1.09313	-7.0284	2.08919e-12	5.87564e-11	3.31023e-11	1		-2.24225	-1.41084	-8.5212	1.57914e-17	4.51066e-16	2.66314e-16	1
RHOB	388	28	49	165		-0.807355	-0.866506	-2.58511	0.00973485	0.0462772	0.041905	0		-2.55897	-1.7867	-7.34898	1.99719e-13	6.46948e-12	3.64479e-12	1		-1.75161	-0.920198	-4.36544	1.26869e-05	0.000120625	7.12181e-05	1
ASL	435	46	74	375		-0.685891	-0.745043	-2.78968	0.00527603	0.0278027	0.0251759	0		-3.02718	-2.25492	-12.8931	4.91963e-38	5.57763e-36	3.14234e-36	1		-2.34129	-1.50988	-9.74998	1.84496e-22	7.47375e-21	4.41257e-21	1
ATP2A2	488	598	551	761		0.118093	0.0589419	0.692527	0.488606	0.755282	0.683924	0		-0.347751	0.424512	5.50273	3.73955e-08	6.78355e-07	3.81468e-07	1		-0.465844	0.36557	4.65558	3.23065e-06	3.37929e-05	1.99516e-05	1
BCL9	607	225	185	201		0.2824	0.223249	1.56333	0.117974	0.306112	0.277191	0		0.16273	0.934992	6.80304	1.02432e-11	2.61708e-10	1.47442e-10	1		-0.11967	0.711744	4.94502	7.6135e-07	8.80426e-06	5.19812e-06	1
PRDM1	639	11	26	125		-1.24101	-1.30016	-2.6209	0.00876989	0.0422951	0.0382991	0		-3.50635	-2.73409	-8.30605	9.89373e-17	4.17377e-15	2.35143e-15	1		-2.26534	-1.43393	-5.41647	6.07856e-08	7.96649e-07	4.70349e-07	1
BNIP1	662	1	1	19		0	-0.0591512	-0.0289948	0.976869	1	0.886401	0		-4.24793	-3.47566	-3.62013	0.000294454	0.00264425	0.00148973	1		-4.24793	-3.41651	-3.56842	0.000359143	0.00252952	0.00149031	1
TSPO	706	372	403	932		-0.115477	-0.174628	-1.68486	0.092016	0.261195	0.236517	0		-1.32503	-0.552765	-6.69384	2.17391e-11	5.27554e-10	2.97215e-10	1		-1.20955	-0.378136	-4.68478	2.80261e-06	2.98291e-05	1.76055e-05	1
CALD1	800	243	285	280		-0.230006	-0.289157	-2.2998	0.0214593	0.088371	0.0800164	0		-0.204471	0.567792	4.57555	4.74973e-06	6.30055e-05	3.54963e-05	1		0.0255351	0.856949	7.20662	5.73588e-13	1.18329e-11	6.98626e-12	1
CAPN6	827	54	34	175		0.667425	0.608273	1.95181	0.0509608	0.168968	0.153004	0		-1.69632	-0.924061	-4.54548	5.48096e-06	7.20469e-05	4.059e-05	1		-2.36375	-1.53233	-6.73295	1.66252e-11	3.09534e-10	1.82752e-10	1
CD81	975	95	124	365		-0.384341	-0.443492	-2.26498	0.0235138	0.0936252	0.0847529	0		-1.9419	-1.16963	-7.96339	1.67387e-15	6.42623e-14	3.62043e-14	1		-1.55756	-0.726142	-5.29917	1.16327e-07	1.50393e-06	8.87935e-07	1
CDK2	1017	397	392	339		0.0182854	-0.0408659	-0.397987	0.69064	0.854569	0.772187	0		0.227854	1.00012	9.55845	1.19532e-21	7.10921e-20	4.00521e-20	1		0.209568	1.04098	9.94516	2.64755e-23	1.11297e-21	6.57108e-22	1
CEBPB	1051	177	185	215		-0.0637759	-0.122927	-0.810683	0.417548	0.68467	0.619983	0		-0.280587	0.491675	3.42632	0.000611826	0.00510277	0.00287481	1		-0.216811	0.614603	4.34261	1.40797e-05	0.000132361	7.81471e-05	1
COL9A1	1297	25	19	497		0.395929	0.336777	0.77069	0.440891	0.704733	0.635719	0		-4.31325	-3.54098	-18.6519	1.21878e-77	2.26756e-75	1.27751e-75	1		-4.70917	-3.87776	-19.1243	1.58351e-81	3.41425e-79	2.01581e-79	1
COL9A2	1298	20	19	74		0.0740006	0.0148494	0.0321378	0.974362	1	0.886401	0		-1.88753	-1.11526	-3.45103	0.000558444	0.0046899	0.00264221	1		-1.96153	-1.13011	-3.46203	0.000536123	0.00359784	0.0021242	1
COL13A1	1305	23	10	82		1.20163	1.14248	2.18094	0.0291882	0.111879	0.101248	0		-1.83399	-1.06173	-3.49065	0.000481847	0.00413761	0.00233106	1		-3.03562	-2.20421	-5.90088	3.61565e-09	5.49251e-08	3.24283e-08	1
COL15A1	1306	755	777	3208		-0.041438	-0.100589	-1.36539	0.17213	0.395868	0.358138	0		-2.08713	-1.31486	-25.9009	6.50274e-148	2.48336e-145	1.39908e-145	1		-2.04569	-1.21427	-24.1596	5.91765e-129	2.19742e-126	1.29738e-126	1
CPD	1362	142	151	160		-0.0886576	-0.147809	-0.876843	0.380572	0.643597	0.579967	0		-0.172181	0.600082	3.67576	0.00023714	0.00220319	0.00124124	1		-0.0835234	0.747891	4.66504	3.08557e-06	3.24276e-05	1.91455e-05	1
CRYAB	1410	72	84	324		-0.222392	-0.281544	-1.21711	0.223561	0.467797	0.4236	0		-2.16993	-1.39766	-8.61801	6.81273e-18	3.23092e-16	1.82025e-16	1		-1.94753	-1.11612	-7.17236	7.37171e-13	1.51608e-11	8.95106e-12	1
CSNK1A1	1452	65	43	186		0.596103	0.536952	1.91384	0.0556412	0.177316	0.160563	0		-1.51679	-0.744528	-3.89504	9.81808e-05	0.000982621	0.000553592	1		-2.11289	-1.28148	-6.06294	1.33655e-09	2.13721e-08	1.26183e-08	1
CSNK2B	1460	103	102	308		0.0140752	-0.045076	-0.223715	0.822979	0.955049	0.864434	0		-1.58029	-0.808023	-5.38038	7.43302e-08	1.27806e-06	7.20036e-07	1		-1.59436	-0.762947	-5.08196	3.73568e-07	4.49088e-06	2.65146e-06	1
CST5	1473	634	704	1557		-0.151093	-0.210244	-2.66514	0.00769571	0.0378963	0.0343159	0		-1.29621	-0.523951	-8.2439	1.66681e-16	6.91108e-15	3.89358e-15	1		-1.14512	-0.313708	-5.08116	3.75136e-07	4.50163e-06	2.65781e-06	1
CTBP1	1487	250	251	637		-0.00575927	-0.0649105	-0.503684	0.614483	0.812745	0.728587	0		-1.34937	-0.577103	-5.75268	8.78388e-09	1.70874e-07	9.62673e-08	1		-1.34361	-0.512192	-5.12498	2.97572e-07	3.62951e-06	2.14289e-06	1
DDX3X	1654	1974	1816	2516		0.120358	0.0612066	1.3074	0.191078	0.416532	0.377179	0		-0.35001	0.422253	9.95741	2.34093e-23	1.55833e-21	8.77935e-22	1		-0.470368	0.361046	8.36128	6.20395e-17	1.67206e-15	9.87202e-16	1
DYNC1I1	1780	38	34	137		0.160465	0.101313	0.297749	0.765894	0.907487	0.821749	0		-1.8501	-1.07784	-4.56769	4.93139e-06	6.5177e-05	3.67196e-05	1		-2.01057	-1.17916	-4.87351	1.09635e-06	1.24626e-05	7.35803e-06	1
DPP4	1803	7	23	152		-1.71621	-1.77536	-3.09994	0.00193562	0.0119448	0.0108149	0		-4.44057	-3.66831	-10.4522	1.43206e-25	1.0496e-23	5.91328e-24	1		-2.72437	-1.89295	-7.282	3.28908e-13	6.90242e-12	4.06887e-12	1
DYRK1A	1859	385	328	417		0.231163	0.172011	1.58989	0.11186	0.292532	0.264894	0		-0.115189	0.657074	6.56313	5.26884e-11	1.2453e-09	7.01581e-10	1		-0.346352	0.485062	4.66765	3.04664e-06	3.21195e-05	1.89636e-05	1
EFNA5	1946	5	1	46		2.32193	2.26278	1.6586	0.0971969	0.269894	0.238448	0		-3.20163	-2.42937	-4.71983	2.36039e-06	3.3321e-05	1.87725e-05	1		-5.52356	-4.69215	-6.11316	9.76754e-10	1.59235e-08	9.40137e-09	1
EIF4G2	1982	1858	1777	2585		0.0643068	0.0051556	0.107877	0.914093	1	0.886401	0		-0.476414	0.295849	6.91825	4.57246e-12	1.22427e-10	6.89735e-11	1		-0.540721	0.290693	6.74104	1.57254e-11	2.94421e-10	1.73829e-10	1
EPB41L2	2037	93	106	346		-0.188762	-0.247913	-1.21098	0.225904	0.472386	0.427621	0		-1.89547	-1.12321	-7.50571	6.10982e-14	2.07163e-12	1.16712e-12	1		-1.70671	-0.875294	-6.06041	1.35779e-09	2.16082e-08	1.27577e-08	1
ESRRA	2101	36	39	126		-0.115477	-0.174628	-0.523993	0.600283	0.79966	0.724109	0		-1.80735	-1.03509	-4.238	2.25517e-05	0.000263503	0.000148251	1		-1.69188	-0.860464	-3.60423	0.00031308	0.0022417	0.00132281	1
EVI1	2122	28	36	149		-0.36257	-0.421721	-1.16482	0.244093	0.50015	0.452896	0		-2.41181	-1.63955	-6.57392	4.90088e-11	1.16212e-09	6.54716e-10	1		-2.04924	-1.21783	-5.21412	1.84697e-07	2.31182e-06	1.36492e-06	1
EVPL	2125	408	389	225		0.068799	0.00964778	0.0944213	0.924775	1	0.886401	0		0.858644	1.63091	14.1649	1.51108e-45	1.85838e-43	1.04698e-43	1		0.789845	1.62126	13.9529	3.02046e-44	3.01325e-42	1.77905e-42	1
EWSR1	2130	879	767	975		0.196637	0.137485	1.93235	0.0533169	0.172787	0.156462	0		-0.149539	0.622724	9.45745	3.15542e-21	1.83166e-19	1.03193e-19	1		-0.346176	0.485238	7.14218	9.18633e-13	1.87772e-11	1.10862e-11	1
FGD1	2245	16	19	163		-0.247928	-0.307079	-0.628536	0.529653	0.795645	0.703068	0		-3.34873	-2.57647	-9.18567	4.08959e-20	2.21448e-18	1.2476e-18	1		-3.1008	-2.26939	-8.46957	2.46307e-17	6.88836e-16	4.06695e-16	1
FLOT2	2319	171	198	129		-0.211504	-0.270655	-1.79991	0.0718755	0.216898	0.196405	0		0.406625	1.17889	7.16809	7.6052e-13	2.26161e-11	1.27415e-11	1		0.618129	1.44954	9.16831	4.80509e-20	1.69038e-18	9.98015e-19	1
FMOD	2331	5	1	40		2.32193	2.26278	1.6586	0.0971969	0.269894	0.238448	0		-3	-2.22774	-4.17948	2.9218e-05	0.000330227	0.000186044	1		-5.32193	-4.49051	-5.64957	1.60845e-08	2.24914e-07	1.32791e-07	1
FRZB	2487	8	10	48		-0.321928	-0.381079	-0.558659	0.576394	0.813589	0.707908	0		-2.58496	-1.8127	-4.00323	6.24835e-05	0.000660904	0.000372342	1		-2.26303	-1.43162	-3.35233	0.000801341	0.00513042	0.00302905	1
GABRB2	2561	6	1	41		2.58496	2.52581	1.93774	0.0526549	0.172412	0.154917	0		-2.77259	-2.00033	-3.95217	7.74457e-05	0.000798219	0.000449703	1		-5.35755	-4.52614	-5.72966	1.00635e-08	1.45594e-07	8.59601e-08	1
GBAS	2631	179	164	203		0.126264	0.0671126	0.430667	0.66671	0.847211	0.767167	0		-0.18152	0.590743	4.0694	4.71341e-05	0.000511983	0.000288443	1		-0.307784	0.52363	3.53883	0.000401906	0.00279536	0.00165041	1
GJA3	2700	395	296	1070		0.416255	0.357104	3.23771	0.00120492	0.00804088	0.00728119	0		-1.43769	-0.665423	-8.46748	2.50761e-17	1.15159e-15	6.48789e-16	1		-1.85394	-1.02253	-12.1392	6.54235e-34	4.3729e-32	2.5818e-32	1
GLUD1	2746	988	856	1189		0.2069	0.147749	2.19785	0.0279599	0.10916	0.0988463	0		-0.267166	0.505097	8.30099	1.03251e-16	4.33057e-15	2.43977e-15	1		-0.474066	0.357348	5.68156	1.33469e-08	1.88208e-07	1.1112e-07	1
GRINA	2907	118	113	121		0.0624641	0.00331287	0.0174518	0.986076	0.986858	0.893621	0		-0.0362202	0.736043	4.01418	5.96528e-05	0.000633735	0.000357036	1		-0.0986843	0.73273	3.96408	7.36781e-05	0.000608733	0.000359401	1
GTF2E2	2961	63	67	54		-0.0888093	-0.14796	-0.584625	0.5588	0.800114	0.707908	0		0.222392	0.994655	3.78981	0.000150761	0.0014489	0.000816286	1		0.311202	1.14262	4.43339	9.27632e-06	9.01205e-05	5.3208e-05	1
H1F0	3005	49	37	474		0.405256	0.346105	1.10708	0.26826	0.539168	0.483536	0		-3.27403	-2.50177	-15.4091	1.42243e-53	2.06424e-51	1.16296e-51	1		-3.67929	-2.84788	-16.3966	2.02318e-60	3.38073e-58	1.99602e-58	1
IGSF3	3321	317	256	337		0.308339	0.249188	2.06207	0.039201	0.141983	0.128569	0		-0.0882658	0.683997	6.17029	6.81635e-10	1.45898e-08	8.21965e-09	1		-0.396605	0.434809	3.72859	0.000192553	0.00145262	0.000857642	1
HTR6	3362	22	24	9		-0.125531	-0.184682	-0.433957	0.664319	0.851629	0.765999	0		1.28951	2.06177	3.8584	0.000114133	0.00112981	0.000636516	1		1.41504	2.24645	4.30841	1.6443e-05	0.000152858	9.02489e-05	1
IDH2	3418	833	804	1017		0.051121	-0.00803022	-0.112677	0.910287	1	0.886401	0		-0.287931	0.484331	7.33438	2.22757e-13	7.18368e-12	4.04716e-12	1		-0.339052	0.492362	7.41079	1.25553e-13	2.7788e-12	1.64063e-12	1
IGFBP2	3485	121	115	411		0.0733732	0.014222	0.0757227	0.93964	1	0.886401	0		-1.76413	-0.991869	-7.39033	1.4646e-13	4.83053e-12	2.72144e-12	1		-1.8375	-1.00609	-7.42217	1.15215e-13	2.55847e-12	1.51055e-12	1
IL8RBP	3580	9	18	85		-1	-1.05915	-1.85224	0.0639915	0.197883	0.179056	0		-3.23947	-2.4672	-6.47328	9.59e-11	2.21608e-09	1.2485e-09	1		-2.23947	-1.40805	-4.4056	1.05493e-05	0.00010102	5.9643e-05	1
ITGA5	3678	79	102	411		-0.368645	-0.427796	-1.98692	0.0469317	0.158948	0.143931	0		-2.37921	-1.60695	-10.7625	5.176e-27	3.95338e-25	2.22726e-25	1		-2.01057	-1.17916	-8.44184	3.12374e-17	8.66353e-16	5.11503e-16	1
ITGB4	3691	61	50	35		0.286881	0.22773	0.829602	0.406764	0.669771	0.606491	0		0.801454	1.57372	5.33685	9.45771e-08	1.59593e-06	8.99121e-07	1		0.514573	1.34599	4.35526	1.32908e-05	0.000125474	7.40811e-05	1
LMO7	4008	139	109	122		0.350757	0.291606	1.586	0.112739	0.294587	0.266693	0		0.188204	0.960466	5.46834	4.54266e-08	8.11861e-07	4.57388e-07	1		-0.162553	0.668861	3.59348	0.000326291	0.00231767	0.00136838	1
MARK3	4140	86	82	75		0.0687128	0.00956153	0.0429527	0.965739	1	0.886401	0		0.197446	0.969709	4.33559	1.45368e-05	0.000176092	9.92072e-05	1		0.128733	0.960147	4.25383	2.10147e-05	0.000193208	0.000114072	1
MATN3	4148	NA	NA	16		NA	NA	NA	NA	NA	NA	0		-5	-4.22774	-3.54714	0.00038944	0.00340455	0.00191807	1		-5	-4.16859	-3.50724	0.000452786	0.00309926	0.00182516	1
MCL1	4170	90	80	279		0.169925	0.110774	0.500213	0.616925	0.815292	0.728587	0		-1.63227	-0.860005	-5.40132	6.6153e-08	1.15109e-06	6.48507e-07	1		-1.80219	-0.970779	-5.93657	2.91048e-09	4.45164e-08	2.62829e-08	1
FOXO4	4303	186	188	217		-0.01543	-0.0745813	-0.499996	0.617078	0.815323	0.728587	0		-0.222392	0.54987	3.88867	0.000100795	0.00100601	0.00056677	1		-0.206962	0.624452	4.44026	8.98511e-06	8.74184e-05	5.16127e-05	1
MYL6	4637	2590	2571	4023		0.0106225	-0.0485287	-1.21081	0.22597	0.472367	0.427621	0		-0.63532	0.136943	3.88879	0.000100745	0.0010069	0.00056677	1		-0.645942	0.185472	5.27197	1.34969e-07	1.72162e-06	1.01646e-06	1
NDUFA3	4696	95	90	252		0.0780025	0.0188513	0.0888628	0.929191	1	0.886401	0		-1.40742	-0.635162	-3.94186	8.08523e-05	0.000828621	0.000466831	1		-1.48543	-0.654013	-4.01549	5.93217e-05	0.00049875	0.000294467	1
NDUFV1	4723	161	135	396		0.254101	0.19495	1.16043	0.245874	0.503145	0.455608	0		-1.29844	-0.526177	-4.17179	3.02213e-05	0.000340506	0.000191835	1		-1.55254	-0.721127	-5.48633	4.1038e-08	5.47501e-07	3.2325e-07	1
NFKBIE	4794	40	41	134		-0.0356239	-0.0947751	-0.295648	0.767499	0.908365	0.822544	0		-1.74416	-0.971898	-4.14885	3.34154e-05	0.00037417	0.000210801	1		-1.70854	-0.877123	-3.77794	0.000158132	0.00121629	0.000718107	1
NFYB	4801	132	90	74		0.552541	0.49339	2.52515	0.0115649	0.0532138	0.0481862	0		0.834941	1.6072	7.97157	1.56665e-15	6.0466e-14	3.40655e-14	1		0.2824	1.11381	5.03391	4.80583e-07	5.72588e-06	3.38061e-06	1
NGFR	4804	135	129	139		0.0655883	0.00643713	0.0362513	0.971082	1	0.886401	0		-0.0421255	0.730137	4.26357	2.01189e-05	0.000238145	0.000134167	1		-0.107714	0.7237	4.18984	2.79153e-05	0.000253169	0.000149473	1
NRF1	4899	105	93	90		0.175087	0.115935	0.564968	0.572096	0.809785	0.707908	0		0.222392	0.994655	4.89274	9.94429e-07	1.46658e-05	8.26246e-06	1		0.0473057	0.87872	4.20493	2.61168e-05	0.000237826	0.000140415	1
P2RY1	5028	0	3	32		NA	NA	NA	NA	NA	NA	0		-6	-5.22774	-5.21605	1.82779e-07	2.94722e-06	1.66041e-06	1		-3.41504	-2.58362	-4.04578	5.21484e-05	0.000444308	0.000262157	1
PC	5091	22	14	82		0.652077	0.592925	1.21759	0.223381	0.467652	0.423399	0		-1.89812	-1.12586	-3.66058	0.000251642	0.00232601	0.00131043	1		-2.5502	-1.71878	-5.00516	5.58144e-07	6.5796e-06	3.88466e-06	1
PCMT1	5110	211	193	205		0.128642	0.0694909	0.483963	0.628412	0.812777	0.735987	0		0.0416191	0.813882	5.85625	4.73428e-09	9.48949e-08	5.34622e-08	1		-0.0870231	0.744391	5.25271	1.49881e-07	1.90457e-06	1.12447e-06	1
PGAM2	5224	1	4	79		-2	-2.05915	-1.42745	0.153451	0.365768	0.328667	0		-6.30378	-5.53152	-8.22717	1.91694e-16	7.90303e-15	4.45243e-15	1		-4.30378	-3.47237	-7.32411	2.40485e-13	5.14368e-12	3.03202e-12	1
PITX1	5307	6	9	354		-0.584963	-0.644114	-0.855893	0.392057	0.652274	0.590415	0		-5.88264	-5.11038	-17.3081	4.08396e-67	6.73483e-65	3.79429e-65	1		-5.29768	-4.46627	-16.787	3.03702e-63	5.34196e-61	3.15394e-61	1
CTSA	5476	237	200	206		0.244887	0.185736	1.3436	0.179078	0.396813	0.358138	0		0.202243	0.974505	7.22754	4.91804e-13	1.48689e-11	8.37687e-12	1		-0.0426443	0.78877	5.6225	1.88209e-08	2.61536e-07	1.54414e-07	1
PPP3R1	5534	325	397	293		-0.288699	-0.347851	-3.2325	0.00122714	0.00815467	0.00737107	0		0.149539	0.921802	8.07979	6.48791e-16	2.58661e-14	1.45725e-14	1		0.438238	1.26965	11.7325	8.68662e-32	5.18405e-30	3.06071e-30	1
PSEN2	5664	2	0	64		NA	NA	NA	NA	NA	NA	0		-5	-4.22774	-7.09431	1.29997e-12	3.78818e-11	2.1342e-11	1		-7	-6.16859	-7.33969	2.14091e-13	4.61607e-12	2.72537e-12	1
PSMB6	5694	146	197	506		-0.432227	-0.491378	-3.13714	0.00170604	0.0107273	0.00971383	0		-1.79317	-1.02091	-8.39802	4.54052e-17	2.03371e-15	1.14576e-15	1		-1.36094	-0.529528	-4.7079	2.50282e-06	2.6809e-05	1.58283e-05	1
PSMB7	5695	958	1037	1075		-0.114318	-0.17347	-2.68659	0.00721865	0.0359679	0.0325697	0		-0.166239	0.606024	9.63687	5.58672e-22	3.35019e-20	1.88744e-20	1		-0.0519208	0.779493	12.679	7.73429e-37	5.94207e-35	3.50825e-35	1
PSMD8	5714	24	15	108		0.678072	0.618921	1.32152	0.186329	0.408506	0.369847	0		-2.16993	-1.39766	-4.97532	6.5141e-07	9.78598e-06	5.51326e-06	1		-2.848	-2.01658	-6.40042	1.54953e-10	2.68318e-09	1.58417e-09	1
PTGDS	5730	0	10	57		-4.32193	-4.38108	-3.2113	0.00132137	0.00864438	0.00782767	0		-6.83289	-6.06063	-6.98598	2.82883e-12	7.83435e-11	4.41374e-11	1		-2.51096	-1.67955	-4.10554	4.03371e-05	0.000354987	0.00020945	1
PTPRA	5786	171	130	437		0.395485	0.336333	2.01331	0.0440818	0.154777	0.136941	0		-1.35364	-0.581374	-4.79613	1.6176e-06	2.33346e-05	1.31463e-05	1		-1.74912	-0.917708	-7.08884	1.35244e-12	2.71463e-11	1.60275e-11	1
RARB	5915	140	152	141		-0.118644	-0.177796	-1.05274	0.292462	0.550153	0.498175	0		-0.0102683	0.761994	4.50631	6.59652e-06	8.56249e-05	4.82396e-05	1		0.108376	0.93979	5.68902	1.27772e-08	1.81322e-07	1.07055e-07	1
RARRES1	5918	20	16	81		0.321928	0.262777	0.5448	0.585891	0.784045	0.709593	0		-2.01792	-1.24566	-3.94262	8.05959e-05	0.000827162	0.000466009	1		-2.33985	-1.50844	-4.52783	5.95914e-06	5.98961e-05	3.53632e-05	1
RB1	5925	19	7	70		1.44057	1.38142	2.29958	0.0214719	0.088365	0.0800164	0		-1.88136	-1.10909	-3.34146	0.000833376	0.00664503	0.00374369	1		-3.32193	-2.49051	-5.86201	4.57288e-09	6.83784e-08	4.03712e-08	1
JARID1A	5927	90	74	258		0.2824	0.223249	0.988646	0.322837	0.5961	0.519037	0		-1.51937	-0.747111	-4.60136	4.1974e-06	5.65053e-05	3.18341e-05	1		-1.80177	-0.97036	-5.70669	1.15194e-08	1.64521e-07	9.71345e-08	1
RPL30	6156	87	63	57		0.465664	0.406512	1.71463	0.0864136	0.249556	0.225978	0		0.610053	1.38232	5.78723	7.15573e-09	1.4033e-07	7.90593e-08	1		0.14439	0.975804	3.77907	0.000157415	0.00121217	0.000715677	1
RPL28	6158	720	774	7587		-0.104337	-0.163488	-2.19084	0.0284632	0.109499	0.099154	0		-3.39746	-2.6252	-63.4015	0	0	0	1		-3.29312	-2.46171	-60.7109	0	0	0	1
RPS3	6188	1063	1070	2894		-0.0094692	-0.0686204	-1.09938	0.271603	0.534985	0.484109	0		-1.44492	-0.672661	-14.0684	5.94387e-45	7.18812e-43	4.04967e-43	1		-1.43545	-0.60404	-12.6894	6.76672e-37	5.25916e-35	3.10506e-35	1
RPS12	6206	1823	1607	5701		0.181945	0.122793	2.49349	0.0126494	0.0561967	0.0508873	0		-1.6449	-0.872638	-24.7645	2.16537e-135	7.14179e-133	4.02356e-133	1		-1.82685	-0.995431	-27.4464	7.66444e-166	4.26909e-163	2.52051e-163	1
RPS19	6223	183	132	3		0.471306	0.412155	2.51898	0.0117696	0.0538805	0.0484104	0		5.93074	6.703	16.187	6.23382e-59	9.42346e-57	5.30902e-57	1		5.45943	6.29085	14.0392	8.97745e-45	9.23158e-43	5.45041e-43	1
RRM1	6240	286	235	302		0.283354	0.224203	1.76988	0.0767474	0.230279	0.207486	0		-0.0785334	0.693729	5.93409	2.95475e-09	6.12562e-08	3.45107e-08	1		-0.361888	0.469526	3.83442	0.000125859	0.000990861	0.000585014	1
SFRS2	6427	21	14	77		0.584963	0.525811	1.06728	0.285845	0.551763	0.49232	0		-1.87447	-1.10221	-3.48696	0.000488537	0.00418515	0.00235784	1		-2.45943	-1.62802	-4.66687	3.05829e-06	3.21915e-05	1.90062e-05	1
SFRS3	6428	261	189	193		0.465664	0.406512	2.97016	0.00297643	0.017051	0.01544	0		0.435449	1.20771	9.02747	1.75681e-19	9.23723e-18	5.2041e-18	1		-0.0302146	0.801199	5.53984	3.0274e-08	4.11284e-07	2.42826e-07	1
SFRS5	6430	520	468	1266		0.152003	0.0928519	1.01129	0.311879	0.580965	0.519037	0		-1.28369	-0.511431	-7.27106	3.56671e-13	1.10128e-11	6.19198e-12	1		-1.4357	-0.604283	-8.39095	4.82209e-17	1.31555e-15	7.7671e-16	1
SLC20A1	6574	142	134	121		0.0836579	0.0245067	0.141103	0.887789	1	0.886401	0		0.230884	1.00315	5.73011	1.00367e-08	1.94722e-07	1.09703e-07	1		0.147226	0.97864	5.52499	3.29509e-08	4.45838e-07	2.63227e-07	1
SNRPB	6628	408	397	1080		0.0394301	-0.0197211	-0.193992	0.846182	0.974808	0.882709	0		-1.40439	-0.632127	-8.12812	4.36013e-16	1.76743e-14	9.95742e-15	1		-1.44382	-0.612406	-7.84269	4.41009e-15	1.05652e-13	6.23782e-14	1
SOX4	6659	759	636	802		0.255073	0.195922	2.53278	0.0113162	0.0522598	0.0473224	0		-0.0795024	0.69276	9.65786	4.55295e-22	2.75302e-20	1.551e-20	1		-0.334575	0.496839	6.64523	3.02746e-11	5.51377e-10	3.25538e-10	1
SRPR	6734	332	361	363		-0.120816	-0.179967	-1.64182	0.100627	0.268381	0.243024	0		-0.128786	0.643476	5.98244	2.19821e-09	4.62325e-08	2.60466e-08	1		-0.00797071	0.823443	7.83941	4.52671e-15	1.07674e-13	6.3572e-14	1
TBX5	6910	175	134	6		0.385122	0.325971	1.97752	0.0479824	0.162072	0.146487	0		4.86625	5.63851	16.0128	1.04045e-57	1.54072e-55	8.68016e-56	1		4.48113	5.31254	14.1523	1.80779e-45	1.94891e-43	1.15065e-43	1
TEAD1	7003	300	258	255		0.217591	0.15844	1.29569	0.195083	0.424237	0.384156	0		0.234465	1.00673	8.35399	6.59928e-17	2.85026e-15	1.60579e-15	1		0.0168738	0.848288	6.79755	1.06415e-11	2.0036e-10	1.18295e-10	1
TFAP2A	7020	184	176	224		0.0641303	0.00497912	0.0327455	0.973878	1	0.886401	0		-0.283793	0.48847	3.47258	0.000515481	0.00437466	0.00246461	1		-0.347923	0.483491	3.40865	0.000652852	0.0042781	0.00252583	1
TIMP2	7077	886	899	631		-0.0210144	-0.0801656	-1.17474	0.240098	0.492762	0.446206	0		0.489667	1.26193	17.2221	1.81271e-66	2.92289e-64	1.64671e-64	1		0.510681	1.3421	18.4343	6.96735e-76	1.2936e-73	7.63756e-74	1
TPR	7175	640	534	748		0.261232	0.202081	2.39612	0.0165697	0.0711113	0.0643927	0		-0.224966	0.547296	7.18479	6.73086e-13	2.00984e-11	1.13231e-11	1		-0.486199	0.345215	4.34327	1.40379e-05	0.000132154	7.80248e-05	1
TSG101	7251	130	105	113		0.308122	0.248971	1.31925	0.187085	0.409809	0.371091	0		0.202189	0.974452	5.35233	8.68269e-08	1.47891e-06	8.33194e-07	1		-0.105933	0.725481	3.78812	0.000151791	0.001177	0.000694911	1
TXN	7295	194	229	772		-0.239291	-0.298442	-2.1242	0.033653	0.124751	0.112913	0		-1.99254	-1.22028	-11.9787	4.59543e-33	4.506e-31	2.5386e-31	1		-1.75325	-0.921839	-9.45866	3.11913e-21	1.15184e-19	6.80056e-20	1
UBE2D1	7321	41	29	170		0.499571	0.44042	1.26774	0.204891	0.442668	0.400846	0		-2.05184	-1.27958	-5.833	5.44381e-09	1.08517e-07	6.10757e-08	1		-2.55141	-1.72	-7.21042	5.57814e-13	1.1579e-11	6.83633e-12	1
UROD	7389	127	129	63		-0.0225426	-0.0816938	-0.453092	0.650482	0.836524	0.75749	0		1.0114	1.78367	8.41627	3.88674e-17	1.75169e-15	9.86873e-16	1		1.03395	1.86536	8.86078	7.94588e-19	2.56571e-17	1.51482e-17	1
XPNPEP1	7511	80	74	209		0.112475	0.0533235	0.229288	0.818645	0.951069	0.861095	0		-1.38543	-0.613168	-3.47871	0.000503833	0.0042959	0.00242024	1		-1.49791	-0.666492	-3.71856	0.000200365	0.00150476	0.000888425	1
XPO1	7514	336	255	342		0.397964	0.338813	2.84207	0.00448222	0.0239191	0.0216592	0		-0.0255351	0.746728	6.86019	6.87705e-12	1.80797e-10	1.01858e-10	1		-0.423499	0.407915	3.50744	0.000452441	0.00310803	0.00182516	1
ZNF135	7694	16	12	63		0.415037	0.355886	0.649378	0.516094	0.782446	0.703068	0		-1.97728	-1.20502	-3.38738	0.000705648	0.00575949	0.0032448	1		-2.39232	-1.5609	-4.09465	4.22809e-05	0.000369419	0.000218108	1
VEZF1	7716	349	331	435		0.0763958	0.0172446	0.155879	0.876129	1	0.886401	0		-0.317788	0.454474	4.47644	7.58963e-06	9.76425e-05	5.50101e-05	1		-0.394184	0.43723	4.26177	2.02816e-05	0.000186983	0.000110396	1
ZNF207	7756	257	259	242		-0.0111837	-0.070335	-0.553888	0.579655	0.816822	0.707908	0		0.0867613	0.859024	6.76865	1.29987e-11	3.29785e-10	1.85795e-10	1		0.0979451	0.929359	7.35749	1.87398e-13	4.10678e-12	2.42468e-12	1
RDBP	7936	102	148	409		-0.537028	-0.596179	-3.23959	0.00119703	0.00800512	0.00724881	0		-2.00353	-1.23127	-8.77975	1.63837e-18	8.25557e-17	4.65105e-17	1		-1.4665	-0.63509	-4.98423	6.22105e-07	7.28222e-06	4.29949e-06	1
CCDC6	8030	449	408	573		0.138146	0.0789951	0.801358	0.422924	0.692227	0.626767	0		-0.35182	0.420443	4.72533	2.29741e-06	3.25586e-05	1.8343e-05	1		-0.489966	0.341448	3.75713	0.000171876	0.00131444	0.000776058	1
MLL2	8085	202	227	211		-0.168337	-0.227488	-1.63204	0.102671	0.272451	0.24671	0		-0.0628877	0.709375	5.0855	3.66666e-07	5.63672e-06	3.17563e-06	1		0.105449	0.936863	6.93446	4.07775e-12	7.96949e-11	4.70526e-11	1
LAGE3	8270	77	74	74		0.0573332	-0.00181804	-0.00774311	0.993822	0.993979	0.900069	0		0.0573332	0.829596	3.59595	0.000323215	0.00286705	0.00161525	1		0	0.831414	3.57812	0.00034607	0.00244776	0.00144518	1
AXIN2	8313	341	287	229		0.248721	0.18957	1.64395	0.100186	0.269023	0.242834	0		0.574424	1.34669	11.2326	2.81958e-29	2.32487e-27	1.30979e-27	1		0.325703	1.15712	9.26991	1.86297e-20	6.62345e-19	3.91054e-19	1
PIP4K2B	8396	234	218	233		0.10218	0.0430292	0.317039	0.751214	0.895133	0.810562	0		0.00617857	0.778441	5.93505	2.9375e-09	6.12486e-08	3.4501e-08	1		-0.0960018	0.735412	5.52389	3.31577e-08	4.47729e-07	2.64343e-07	1
UXT	8409	462	490	365		-0.0848889	-0.14404	-1.54067	0.123398	0.315516	0.284918	0		0.339996	1.11226	11.2471	2.39363e-29	1.99634e-27	1.1247e-27	1		0.424885	1.2563	12.9279	3.13352e-38	2.49339e-36	1.47212e-36	1
DYRK2	8445	113	117	107		-0.0501858	-0.109337	-0.574749	0.565461	0.806543	0.707908	0		0.078712	0.850975	4.45202	8.50672e-06	0.000108479	6.11154e-05	1		0.128898	0.960312	5.08202	3.73439e-07	4.49742e-06	2.65146e-06	1
PPFIA3	8541	59	96	34		-0.702319	-0.761471	-3.23829	0.0012025	0.00803319	0.00727422	0		0.79518	1.56744	5.23339	1.66433e-07	2.69563e-06	1.51867e-06	1		1.4975	2.32891	8.80661	1.28989e-18	3.99149e-17	2.35662e-17	1
C4orf8	8603	166	148	180		0.165586	0.106435	0.653259	0.51359	0.780147	0.703068	0		-0.116814	0.655449	4.29957	1.71133e-05	0.00020457	0.000115251	1		-0.2824	0.549014	3.50923	0.000449401	0.00309032	0.00182456	1
NUMB	8650	264	220	261		0.263034	0.203883	1.55176	0.120719	0.310301	0.280926	0		0.0164881	0.788751	6.37623	1.81499e-10	4.11549e-09	2.3186e-09	1		-0.246546	0.584868	4.5299	5.9013e-06	5.9404e-05	3.50727e-05	1
EIF3D	8664	178	185	207		-0.055648	-0.114799	-0.758148	0.448362	0.707451	0.640612	0		-0.217754	0.554509	3.83311	0.000126532	0.00123902	0.000698042	1		-0.162105	0.669308	4.68452	2.80614e-06	2.98192e-05	1.76055e-05	1
EIF3I	8668	59	42	216		0.490326	0.431174	1.49125	0.135895	0.338558	0.306456	0		-1.87224	-1.09998	-5.83092	5.51217e-09	1.08982e-07	6.13985e-08	1		-2.36257	-1.53116	-7.47606	7.65837e-14	1.71199e-12	1.01078e-12	1
B4GALT2	8704	18	33	258		-0.874469	-0.93362	-2.25934	0.0238624	0.0947143	0.0857389	0		-3.8413	-3.06904	-12.6398	1.27404e-36	1.28395e-34	7.23356e-35	1		-2.96683	-2.13542	-10.2623	1.04229e-24	4.7717e-23	2.81726e-23	1
RAB11A	8766	142	120	392		0.242857	0.183705	1.02894	0.303509	0.566042	0.512563	0		-1.46496	-0.6927	-5.30879	1.10358e-07	1.84933e-06	1.04188e-06	1		-1.70782	-0.876405	-6.45774	1.06277e-10	1.85957e-09	1.09791e-09	1
TAX1BP1	8887	35	15	135		1.22239	1.16324	2.72944	0.00634422	0.0321437	0.0290835	0		-1.94753	-1.17527	-4.8613	1.16618e-06	1.71639e-05	9.66987e-06	1		-3.16993	-2.33851	-7.84802	4.22643e-15	1.01984e-13	6.0212e-14	1
PRPF4B	8899	465	370	452		0.329705	0.270554	2.70186	0.00689519	0.034602	0.0313261	0		0.0409079	0.813171	8.68844	3.67434e-18	1.78933e-16	1.00808e-16	1		-0.288798	0.542616	5.49081	4.00098e-08	5.34851e-07	3.15781e-07	1
CPNE1	8904	248	260	322		-0.0681715	-0.127323	-0.994726	0.319869	0.591487	0.519037	0		-0.376721	0.395542	3.31771	0.000907601	0.00718163	0.00404601	1		-0.308549	0.522865	4.45015	8.58117e-06	8.37322e-05	4.94363e-05	1
RPS6KA4	8986	195	220	587		-0.174029	-0.233181	-1.64525	0.0999178	0.268418	0.242834	0		-1.58989	-0.817624	-7.50419	6.18097e-14	2.08601e-12	1.17522e-12	1		-1.41586	-0.584443	-5.54374	2.96078e-08	4.03052e-07	2.37966e-07	1
MTMR4	9110	309	302	413		0.0330583	-0.0260929	-0.223601	0.823068	0.954626	0.864434	0		-0.418535	0.353728	3.33606	0.000849761	0.00676824	0.00381311	1		-0.451593	0.379821	3.57159	0.000354818	0.00250698	0.00148014	1
PRPF3	9129	13	8	140		0.70044	0.641289	1.00386	0.315448	0.586748	0.519037	0		-3.42884	-2.65658	-8.65662	4.85945e-18	2.31975e-16	1.30691e-16	1		-4.12928	-3.29787	-9.54442	1.3687e-21	5.08242e-20	3.00071e-20	1
BUB3	9184	37	33	179		0.165059	0.105908	0.306885	0.758931	0.901775	0.81599	0		-2.27436	-1.5021	-6.76052	1.37501e-11	3.47632e-10	1.9585e-10	1		-2.43942	-1.60801	-7.05266	1.75534e-12	3.48152e-11	2.05552e-11	1
DHRS3	9249	58	40	247		0.536053	0.476902	1.62246	0.104706	0.277617	0.251388	0		-2.09039	-1.31812	-7.19473	6.2585e-13	1.8843e-11	1.06158e-11	1		-2.62644	-1.79503	-8.95341	3.4467e-19	1.15189e-17	6.80085e-18	1
ATP6V1F	9296	160	158	391		0.0181473	-0.0410039	-0.253471	0.799904	0.934455	0.84604	0		-1.2891	-0.516834	-4.07836	4.53552e-05	0.000495628	0.000279229	1		-1.30724	-0.47583	-3.75342	0.000174437	0.00132795	0.000784032	1
C5orf13	9315	1515	1565	3312		-0.0468449	-0.105996	-2.04125	0.0412262	0.148044	0.134057	0		-1.12838	-0.356122	-8.41951	3.78067e-17	1.71453e-15	9.65939e-16	1		-1.08154	-0.250126	-5.9786	2.25064e-09	3.49033e-08	2.06072e-08	1
RPL23	9349	156	112	992		0.478047	0.418896	2.36098	0.0182267	0.0774848	0.0701642	0		-2.66879	-1.89653	-18.77	1.32789e-78	2.67644e-76	1.50786e-76	1		-3.14684	-2.31543	-21.152	2.64221e-99	8.0275e-97	4.73951e-97	1
EIF4E2	9470	144	132	131		0.125531	0.0663797	0.382095	0.702391	0.861845	0.780419	0		0.136502	0.908765	5.31363	1.07462e-07	1.80914e-06	1.01924e-06	1		0.0109711	0.842385	4.83291	1.3455e-06	1.49391e-05	8.82019e-06	1
MYOT	9499	2	8	63		-2	-2.05915	-2.01872	0.0435165	0.153432	0.136941	0		-4.97728	-4.20502	-7.02846	2.08825e-12	5.89587e-11	3.31023e-11	1		-2.97728	-2.14587	-5.0865	3.64731e-07	4.40047e-06	2.59808e-06	1
GPSN2	9524	252	274	206		-0.120752	-0.179903	-1.42979	0.152778	0.367284	0.328667	0		0.290779	1.06304	8.00611	1.1839e-15	4.66868e-14	2.63025e-14	1		0.411532	1.24295	9.58563	9.18937e-22	3.47015e-20	2.04881e-20	1
ATP6V1G1	9550	1	0	17		NA	NA	NA	NA	NA	NA	0		-4.08746	-3.3152	-3.3583	0.000784224	0.00631207	0.00355021	1		-5.08746	-4.25605	-3.63551	0.000277433	0.00201671	0.00118745	1
RNF14	9604	20	16	4		0.321928	0.262777	0.5448	0.585891	0.784045	0.709593	0		2.32193	3.09419	4.61656	3.90147e-06	5.27171e-05	2.96999e-05	1		2	2.83141	4.00639	6.16531e-05	0.0005177	0.000305655	1
KIAA0100	9703	123	96	362		0.357552	0.298401	1.52488	0.127288	0.322008	0.291478	0		-1.55733	-0.785069	-5.68999	1.2705e-08	2.41962e-07	1.36317e-07	1		-1.91488	-1.08347	-7.40138	1.34778e-13	2.97311e-12	1.75535e-12	1
RNF144A	9781	24	16	1		0.584963	0.525811	1.14097	0.253881	0.515106	0.466364	0		4.58496	5.35723	5.91549	3.30884e-09	6.7822e-08	3.82097e-08	1		4	4.83141	4.83402	1.33804e-06	1.49057e-05	8.80049e-06	1
SERTAD2	9792	519	495	416		0.068306	0.0091548	0.101069	0.919496	1	0.886401	0		0.319151	1.09141	11.74	7.94726e-32	7.39299e-30	4.16508e-30	1		0.250845	1.08226	11.5365	8.63265e-31	4.97419e-29	2.93681e-29	1
ZEB2	9839	708	674	961		0.0710008	0.0118496	0.152744	0.8786	1	0.886401	0		-0.440787	0.331476	4.75166	2.0175e-06	2.87038e-05	1.61712e-05	1		-0.511788	0.319626	4.53835	5.66953e-06	5.733e-05	3.38482e-05	1
SNAP91	9892	62	51	22		0.281771	0.22262	0.818331	0.413168	0.679253	0.615078	0		1.49476	2.26703	6.87332	6.27243e-12	1.66105e-10	9.35807e-11	1		1.21299	2.04441	5.9194	3.23125e-09	4.93098e-08	2.9113e-08	1
KIAA0329	9895	26	32	13		-0.29956	-0.358711	-0.944369	0.344981	0.594233	0.537944	0		1	1.77226	3.79104	0.000150015	0.00144365	0.000813326	1		1.29956	2.13097	4.8146	1.47498e-06	1.62418e-05	9.5893e-06	1
JOSD1	9929	164	146	173		0.167727	0.108576	0.662128	0.507889	0.781073	0.703068	0		-0.0770762	0.695187	4.50156	6.74559e-06	8.72478e-05	4.91539e-05	1		-0.244804	0.58661	3.69993	0.00021566	0.00160878	0.000949841	1
SLC23A2	9962	25	23	167		0.120294	0.061143	0.146767	0.883316	1	0.886401	0		-2.73985	-1.96759	-7.89062	3.00698e-15	1.1305e-13	6.36905e-14	1		-2.86014	-2.02873	-7.99013	1.34793e-15	3.38707e-14	1.99976e-14	1
NUP153	9972	156	144	157		0.115477	0.056326	0.338055	0.735322	0.895292	0.805982	0		-0.00921853	0.763044	4.76258	1.91135e-06	2.73007e-05	1.53807e-05	1		-0.124696	0.706718	4.33564	1.45334e-05	0.000136243	8.04392e-05	1
TSSC4	10078	12	19	100		-0.662965	-0.722116	-1.37547	0.168985	0.390412	0.352758	0		-3.05889	-2.28663	-6.71424	1.89045e-11	4.61856e-10	2.60202e-10	1		-2.39593	-1.56451	-5.16752	2.37218e-07	2.92001e-06	1.724e-06	1
TSPAN3	10099	96	117	399		-0.285402	-0.344553	-1.73885	0.0820608	0.240172	0.217438	0		-2.05528	-1.28302	-8.95552	3.38151e-19	1.75259e-17	9.87378e-18	1		-1.76988	-0.938466	-6.90187	5.13211e-12	9.8856e-11	5.83655e-11	1
SERF2	10169	28	17	168		0.719892	0.660741	1.51285	0.130317	0.328683	0.297094	0		-2.58496	-1.8127	-7.48957	6.90993e-14	2.31053e-12	1.30171e-12	1		-3.30485	-2.47344	-9.04603	1.48265e-19	5.08208e-18	3.00051e-18	1
DDX39	10212	125	99	110		0.336428	0.277276	1.43365	0.151673	0.365322	0.328667	0		0.184425	0.956687	5.16859	2.35865e-07	3.71245e-06	2.09153e-06	1		-0.152003	0.679411	3.47232	0.000515986	0.00347842	0.00205266	1
CTDSPL	10217	142	137	152		0.051715	-0.00743618	-0.0430532	0.965659	1	0.886401	0		-0.0981804	0.674082	4.07643	4.57326e-05	0.000498251	0.000280706	1		-0.149895	0.681519	4.09599	4.20368e-05	0.000368249	0.000217417	1
MFSD10	10227	37	49	10		-0.405256	-0.464408	-1.48549	0.137415	0.341804	0.30951	0		1.88753	2.65979	5.81968	5.89597e-09	1.16253e-07	6.54951e-08	1		2.29278	3.1242	7.35353	1.93036e-13	4.20277e-12	2.48136e-12	1
SIRPB1	10326	11	11	0		0	-0.0591512	-0.0961656	0.923389	1	0.886401	0		4.45943	5.23169	3.99697	6.41592e-05	0.000675674	0.000380663	1		4.45943	5.29085	4.0534	5.04786e-05	0.000433396	0.000255717	1
BASP1	10409	132	105	68		0.330149	0.270997	1.44146	0.149456	0.362472	0.327557	0		0.956931	1.72919	8.39721	4.57194e-17	2.03521e-15	1.14661e-15	1		0.626783	1.4582	6.70603	1.99991e-11	3.69266e-10	2.18018e-10	1
TADA3L	10474	18	23	152		-0.353637	-0.412788	-0.912726	0.361387	0.616105	0.557896	0		-3.078	-2.30574	-8.31954	8.83037e-17	3.76901e-15	2.1234e-15	1		-2.72437	-1.89295	-7.282	3.28908e-13	6.90242e-12	4.06887e-12	1
ARFGEF1	10565	160	166	159		-0.0531113	-0.112263	-0.702591	0.48231	0.752738	0.678683	0		0.00904514	0.781308	4.9231	8.51841e-07	1.26142e-05	7.10662e-06	1		0.0621565	0.89357	5.69836	1.20965e-08	1.72027e-07	1.01566e-07	1
GAS2L1	10634	156	162	168		-0.0544478	-0.113599	-0.702173	0.482571	0.752773	0.678683	0		-0.106915	0.665348	4.22372	2.40306e-05	0.000279433	0.000157428	1		-0.0524674	0.778947	5.00564	5.56779e-07	6.57511e-06	3.88201e-06	1
CNPY3	10695	317	263	325		0.26942	0.210269	1.75179	0.0798101	0.236656	0.214297	0		-0.0359569	0.736306	6.58221	4.63505e-11	1.10269e-09	6.21235e-10	1		-0.305377	0.526037	4.50043	6.78148e-06	6.74516e-05	3.9824e-05	1
AHCYL1	10768	628	655	722		-0.0607303	-0.119882	-1.48893	0.136506	0.339677	0.307585	0		-0.201234	0.571028	7.39518	1.41219e-13	4.67892e-12	2.63602e-12	1		-0.140504	0.69091	9.06768	1.21579e-19	4.23247e-18	2.49889e-18	1
ME3	10873	17	14	96		0.280108	0.220957	0.425415	0.670534	0.851042	0.769674	0		-2.4975	-1.72524	-5.47061	4.48485e-08	8.03508e-07	4.52682e-07	1		-2.77761	-1.94619	-5.8952	3.74233e-09	5.67205e-08	3.34883e-08	1
HNRNPA0	10949	689	678	953		0.0232187	-0.0359325	-0.460719	0.645001	0.831847	0.753162	0		-0.467972	0.304291	4.32332	1.53697e-05	0.000185253	0.000104368	1		-0.491191	0.340223	4.82786	1.38011e-06	1.5298e-05	9.0263e-06	1
BTG3	10950	131	125	338		0.0676387	0.0084875	0.0470678	0.962459	1	0.886401	0		-1.36746	-0.595194	-4.3078	1.64888e-05	0.000197431	0.000111229	1		-1.4351	-0.603681	-4.33032	1.48891e-05	0.000138993	8.20626e-05	1
BAZ2A	11176	249	265	642		-0.0898466	-0.148998	-1.1708	0.241678	0.495845	0.448998	0		-1.36643	-0.594165	-5.92841	3.05883e-09	6.30535e-08	3.55233e-08	1		-1.27658	-0.445167	-4.52405	6.06676e-06	6.08862e-05	3.59478e-05	1
RNF139	11236	87	99	81		-0.186413	-0.245564	-1.15969	0.246176	0.503599	0.45602	0		0.103093	0.875356	4.00133	6.29884e-05	0.000665274	0.000374804	1		0.289507	1.12092	5.30678	1.11579e-07	1.44534e-06	8.53342e-07	1
ATXN2L	11273	42	57	434		-0.440573	-0.499724	-1.7135	0.086621	0.25004	0.226417	0		-3.36923	-2.59697	-15.0551	3.19754e-51	4.37761e-49	2.46627e-49	1		-2.92866	-2.09725	-13.1593	1.50381e-39	1.27234e-37	7.51202e-38	1
NID2	22795	10	7	50		0.514573	0.455422	0.645725	0.518458	0.781804	0.703068	0		-2.32193	-1.54967	-3.6558	0.000256376	0.00235925	0.00132832	1		-2.8365	-2.00509	-4.33869	1.43337e-05	0.00013456	7.94455e-05	1
ANKRD6	22881	116	103	283		0.17148	0.112329	0.575718	0.564806	0.806063	0.707908	0		-1.28668	-0.514414	-3.45475	0.000550799	0.00464181	0.00261512	1		-1.45816	-0.626744	-4.09725	4.1808e-05	0.000366725	0.000216518	1
MON2	23041	29	20	97		0.536053	0.476902	1.14723	0.251287	0.51091	0.46264	0		-1.74193	-0.969669	-3.52311	0.000426513	0.00369747	0.00208194	1		-2.27798	-1.44657	-4.80291	1.56375e-06	1.71628e-05	1.01331e-05	1
SIPA1L3	23094	304	297	249		0.0336084	-0.0255428	-0.217087	0.828141	0.960333	0.869602	0		0.287926	1.06019	8.7744	1.71814e-18	8.59783e-17	4.84387e-17	1		0.254317	1.08573	8.95848	3.29187e-19	1.10567e-17	6.528e-18	1
SEPT6	23157	75	59	206		0.346176	0.287024	1.14756	0.25115	0.510796	0.462536	0		-1.45768	-0.685419	-3.81256	0.000137535	0.00133774	0.000753662	1		-1.80386	-0.972444	-5.10829	3.25086e-07	3.93637e-06	2.32407e-06	1
PSME4	23198	45	54	171		-0.263034	-0.322186	-1.10887	0.267487	0.537784	0.483536	0		-1.926	-1.15374	-5.39111	7.00253e-08	1.21266e-06	6.8319e-07	1		-1.66297	-0.831551	-4.07816	4.53937e-05	0.00039302	0.000232043	1
BAT2D1	23215	1227	1142	1166		0.103573	0.0444214	0.749849	0.453345	0.713175	0.645673	0		0.0735675	0.84583	14.6039	2.65407e-48	3.56628e-46	2.00918e-46	1		-0.0300051	0.801409	13.6284	2.71413e-42	2.5916e-40	1.53011e-40	1
KIAA0892	23383	115	101	92		0.187279	0.128127	0.652062	0.514361	0.780568	0.703068	0		0.321928	1.09419	5.53653	3.0853e-08	5.62486e-07	3.16895e-07	1		0.13465	0.966064	4.74527	2.08229e-06	2.24485e-05	1.32538e-05	1
KIAA0368	23392	376	396	404		-0.0747678	-0.133919	-1.28988	0.197093	0.428165	0.387713	0		-0.103623	0.66864	6.58688	4.49158e-11	1.07207e-09	6.03986e-10	1		-0.0288549	0.802559	8.0316	9.62086e-16	2.42664e-14	1.43271e-14	1
PIP5K1C	23396	41	41	158		0	-0.0591512	-0.185663	0.852709	0.980895	0.886401	0		-1.94623	-1.17397	-5.25452	1.48412e-07	2.43637e-06	1.37261e-06	1		-1.94623	-1.11481	-5.00365	5.62555e-07	6.61993e-06	3.90847e-06	1
ETHE1	23474	318	354	323		-0.154723	-0.213874	-1.92081	0.0547558	0.175291	0.15873	0		-0.0225074	0.749755	6.69738	2.12195e-11	5.16673e-10	2.91085e-10	1		0.132215	0.963629	8.86648	7.54916e-19	2.44945e-17	1.44618e-17	1
TNPO3	23534	143	121	105		0.241008	0.181857	1.02249	0.306548	0.57154	0.517542	0		0.445626	1.21789	6.72615	1.74208e-11	4.2995e-10	2.42227e-10	1		0.204618	1.03603	5.50299	3.73402e-08	5.01169e-07	2.95895e-07	1
RBM9	23543	453	440	466		0.0420075	-0.0171437	-0.177623	0.859019	0.984745	0.886401	0		-0.0408189	0.731444	7.82375	5.12741e-15	1.86957e-13	1.05329e-13	1		-0.0828264	0.748588	7.97117	1.57185e-15	3.89121e-14	2.29741e-14	1
MKRN1	23608	37	33	18		0.165059	0.105908	0.306885	0.758931	0.901775	0.81599	0		1.03953	1.81179	4.59177	4.39503e-06	5.8947e-05	3.32097e-05	1		0.874469	1.70588	4.21313	2.51852e-05	0.000229656	0.000135591	1
KPNA6	23633	258	280	327		-0.118056	-0.177207	-1.42437	0.15434	0.364926	0.330448	0		-0.34192	0.430343	3.65954	0.000252665	0.00233249	0.00131408	1		-0.223864	0.60755	5.28798	1.23677e-07	1.58972e-06	9.38588e-07	1
PRKD3	23683	111	92	70		0.270854	0.211703	1.04326	0.296826	0.557531	0.504857	0		0.665133	1.4374	6.73288	1.6634e-11	4.11933e-10	2.32076e-10	1		0.394279	1.22569	5.49322	3.94674e-08	5.28658e-07	3.12125e-07	1
SOSTDC1	25928	32	18	102		0.830075	0.770924	1.85132	0.0641237	0.198049	0.179338	0		-1.67243	-0.900163	-3.39445	0.000687658	0.00562531	0.0031692	1		-2.5025	-1.67109	-5.47244	4.43876e-08	5.89834e-07	3.48244e-07	1
SFRS18	25957	459	407	504		0.173465	0.114314	1.16534	0.243881	0.499877	0.452649	0		-0.13493	0.637333	6.97502	3.05826e-12	8.40558e-11	4.73556e-11	1		-0.308395	0.523019	5.56985	2.54962e-08	3.49214e-07	2.06179e-07	1
CNTNAP2	26047	54	24	150		1.16993	1.11077	3.26697	0.00108705	0.00735145	0.00663318	0		-1.47393	-0.701668	-3.32103	0.000896859	0.00710437	0.00400248	1		-2.64386	-1.81244	-7.02358	2.1626e-12	4.25141e-11	2.51008e-11	1
GAPVD1	26130	327	243	312		0.428334	0.369183	3.039	0.00237362	0.0141365	0.0127966	0		0.0677446	0.840007	7.49094	6.83839e-14	2.29719e-12	1.2942e-12	1		-0.36059	0.470824	3.90907	9.26538e-05	0.000748849	0.000442127	1
PHGDH	26227	386	362	396		0.0926112	0.0334599	0.317198	0.751093	0.895158	0.810562	0		-0.0368996	0.735363	7.25551	4.0015e-13	1.2251e-11	6.90201e-12	1		-0.129511	0.701903	6.83406	8.25456e-12	1.57189e-10	9.28061e-11	1
BSCL2	26580	153	161	420		-0.073529	-0.13268	-0.814881	0.41514	0.681962	0.617531	0		-1.45686	-0.684595	-5.43851	5.3729e-08	9.50872e-07	5.35705e-07	1		-1.38333	-0.551915	-4.45308	8.46464e-06	8.29584e-05	4.89794e-05	1
EIF2C2	27161	154	147	159		0.0671142	0.00796298	0.0478842	0.961809	1	0.886401	0		-0.0460964	0.726166	4.53213	5.83931e-06	7.62051e-05	4.29326e-05	1		-0.113211	0.718203	4.44292	8.87463e-06	8.64695e-05	5.10524e-05	1
TNRC6A	27327	202	258	205		-0.353016	-0.412167	-3.05315	0.00226449	0.013654	0.012364	0		-0.0212686	0.750994	5.34516	9.0335e-08	1.53506e-06	8.64827e-07	1		0.331747	1.16316	8.82563	1.08849e-18	3.41573e-17	2.01668e-17	1
EML4	27436	566	579	658		-0.0327613	-0.0919125	-1.07844	0.280836	0.547536	0.49232	0		-0.217286	0.554977	6.84205	7.80656e-12	2.04493e-10	1.15208e-10	1		-0.184524	0.64689	8.043	8.76629e-16	2.23641e-14	1.3204e-14	1
MACROD1	28992	1	0	24		NA	NA	NA	NA	NA	NA	0		-4.58496	-3.8127	-4.21001	2.55354e-05	0.000294571	0.000165956	1		-5.58496	-4.75355	-4.42606	9.59702e-06	9.26972e-05	5.47293e-05	1
MRPL18	29074	47	72	249		-0.615336	-0.674487	-2.52178	0.0116763	0.0536091	0.0484104	0		-2.40541	-1.63315	-8.47471	2.35673e-17	1.0892e-15	6.13637e-16	1		-1.79008	-0.958663	-5.54992	2.85807e-08	3.89863e-07	2.30179e-07	1
NXT1	29107	52	51	156		0.0280144	-0.0311368	-0.109532	0.91278	1	0.886401	0		-1.58496	-0.8127	-3.84797	0.0001191	0.00117417	0.00066151	1		-1.61298	-0.781563	-3.69287	0.00022174	0.00164862	0.000973362	1
TMOD4	29765	4	4	57		0	-0.0591512	-0.0579897	0.953757	1	0.886401	0		-3.83289	-3.06063	-5.93328	2.96941e-09	6.13846e-08	3.45831e-08	1		-3.83289	-3.00148	-5.83479	5.38569e-09	8.03526e-08	4.74409e-08	1
EFEMP2	30008	347	336	451		0.0464744	-0.0126768	-0.114854	0.908561	1	0.886401	0		-0.378192	0.394071	3.91109	9.18812e-05	0.000923394	0.000520224	1		-0.424666	0.406748	4.01566	5.92787e-05	0.000499016	0.000294467	1
ITSN2	50618	93	135	82		-0.537657	-0.596808	-3.09694	0.0019553	0.0120076	0.0108732	0		0.181607	0.95387	4.44715	8.70156e-06	0.000110189	6.20788e-05	1		0.719264	1.55068	7.95772	1.75241e-15	4.32218e-14	2.55186e-14	1
HP1BP3	50809	651	589	873		0.14439	0.0852387	1.04022	0.298238	0.559351	0.506504	0		-0.423324	0.348939	4.78173	1.73795e-06	2.48729e-05	1.4013e-05	1		-0.567714	0.2637	3.53411	0.000409151	0.00283984	0.00167667	1
FAM152A	51029	47	43	150		0.128324	0.0691729	0.227352	0.82015	0.952466	0.862479	0		-1.67423	-0.901967	-4.12341	3.73311e-05	0.000414816	0.0002337	1		-1.80255	-0.97114	-4.35407	1.33632e-05	0.00012598	7.43799e-05	1
YBX2	51087	42	34	21		0.304855	0.245703	0.740392	0.459062	0.72091	0.652676	0		1	1.77226	4.81836	1.4474e-06	2.10046e-05	1.18336e-05	1		0.695145	1.52656	3.94774	7.88934e-05	0.000648614	0.000382948	1
SDF4	51150	53	55	193		-0.0534393	-0.11259	-0.405542	0.685079	0.865241	0.769674	0		-1.86454	-1.09227	-5.4804	4.24366e-08	7.62178e-07	4.29398e-07	1		-1.8111	-0.979683	-4.97503	6.52391e-07	7.62339e-06	4.50092e-06	1
HN1	51155	166	180	162		-0.116814	-0.175965	-1.13419	0.256715	0.518938	0.46991	0		0.0351894	0.807452	5.15894	2.48346e-07	3.892e-06	2.19269e-06	1		0.152003	0.983417	6.42957	1.27969e-10	2.22746e-09	1.31512e-09	1
KLF3	51274	604	531	670		0.185837	0.126685	1.47845	0.139288	0.345239	0.312621	0		-0.149613	0.62265	7.83753	4.59486e-15	1.70104e-13	9.58335e-14	1		-0.335449	0.495965	6.06177	1.34629e-09	2.14764e-08	1.26799e-08	1
SPG21	51324	134	104	391		0.365649	0.306498	1.63252	0.10257	0.272757	0.246586	0		-1.54494	-0.772673	-5.83271	5.45331e-09	1.08409e-07	6.10757e-08	1		-1.91059	-1.07917	-7.66739	1.75526e-14	4.07367e-13	2.40513e-13	1
YTHDF2	51441	112	118	112		-0.0752881	-0.134439	-0.706637	0.479792	0.750106	0.678683	0		0	0.772263	4.07755	4.55128e-05	0.000496603	0.000279778	1		0.0752881	0.906702	4.86376	1.15176e-06	1.30039e-05	7.67765e-06	1
CUTA	51596	425	488	377		-0.199418	-0.25857	-2.70576	0.0068149	0.0342535	0.0310173	0		0.172898	0.945161	9.43596	3.8742e-21	2.23105e-19	1.25693e-19	1		0.372317	1.20373	12.4748	1.02485e-35	7.28731e-34	4.30249e-34	1
DNAJB11	51726	10	2	67		2.32193	2.26278	2.34562	0.0189957	0.0798135	0.072057	0		-2.74416	-1.9719	-5.00503	5.58533e-07	8.46079e-06	4.76667e-06	1		-5.06609	-4.23468	-7.20779	5.68656e-13	1.17675e-11	6.94763e-12	1
RAB4B	53916	10	8	54		0.321928	0.262777	0.385229	0.700068	0.859998	0.777989	0		-2.43296	-1.6607	-3.99385	6.50095e-05	0.000680677	0.000383482	1		-2.75489	-1.92347	-4.38698	1.14936e-05	0.000109591	6.46112e-05	1
CYTL1	54360	208	178	734		0.224706	0.165555	1.12586	0.260225	0.52536	0.475725	0		-1.8192	-1.04693	-10.3265	5.34589e-25	3.84057e-23	2.16371e-23	1		-2.0439	-1.21249	-11.5346	8.82888e-31	5.04378e-29	2.97789e-29	1
MXRA8	54587	4	2	29		1	0.940849	0.775621	0.437973	0.706509	0.63449	0		-2.85798	-2.08572	-3.41484	0.000638205	0.00528632	0.00297483	1		-3.85798	-3.02657	-4.17842	2.93538e-05	0.0002646	0.000156117	1
WDR74	54663	6	3	38		1	0.940849	0.949938	0.342144	0.594373	0.535013	0		-2.66297	-1.8907	-3.66528	0.000247065	0.00228953	0.00128988	1		-3.66297	-2.83155	-4.62867	3.68018e-06	3.80779e-05	2.24468e-05	1
LRRN3	54674	47	21	10		1.16227	1.10312	3.03088	0.00243842	0.0143198	0.0129668	0		2.23266	3.00492	6.98008	2.95016e-12	8.13929e-11	4.58554e-11	1		1.07039	1.9018	3.62182	0.000292534	0.00210473	0.00124266	1
OTUD4	54726	146	134	133		0.123735	0.0645842	0.37445	0.70807	0.868307	0.78627	0		0.134542	0.906805	5.34069	9.25956e-08	1.56614e-06	8.82336e-07	1		0.0108068	0.842221	4.86858	1.12402e-06	1.27338e-05	7.51817e-06	1
FAM70A	55026	12	4	55		1.58496	1.52581	1.96865	0.0489928	0.164167	0.148342	0		-2.1964	-1.42413	-3.60114	0.000316821	0.00282068	0.00158912	1		-3.78136	-2.94995	-5.68364	1.31857e-08	1.86723e-07	1.10243e-07	1
INTS10	55174	293	344	315		-0.231508	-0.290659	-2.53924	0.0111094	0.0514178	0.0465599	0		-0.104451	0.667812	5.80794	6.32468e-09	1.24368e-07	7.00669e-08	1		0.127057	0.958471	8.70129	3.2812e-18	9.87909e-17	5.83271e-17	1
SETD5	55209	293	302	256		-0.0436479	-0.102799	-0.869289	0.384689	0.643323	0.582542	0		0.194757	0.96702	7.98506	1.40455e-15	5.44996e-14	3.07041e-14	1		0.238405	1.06982	8.92579	4.42541e-19	1.47161e-17	8.68855e-18	1
CDV3	55573	15	25	291		-0.736966	-0.796117	-1.7173	0.0859236	0.248539	0.225006	0		-4.27798	-3.50572	-14.2163	7.25724e-46	9.23834e-44	5.20472e-44	1		-3.54102	-2.70961	-12.5196	5.83532e-36	4.23948e-34	2.50303e-34	1
MED29	55588	42	46	175		-0.131245	-0.190396	-0.618771	0.536067	0.803655	0.703068	0		-2.05889	-1.28663	-5.94353	2.78951e-09	5.83305e-08	3.28624e-08	1		-1.92765	-1.09624	-5.19492	2.04808e-07	2.54449e-06	1.50229e-06	1
GOLSYN	55638	32	15	107		1.09311	1.03396	2.37234	0.0176759	0.0752954	0.0681816	0		-1.74147	-0.969204	-3.6988	0.000216624	0.00202816	0.00114263	1		-2.83458	-2.00316	-6.34305	2.25257e-10	3.87048e-09	2.28517e-09	1
NOLA2	55651	24	25	190		-0.0588937	-0.118045	-0.286384	0.774584	0.912389	0.82611	0		-2.98489	-2.21263	-9.07119	1.17729e-19	6.28121e-18	3.53873e-18	1		-2.926	-2.09459	-8.69946	3.33467e-18	9.99505e-17	5.90117e-17	1
RNF130	55819	100	96	264		0.0588937	-0.000257527	-0.00124962	0.999003	0.999003	0.904618	0		-1.40054	-0.628275	-3.99566	6.45137e-05	0.000678422	0.000382212	1		-1.45943	-0.628018	-3.96447	7.35605e-05	0.000608513	0.000359272	1
C3orf10	55845	250	228	571		0.132894	0.0737431	0.558632	0.576413	0.812616	0.707908	0		-1.19156	-0.4193	-4.06688	4.76476e-05	0.000516788	0.000291149	1		-1.32446	-0.493043	-4.68623	2.78287e-06	2.96662e-05	1.75152e-05	1
LANCL2	55915	92	67	61		0.457473	0.398322	1.73014	0.0836048	0.243337	0.220207	0		0.592825	1.36509	5.89462	3.75549e-09	7.61168e-08	4.28829e-08	1		0.135352	0.966766	3.86716	0.000110111	0.000877212	0.000517914	1
LIN37	55957	369	421	373		-0.190199	-0.249351	-2.42732	0.015211	0.0664089	0.0600551	0		-0.0155548	0.756708	7.27281	3.52073e-13	1.09173e-11	6.1506e-12	1		0.174645	1.00606	10.0213	1.2282e-23	5.26236e-22	3.10695e-22	1
GNG12	55970	686	548	698		0.324033	0.264881	3.21655	0.00129743	0.00850537	0.00770179	0		-0.0250185	0.747244	9.81022	1.01744e-22	6.53323e-21	3.68071e-21	1		-0.349051	0.482363	6.00337	1.93265e-09	3.03949e-08	1.79172e-08	1
TM9SF3	56889	256	230	268		0.15451	0.0953587	0.728266	0.466451	0.730877	0.661825	0		-0.0660892	0.706174	5.70254	1.18037e-08	2.25984e-07	1.27316e-07	1		-0.220599	0.610815	4.81551	1.46825e-06	1.61944e-05	9.56132e-06	1
ATXN7L3	56970	62	75	213		-0.274622	-0.333774	-1.35112	0.176657	0.405245	0.358138	0		-1.78051	-1.00825	-5.39246	6.94984e-08	1.20641e-06	6.79672e-07	1		-1.50589	-0.674477	-3.7937	0.000148419	0.00115622	0.000682642	1
PELI1	57162	130	110	370		0.241008	0.181857	0.9749	0.32961	0.577847	0.523253	0		-1.50901	-0.736751	-5.44389	5.21302e-08	9.24832e-07	5.21035e-07	1		-1.75002	-0.918608	-6.52805	6.663e-11	1.18761e-09	7.01178e-10	1
ATP10A	57194	2	3	30		-0.584963	-0.644114	-0.494148	0.621201	0.811683	0.728587	0		-3.90689	-3.13463	-4.35234	1.34693e-05	0.000164534	9.26957e-05	1		-3.32193	-2.49051	-3.83756	0.000124263	0.000980028	0.000578277	1
HHATL	57467	2	1	22		1	0.940849	0.548446	0.583386	0.80133	0.707908	0		-3.45943	-2.68717	-3.45268	0.00055504	0.00466671	0.00262915	1		-4.45943	-3.62802	-3.93079	8.46688e-05	0.000688056	0.000405988	1
STARD9	57519	312	246	314		0.342888	0.283736	2.31546	0.0205879	0.0852271	0.077175	0		-0.00921853	0.763044	6.73591	1.62902e-11	4.048e-10	2.28057e-10	1		-0.352106	0.479308	3.99811	6.38491e-05	0.000534797	0.000315749	1
ZNF319	57567	90	66	65		0.447459	0.388308	1.67111	0.0947002	0.267851	0.238448	0		0.469485	1.24175	5.418	6.02708e-08	1.06147e-06	5.98014e-07	1		0.0220263	0.85344	3.45547	0.00054933	0.00367908	0.00217216	1
KIAA1468	57614	243	196	227		0.310103	0.250951	1.81754	0.069134	0.210944	0.190896	0		0.098264	0.870527	6.65651	2.80415e-11	6.7823e-10	3.82103e-10	1		-0.211839	0.619575	4.50217	6.7263e-06	6.70024e-05	3.95588e-05	1
PHF12	57649	83	91	81		-0.132755	-0.191906	-0.87701	0.380481	0.643617	0.579967	0		0.0351894	0.807452	3.64775	0.000264546	0.00240544	0.00135519	1		0.167945	0.999359	4.63264	3.6104e-06	3.74719e-05	2.21238e-05	1
KIAA1543	57662	76	86	72		-0.178337	-0.237488	-1.04678	0.295203	0.554895	0.502395	0		0.0780025	0.850265	3.64843	0.000263843	0.00240811	0.00135519	1		0.25634	1.08775	4.82738	1.3834e-06	1.5309e-05	9.0263e-06	1
FAM160B1	57700	10	9	50		0.152003	0.0928519	0.140188	0.888512	1	0.886401	0		-2.32193	-1.54967	-3.6558	0.000256376	0.00235925	0.00132832	1		-2.47393	-1.64252	-3.78461	0.000153947	0.00119026	0.000702337	1
SNX6	58533	415	335	464		0.30895	0.249799	2.36508	0.0180263	0.0766846	0.0694395	0		-0.161013	0.611249	6.38951	1.6642e-10	3.80929e-09	2.14609e-09	1		-0.469964	0.36145	3.59123	0.000329116	0.00233525	0.00137876	1
MESDC1	59274	297	275	333		0.111031	0.0518801	0.430007	0.667191	0.84765	0.767565	0		-0.165059	0.607204	5.37292	7.74703e-08	1.3289e-06	7.48679e-07	1		-0.276091	0.555323	4.8336	1.34083e-06	1.4912e-05	8.80416e-06	1
TGIF2	60436	140	110	120		0.347923	0.288772	1.57701	0.114794	0.298844	0.270609	0		0.222392	0.994655	5.64975	1.60678e-08	3.02042e-07	1.69979e-07	1		-0.125531	0.705883	3.78537	0.000153477	0.00118869	0.000701814	1
AGBL5	60509	2	3	53		-0.584963	-0.644114	-0.494148	0.621201	0.811683	0.728587	0		-4.72792	-3.95566	-6.33206	2.41917e-10	5.41774e-09	3.05226e-09	1		-4.14296	-3.31154	-5.88283	4.03316e-09	6.08524e-08	3.59278e-08	1
C14orf4	64207	451	345	443		0.386531	0.32738	3.18816	0.00143183	0.00928045	0.00840364	0		0.0258207	0.798083	8.41982	3.77052e-17	1.72069e-15	9.65939e-16	1		-0.36071	0.470704	4.65701	3.20839e-06	3.36127e-05	1.98452e-05	1
MTMR14	64419	6	8	83		-0.415037	-0.474189	-0.611815	0.54066	0.780157	0.70516	0		-3.79008	-3.01781	-7.11217	1.14229e-12	3.35565e-11	1.89051e-11	1		-3.37504	-2.54363	-6.45959	1.04988e-10	1.84183e-09	1.08743e-09	1
S100PBP	64766	242	229	305		0.0796594	0.0205082	0.154268	0.877398	1	0.886401	0		-0.333802	0.438461	3.60599	0.000310963	0.00278218	0.00156743	1		-0.413462	0.417952	3.39963	0.000674771	0.00440877	0.00260298	1
C16orf53	79447	97	94	492		0.045324	-0.0138272	-0.0662366	0.947189	1	0.886401	0		-2.3426	-1.57034	-11.5806	5.17068e-31	4.6319e-29	2.60954e-29	1		-2.38793	-1.55651	-11.4205	3.30438e-30	1.82533e-28	1.07769e-28	1
MYH14	79784	56	79	50		-0.496426	-0.555577	-2.22114	0.0263413	0.103545	0.0937618	0		0.163499	0.935761	3.39598	0.000683837	0.00561621	0.0031618	1		0.659925	1.49134	5.91486	3.3215e-09	5.05715e-08	2.98579e-08	1
FAM130A1	81566	138	142	151		-0.0412227	-0.100374	-0.582191	0.560438	0.800462	0.707908	0		-0.12988	0.642382	3.85071	0.000117775	0.00116427	0.000655931	1		-0.0886576	0.742756	4.4968	6.89842e-06	6.84111e-05	4.03905e-05	1
TRIM8	81603	9	5	73		0.847997	0.788846	1.00151	0.316582	0.587387	0.519037	0		-3.0199	-2.24764	-5.67703	1.37057e-08	2.58307e-07	1.45526e-07	1		-3.8679	-3.03648	-6.63975	3.14207e-11	5.70695e-10	3.36944e-10	1
MRPL45	84311	37	64	202		-0.790547	-0.849698	-2.90558	0.00366577	0.0204615	0.0185283	0		-2.44876	-1.6765	-7.77695	7.42935e-15	2.65553e-13	1.49608e-13	1		-1.65821	-0.826798	-4.41077	1.03004e-05	9.87776e-05	5.83192e-05	1
AKT1S1	84335	101	86	263		0.231947	0.172796	0.817758	0.413495	0.679614	0.615405	0		-1.38071	-0.608445	-3.87551	0.000106403	0.00105617	0.00059503	1		-1.61265	-0.78124	-4.79336	1.64012e-06	1.79127e-05	1.05758e-05	1
TMEM101	84336	43	65	201		-0.596103	-0.655254	-2.3355	0.0195175	0.0815447	0.0738405	0		-2.22479	-1.45252	-6.98731	2.80211e-12	7.79009e-11	4.38881e-11	1		-1.62868	-0.79727	-4.26447	2.00376e-05	0.000184988	0.000109219	1
DIRC2	84925	11	12	57		-0.125531	-0.184682	-0.306851	0.758956	0.901296	0.81599	0		-2.37346	-1.6012	-3.99728	6.40746e-05	0.000675763	0.000380663	1		-2.24793	-1.41651	-3.62405	0.000290022	0.00208891	0.00123331	1
EAF1	85403	46	20	227		1.20163	1.14248	3.08434	0.00204001	0.0124431	0.0112675	0		-2.30299	-1.53072	-7.71997	1.1636e-14	4.09858e-13	2.30907e-13	1		-3.50462	-2.67321	-10.9778	4.88467e-28	2.5708e-26	1.51782e-26	1
DNAJC14	85406	84	71	59		0.24257	0.183419	0.790153	0.429439	0.701072	0.63449	0		0.509674	1.28194	5.36617	8.04272e-08	1.37637e-06	7.75422e-07	1		0.267104	1.09852	4.42135	9.80879e-06	9.44697e-05	5.57758e-05	1
KIAA2013	90231	51	61	226		-0.258312	-0.317463	-1.16223	0.245141	0.502133	0.454692	0		-2.14775	-1.37549	-7.11052	1.15607e-12	3.38243e-11	1.9056e-11	1		-1.88944	-1.05803	-5.73575	9.70844e-09	1.41684e-07	8.36515e-08	1
MED30	90390	194	165	210		0.233591	0.174439	1.14388	0.252671	0.513229	0.464739	0		-0.114333	0.65793	4.66372	3.10538e-06	4.28785e-05	2.41341e-05	1		-0.347923	0.483491	3.30039	0.000965516	0.00605395	0.00357431	1
GADD45GIP1	90480	110	91	324		0.273565	0.214414	1.05136	0.293094	0.551177	0.499102	0		-1.55849	-0.786228	-5.38986	7.05141e-08	1.21821e-06	6.86321e-07	1		-1.83206	-1.00064	-6.56028	5.37072e-11	9.67598e-10	5.71279e-10	1
LASS5	91012	44	43	137		0.0331669	-0.0259844	-0.0840065	0.933051	1	0.886401	0		-1.6386	-0.866338	-3.80844	0.000139847	0.00135659	0.000764279	1		-1.67177	-0.840353	-3.68326	0.000230273	0.00170826	0.00100857	1
MRLC2	103910	1018	1117	1469		-0.133892	-0.193043	-3.09256	0.00198435	0.0121624	0.0110116	0		-0.529097	0.243166	4.24522	2.18377e-05	0.000256399	0.000144451	1		-0.395205	0.436209	7.8162	5.44401e-15	1.28126e-13	7.56467e-14	1
MBD6	114785	27	34	111		-0.332575	-0.391727	-1.05696	0.290528	0.546678	0.495029	0		-2.03953	-1.26727	-4.67789	2.89841e-06	4.04829e-05	2.27854e-05	1		-1.70695	-0.875539	-3.43317	0.000596575	0.00393828	0.00232397	1
LENG8	114823	71	72	69		-0.0201779	-0.0793291	-0.328822	0.742291	0.899612	0.805982	0		0.0412227	0.813485	3.3954	0.000685279	0.00561217	0.0031618	1		0.0614005	0.892815	3.74997	0.000176855	0.0013433	0.000793095	1
C1QTNF5	114902	2	2	113		0	-0.0591512	-0.0410049	0.967292	1	0.886401	0		-5.82018	-5.04792	-9.76427	1.60255e-22	1.01114e-20	5.65552e-21	1		-5.82018	-4.98876	-9.6767	3.78758e-22	1.48048e-20	8.74089e-21	1
FLYWCH2	114984	99	58	54		0.771376	0.712224	3.03923	0.0023718	0.014139	0.0127966	0		0.874469	1.64673	7.02499	2.14087e-12	5.99774e-11	3.37903e-11	1		0.103093	0.934507	3.49748	0.00046967	0.00320007	0.00188935	1
ZNF618	114991	46	33	152		0.479168	0.420017	1.28515	0.19874	0.431372	0.39055	0		-1.72437	-0.952103	-4.34362	1.40151e-05	0.000170627	9.61285e-05	1		-2.20353	-1.37212	-5.777	7.60429e-09	1.12449e-07	6.63912e-08	1
C10orf32	119032	34	41	174		-0.270089	-0.32924	-0.98616	0.324055	0.597301	0.519037	0		-2.35548	-1.58322	-6.9273	4.28946e-12	1.15275e-10	6.49441e-11	1		-2.08539	-1.25398	-5.76564	8.13466e-09	1.20027e-07	7.08648e-08	1
FOXN4	121643	13	11	0		0.241008	0.181857	0.308265	0.757881	0.901376	0.815754	0		4.70044	5.4727	4.35941	1.30413e-05	0.00015971	8.99018e-05	1		4.45943	5.29085	4.0534	5.04786e-05	0.000433396	0.000255717	1
MRPL52	122704	3	3	411		0	-0.0591512	-0.0502205	0.959947	1	0.886401	0		-7.09803	-6.32577	-18.7008	4.87785e-78	9.31414e-76	5.24743e-76	1		-7.09803	-6.26662	-18.5775	4.89201e-77	9.90854e-75	5.85009e-75	1
ZNF428	126299	197	173	145		0.187424	0.128272	0.854436	0.392864	0.653186	0.591474	0		0.442143	1.21441	7.87702	3.35288e-15	1.25405e-13	7.06509e-14	1		0.254719	1.08613	6.83881	7.98549e-12	1.525e-10	9.00375e-11	1
LYPD6	130574	83	79	84		0.0712587	0.0121075	0.0534088	0.957406	1	0.886401	0		-0.017278	0.754985	3.44188	0.00057769	0.00484032	0.00272695	1		-0.0885367	0.742877	3.35442	0.000795309	0.00510158	0.00301202	1
FAM43A	131583	85	90	236		-0.0824622	-0.141613	-0.64924	0.516183	0.779585	0.703068	0		-1.47325	-0.700989	-4.16224	3.15145e-05	0.000354526	0.000199734	1		-1.39079	-0.559376	-3.37857	0.000728637	0.00472377	0.00278794	1
CPEB2	132864	164	178	474		-0.118181	-0.177333	-1.13637	0.255803	0.517261	0.46839	0		-1.53119	-0.758928	-6.32301	2.56523e-10	5.70961e-09	3.2167e-09	1		-1.41301	-0.581596	-4.95962	7.06301e-07	8.23894e-06	4.86435e-06	1
EIF5AL1	143244	209	189	241		0.145117	0.0859655	0.594154	0.552409	0.793303	0.707908	0		-0.20553	0.566733	4.23616	2.27373e-05	0.000264819	0.000149194	1		-0.350647	0.480767	3.51409	0.00044127	0.00304067	0.00179524	1
TMEM86A	144110	29	30	114		-0.0489096	-0.108061	-0.287683	0.773589	0.913006	0.82611	0		-1.97491	-1.20265	-4.54962	5.37431e-06	7.07731e-05	3.98724e-05	1		-1.926	-1.09459	-4.18769	2.81811e-05	0.000254888	0.000150488	1
RNF145	153830	33	31	259		0.0901978	0.0310466	0.0860696	0.931411	1	0.886401	0		-2.97241	-2.20015	-10.5542	4.85646e-26	3.59576e-24	2.02579e-24	1		-3.06261	-2.2312	-10.5665	4.26273e-26	2.07971e-24	1.22788e-24	1
CLYBL	171425	37	46	26		-0.314109	-0.37326	-1.17523	0.239905	0.492686	0.446138	0		0.509014	1.28128	3.55993	0.000370955	0.0032626	0.00183587	1		0.823122	1.65454	4.86767	1.12922e-06	1.27711e-05	7.54018e-06	1
TSNARE1	203062	32	44	135		-0.459432	-0.518583	-1.55718	0.119429	0.308808	0.278538	0		-2.07682	-1.30455	-5.2765	1.31673e-07	2.17635e-06	1.22612e-06	1		-1.61738	-0.78597	-3.45204	0.000556371	0.0037225	0.0021978	1
LOC221710	221710	99	108	102		-0.125531	-0.184682	-0.92062	0.357249	0.610865	0.553151	0		-0.0430687	0.729194	3.6469	0.00026542	0.00241037	0.00135796	1		0.0824622	0.913876	4.68407	2.81234e-06	2.98375e-05	1.76164e-05	1
SP8	221833	21	20	142		0.0703893	0.0112381	0.0249384	0.980104	0.981893	0.889054	0		-2.75743	-1.98517	-7.31871	2.50363e-13	7.93289e-12	4.46926e-12	1		-2.82782	-1.99641	-7.29113	3.07359e-13	6.48071e-12	3.82627e-12	1
SLC41A1	254428	86	91	66		-0.0815299	-0.140681	-0.648644	0.516568	0.77998	0.703068	0		0.381871	1.15413	4.99784	5.79754e-07	8.74573e-06	4.9272e-06	1		0.463401	1.29481	5.70265	1.17957e-08	1.68108e-07	9.92526e-08	1
FAM44A	259282	234	198	246		0.241008	0.181857	1.30806	0.190852	0.416903	0.377179	0		-0.0721498	0.700113	5.41082	6.2736e-08	1.09822e-06	6.17974e-07	1		-0.313158	0.518256	3.85216	0.00011708	0.00092721	0.000547434	1
MKX	283078	67	62	296		0.111893	0.0527417	0.207562	0.835571	0.967882	0.876063	0		-2.14336	-1.3711	-8.1179	4.74324e-16	1.91205e-14	1.07722e-14	1		-2.25526	-1.42384	-8.29127	1.12048e-16	2.99573e-15	1.7687e-15	1
KIAA1267	284058	198	132	147		0.584963	0.525811	3.27756	0.0010471	0.00712321	0.00645022	0		0.429684	1.20195	7.83287	4.76859e-15	1.75639e-13	9.89521e-14	1		-0.155278	0.676136	3.99251	6.53786e-05	0.000545556	0.000322101	1
C6orf173	387103	2	4	222		-1	-1.05915	-0.873147	0.382583	0.643465	0.579967	0		-6.79442	-6.02215	-13.7911	2.88218e-43	3.37309e-41	1.90034e-41	1		-5.79442	-4.963	-13.5537	7.53171e-42	6.99193e-40	4.1281e-40	1
FLJ41766	400508	4	2	37		1	0.940849	0.775621	0.437973	0.706509	0.63449	0		-3.20945	-2.43719	-4.24087	2.22655e-05	0.000260579	0.000146806	1		-4.20945	-3.37804	-4.95653	7.17625e-07	8.34192e-06	4.9166e-06	1
LOC552889	552889	NA	NA	17		NA	NA	NA	NA	NA	NA	0		-5.08746	-4.3152	-3.67581	0.000237094	0.00220558	0.00124124	1		-5.08746	-4.25605	-3.63551	0.000277433	0.00201671	0.00118745	1
LOC645027	645027	6	7	124		-0.222392	-0.281544	-0.351331	0.72534	0.884332	0.800163	0		-4.36923	-3.59697	-9.37204	7.11461e-21	4.03309e-19	2.27218e-19	1		-4.14684	-3.31543	-9.00285	2.19929e-19	7.42425e-18	4.38335e-18	1
LOC645430	645430	406	348	491		0.222392	0.163241	1.55181	0.120708	0.310398	0.280926	0		-0.274243	0.498019	5.25119	1.5112e-07	2.47524e-06	1.39451e-06	1		-0.496636	0.334778	3.4059	0.000659464	0.00431297	0.00254642	1
LOC729423	729423	43	39	15		0.140863	0.0817113	0.256322	0.797702	0.932228	0.844152	0		1.51937	2.29164	5.76155	8.33467e-09	1.62571e-07	9.15896e-08	1		1.37851	2.20993	5.43721	5.4122e-08	7.14924e-07	4.22098e-07	1
LOC729903	729903	561	449	579		0.321285	0.262134	2.87972	0.00398025	0.0220802	0.0199941	0		-0.0455626	0.7267	8.65777	4.81069e-18	2.31168e-16	1.30236e-16	1		-0.366848	0.464566	5.24944	1.52562e-07	1.93497e-06	1.14242e-06	1
LOC100132892	100132892	4	3	29		0.415037	0.355886	0.324686	0.745419	0.895666	0.805982	0		-2.85798	-2.08572	-3.41484	0.000638205	0.00528632	0.00297483	1		-3.27302	-2.4416	-3.73044	0.000191142	0.00144442	0.00085232	1
LOC100133173	100133173	37	29	521		0.351472	0.292321	0.82012	0.412148	0.67784	0.613719	0		-3.81569	-3.04342	-17.8918	1.3661e-71	2.36009e-69	1.32964e-69	1		-4.16716	-3.33574	-18.5028	1.96181e-76	3.8567e-74	2.27703e-74	1
LOC100133653	100133653	12	18	1		-0.584963	-0.644114	-1.21042	0.226117	0.472361	0.427621	0		3.58496	4.35723	4.04579	5.21474e-05	0.000563068	0.000316854	1		4.16993	5.00134	5.15357	2.55567e-07	3.13433e-06	1.85054e-06	1
LOC100134253	100134253	219	154	193		0.508001	0.448849	2.98201	0.0028636	0.0164344	0.0148817	0		0.18233	0.954593	6.82916	8.54137e-12	2.22137e-10	1.25148e-10	1		-0.32567	0.505743	3.32236	0.000892581	0.00564429	0.00333244	1
ACTA1	58	8	23	61		-1.52356	-1.58271	-2.85738	0.0042716	0.0233275	0.0210623	0		-2.93074	-2.15847	-5.06121	4.16603e-07	6.37737e-06	3.5929e-06	1		-1.40718	-0.575761	-1.76287	0.0779228	0.216249	0.127649	0
ADAM10	102	12	4	3		1.58496	1.52581	1.96865	0.0489928	0.164167	0.148342	0		2	2.77226	3.38773	0.000704742	0.00575857	0.00324428	1		0.415037	1.24645	1.16058	0.245813	0.482601	0.283807	0
AP2B1	163	57	45	44		0.341037	0.281886	0.983372	0.325424	0.573856	0.519638	0		0.373458	1.14572	4.04502	5.23193e-05	0.000562413	0.000316854	1		0.0324215	0.863835	2.88278	0.0039418	0.0201584	0.0118959	0
AEBP1	165	33	47	117		-0.510195	-0.569346	-1.75145	0.0798679	0.236716	0.214352	0		-1.82597	-1.05371	-4.14389	3.4147e-05	0.000381773	0.000215084	1		-1.31578	-0.484362	-2.08671	0.0369139	0.12582	0.0742038	0
AKT2	208	13	4	4		1.70044	1.64129	2.16045	0.0307378	0.11658	0.105218	0		1.70044	2.4727	3.31262	0.000924269	0.00729363	0.00410687	1		0	0.831414	0.831862	0.405487	0.652763	0.376182	0
AKR1B1	231	101	124	261		-0.295985	-0.355136	-1.84172	0.0655157	0.202052	0.182963	0		-1.36969	-0.597432	-3.7981	0.000145808	0.0014069	0.000792621	1		-1.07371	-0.242296	-1.62596	0.103958	0.276283	0.16312	0
RND3	390	47	26	38		0.854149	0.794998	2.3041	0.0212169	0.0876014	0.079184	0		0.306661	1.07892	3.4992	0.000466655	0.00401667	0.00226292	1		-0.547488	0.283926	0.796353	0.425827	0.659459	0.389351	0
ATF4	468	0	3	19		NA	NA	NA	NA	NA	NA	0		-5.24793	-4.47566	-3.92	8.85486e-05	0.000896107	0.000504852	1		-2.66297	-1.83155	-2.51763	0.0118146	0.0506209	0.0298488	0
BLVRB	645	139	107	125		0.377474	0.318323	1.72331	0.0848316	0.246226	0.222963	0		0.153157	0.92542	5.30091	1.1523e-07	1.91329e-06	1.07792e-06	1		-0.224317	0.607097	3.26636	0.00108939	0.0067359	0.00397694	0
BMP2	650	1	6	17		-2.58496	-2.64411	-2.0285	0.0425093	0.151445	0.136597	0		-4.08746	-3.3152	-3.3583	0.000784224	0.00631207	0.00355021	1		-1.5025	-0.671086	-1.06693	0.286005	0.506736	0.298825	0
BTF3	689	830	692	1086		0.262339	0.203188	2.7435	0.00607877	0.0314037	0.0284367	0		-0.387841	0.384422	5.9125	3.36948e-09	6.88702e-08	3.88003e-08	1		-0.65018	0.181234	2.67085	0.00756596	0.0350214	0.020677	0
CALU	813	132	81	148		0.704544	0.645393	3.21721	0.00129443	0.00852997	0.00770179	0		-0.165059	0.607204	3.58159	0.000341515	0.00301831	0.00170047	1		-0.869603	-0.0381894	-0.199922	0.841542	0.943453	0.549317	0
CDKN1B	1027	157	126	182		0.317341	0.25819	1.5011	0.13333	0.334012	0.301678	0		-0.213174	0.559089	3.62671	0.000287052	0.00258098	0.00145408	1		-0.530515	0.300899	1.85257	0.0639446	0.190721	0.112603	0
CKMT2	1160	6	9	42		-0.584963	-0.644114	-0.855893	0.392057	0.652274	0.590415	0		-2.80735	-2.03509	-4.04515	5.22885e-05	0.000562916	0.000316854	1		-2.22239	-1.39098	-3.06833	0.00215262	0.0120151	0.00707906	0
CLK1	1195	195	152	213		0.359403	0.300252	1.93138	0.0534355	0.173083	0.15673	0		-0.127379	0.644883	4.59339	4.36108e-06	5.86e-05	3.30143e-05	1		-0.486782	0.344632	2.31292	0.020727	0.0795747	0.0469817	0
COL3A1	1281	219	168	262		0.38247	0.323318	2.19528	0.0281437	0.109809	0.0991261	0		-0.258636	0.513627	3.96635	7.29808e-05	0.00075758	0.000426808	1		-0.641106	0.190308	1.37917	0.167843	0.367461	0.215275	0
COL4A1	1282	482	431	655		0.161345	0.102194	1.06983	0.284694	0.553519	0.49232	0		-0.442462	0.329801	3.90133	9.56659e-05	0.000958773	0.000540157	1		-0.603807	0.227607	2.62546	0.00865327	0.0393459	0.0232302	0
CTBS	1486	194	144	210		0.429988	0.370837	2.35037	0.0187548	0.0791439	0.0716665	0		-0.114333	0.65793	4.66372	3.10538e-06	4.28785e-05	2.41341e-05	1		-0.544321	0.287093	1.89416	0.0582038	0.177804	0.104977	0
EEF1A2	1917	0	2	15		NA	NA	NA	NA	NA	NA	0		-4.90689	-4.13463	-3.4135	0.000641352	0.00529124	0.0029793	1		-2.90689	-2.07548	-2.42998	0.0150997	0.0613906	0.0361537	0
EN1	2019	0	9	34		-4.16993	-4.22908	-3.01929	0.00253364	0.0147827	0.0133861	0		-6.08746	-5.3152	-5.38431	7.27242e-08	1.25341e-06	7.06152e-07	1		-1.91754	-1.08612	-2.27257	0.0230521	0.0871248	0.0514248	0
EPHB3	2049	44	58	140		-0.398549	-0.457701	-1.59468	0.110783	0.290256	0.262779	0		-1.66985	-0.897589	-3.96725	7.27076e-05	0.000755826	0.00042582	1		-1.2713	-0.439888	-2.08909	0.0366995	0.125153	0.0738914	0
FANCD2	2177	181	154	194		0.233059	0.173908	1.10162	0.270627	0.542198	0.483536	0		-0.100067	0.672196	4.59103	4.41066e-06	5.90475e-05	3.32664e-05	1		-0.333126	0.498288	3.27762	0.00104687	0.006494	0.00383234	0
GALNT1	2589	111	78	105		0.509014	0.449862	2.12726	0.0333981	0.123879	0.112175	0		0.0801703	0.852433	4.41888	9.92123e-06	0.000124118	6.99259e-05	1		-0.428843	0.402571	1.91597	0.0553685	0.171335	0.100952	0
GLUL	2752	174	138	183		0.334419	0.275268	1.67985	0.0929864	0.263239	0.238368	0		-0.0727563	0.699506	4.66212	3.12965e-06	4.30905e-05	2.42765e-05	1		-0.407175	0.424239	2.6757	0.00745744	0.034784	0.0204572	0
GMFB	2764	33	20	17		0.722466	0.663315	1.64805	0.0993424	0.267898	0.242483	0		0.956931	1.72919	4.19843	2.68767e-05	0.00030639	0.000172479	1		0.234465	1.06588	2.28974	0.0220366	0.0839752	0.0495798	0
GRIA2	2891	30	16	18		0.906891	0.847739	1.94507	0.0517661	0.171368	0.154917	0		0.736966	1.50923	3.62958	0.000283884	0.00255566	0.00143982	1		-0.169925	0.661489	1.36326	0.172801	0.370906	0.218987	0
IGF1	3479	27	45	105		-0.736966	-0.796117	-2.30403	0.0212208	0.0875029	0.079184	0		-1.95936	-1.1871	-4.3215	1.54974e-05	0.000186483	0.000105061	1		-1.22239	-0.390978	-1.62171	0.104865	0.278252	0.164282	0
STT3A	3703	201	181	251		0.151206	0.0920546	0.623282	0.533099	0.799966	0.703068	0		-0.320492	0.451771	3.37823	0.00072954	0.00594112	0.00334713	1		-0.471698	0.359716	2.62758	0.00859944	0.0391544	0.0231171	0
KRAS	3845	218	156	204		0.482782	0.423631	2.82034	0.00479733	0.0254287	0.0230262	0		0.095759	0.868022	6.2893	3.189e-10	7.03324e-09	3.96241e-09	1		-0.387023	0.444391	2.96963	0.00298156	0.0159302	0.00940536	0
KRT81	3887	0	8	33		-4	-4.05915	-2.81389	0.00489461	0.0259225	0.0234734	0		-6.04439	-5.27213	-5.30097	1.1519e-07	1.92143e-06	1.07792e-06	1		-2.04439	-1.21298	-2.44603	0.0144439	0.0600204	0.0354256	0
BCAM	4059	94	62	100		0.600393	0.541241	2.31821	0.020438	0.084662	0.0766632	0		-0.0892673	0.682995	3.35522	0.000793016	0.00635113	0.00357812	1		-0.68966	0.141754	0.629299	0.529153	0.762419	0.450139	0
MCM5	4174	61	44	57		0.471306	0.412155	1.45422	0.145886	0.355042	0.321498	0		0.0978473	0.87011	3.3334	0.000857921	0.00681827	0.00384129	1		-0.373458	0.457956	1.62133	0.104947	0.27836	0.164346	0
MCM6	4175	105	68	109		0.626783	0.567631	2.55785	0.0105321	0.0495447	0.0448638	0		-0.0539388	0.718324	3.70679	0.000209901	0.00197286	0.00111147	1		-0.680721	0.150692	0.699521	0.484227	0.713058	0.420996	0
MAP3K3	4215	59	36	38		0.712718	0.653567	2.17495	0.0296335	0.11338	0.102637	0		0.634716	1.40698	4.83009	1.36472e-06	1.98843e-05	1.12025e-05	1		-0.0780025	0.753411	2.29227	0.0218899	0.0834638	0.0492778	0
MAP3K11	4296	50	77	144		-0.62293	-0.682082	-2.63377	0.00844418	0.0408491	0.0369897	0		-1.52607	-0.753806	-3.46426	0.000531683	0.00449638	0.0025324	1		-0.903138	-0.0717245	-0.368223	0.712707	0.832093	0.491276	0
MUT	4594	20	5	6		2	1.94085	3.00851	0.00262534	0.0151774	0.0137435	0		1.73697	2.50923	4.14319	3.42503e-05	0.000382339	0.000215403	1		-0.263034	0.56838	0.665462	0.505755	0.739304	0.43567	0
PPP1R12A	4659	24	11	14		1.12553	1.06638	2.10705	0.0351134	0.129179	0.116906	0		0.777608	1.54987	3.31041	0.000931595	0.00732754	0.00412597	1		-0.347923	0.483491	0.852069	0.394176	0.640183	0.376182	0
NONO	4841	18	9	8		1	0.940849	1.64535	0.0998971	0.268705	0.242834	0		1.16993	1.94219	3.35646	0.000789464	0.00632967	0.00356603	1		0.169925	1.00134	1.45922	0.144506	0.329988	0.194603	0
PCOLCE	5118	710	784	1504		-0.143035	-0.202186	-2.70864	0.00675595	0.0339843	0.0307735	0		-1.08291	-0.310651	-4.9849	6.19934e-07	9.33245e-06	5.25774e-06	1		-0.939879	-0.108465	-1.78922	0.0735797	0.207689	0.122621	0
PLXNA2	5362	92	64	78		0.523562	0.464411	1.99423	0.0461265	0.156389	0.141614	0		0.23816	1.01042	4.63972	3.48879e-06	4.76736e-05	2.68585e-05	1		-0.285402	0.546012	2.29611	0.0216698	0.0828374	0.048894	0
PPP2CB	5516	537	464	743		0.210797	0.151646	1.66142	0.0966301	0.272455	0.238448	0		-0.46844	0.303823	3.81081	0.000138513	0.00134545	0.000758005	1		-0.679237	0.152177	1.84535	0.0649867	0.193312	0.114133	0
PTMS	5763	80	62	79		0.367732	0.308581	1.26946	0.204277	0.441494	0.399782	0		0.0181473	0.79041	3.516	0.000438103	0.00378888	0.00213459	1		-0.349584	0.48183	2.0166	0.0437375	0.141024	0.0832616	0
RBMS1	5937	259	187	317		0.469914	0.410763	2.98749	0.00281279	0.0162018	0.0146711	0		-0.291531	0.480732	4.06034	4.90022e-05	0.000530686	0.00029898	1		-0.761445	0.0699694	0.54626	0.584887	0.802914	0.474048	0
ROCK1	6093	244	179	272		0.446922	0.38777	2.74828	0.0059908	0.0309746	0.0280481	0		-0.156726	0.615537	4.92953	8.24259e-07	1.2281e-05	6.91888e-06	1		-0.603647	0.227767	1.6928	0.0904933	0.245478	0.14488	0
RPL3L	6123	0	4	20		NA	NA	NA	NA	NA	NA	0		-5.32193	-4.54967	-4.03624	5.43142e-05	0.000580418	0.000326517	1		-2.32193	-1.49051	-2.23005	0.0257443	0.0935954	0.0551983	0
RPL27	6155	57	29	41		0.974909	0.915758	2.86232	0.00420548	0.0230662	0.020887	0		0.475338	1.2476	4.32762	1.50727e-05	0.000181976	0.000102522	1		-0.499571	0.331843	0.974855	0.329632	0.565519	0.333888	0
SCN1B	6324	22	34	80		-0.628031	-0.687182	-1.76162	0.0781332	0.232011	0.210091	0		-1.8625	-1.09023	-3.52294	0.000426787	0.00369543	0.00208194	1		-1.23447	-0.403051	-1.45619	0.145339	0.331213	0.195551	0
MAP2K4	6416	229	195	272		0.231873	0.172722	1.23096	0.218339	0.465195	0.421242	0		-0.248259	0.524004	4.13043	3.62085e-05	0.000403577	0.000227369	1		-0.480133	0.351281	2.66728	0.00764682	0.0353467	0.020869	0
FSCN1	6624	190	149	212		0.350687	0.291536	1.85391	0.0637514	0.197382	0.178734	0		-0.158065	0.614198	4.34138	1.41588e-05	0.000172087	9.69511e-05	1		-0.508752	0.322662	2.15217	0.0313837	0.109712	0.0647748	0
TBCA	6902	131	103	123		0.346922	0.287771	1.52044	0.1284	0.324495	0.293838	0		0.0909085	0.863171	4.85199	1.22228e-06	1.79169e-05	1.00941e-05	1		-0.256014	0.5754	3.05413	0.00225714	0.0124069	0.00732513	0
VPS72	6944	8	3	0		1.41504	1.35589	1.47107	0.141272	0.347564	0.313383	0		4	4.77226	3.36695	0.000760042	0.00617566	0.00347926	1		NA	NA	NA	NA	NA	NA	0
TGFBI	7045	1200	1284	2490		-0.0976108	-0.156762	-2.70989	0.00673063	0.0338839	0.0306826	0		-1.05311	-0.280849	-5.8311	5.50641e-09	1.09165e-07	6.13985e-08	1		-0.955501	-0.124087	-2.62772	0.0085959	0.0391649	0.0231171	0
THBS4	7060	7	9	42		-0.36257	-0.421721	-0.582397	0.560299	0.80108	0.707908	0		-2.58496	-1.8127	-3.74467	0.000180628	0.00171102	0.000963496	1		-2.22239	-1.39098	-3.06833	0.00215262	0.0120151	0.00707906	0
TIAL1	7073	448	351	580		0.352028	0.292876	2.8597	0.00424044	0.0231774	0.0209876	0		-0.372554	0.399709	4.50345	6.68589e-06	8.66301e-05	4.88059e-05	1		-0.724582	0.106832	1.13555	0.256147	0.497699	0.28989	0
TMPO	7112	27	8	16		1.75489	1.69574	3.18664	0.00143937	0.00931016	0.00842192	0		0.754888	1.52715	3.4734	0.000513908	0.00436641	0.00245996	1		-1	-0.168586	-0.283681	0.776655	0.893334	0.52707	0
TNXA	7146	392	466	918		-0.249476	-0.308628	-3.12862	0.00175631	0.0109778	0.00994064	0		-1.22764	-0.455378	-5.56611	2.60483e-08	4.78496e-07	2.69577e-07	1		-0.978164	-0.14675	-1.87827	0.0603447	0.181605	0.107221	0
WNT11	7481	166	112	172		0.567685	0.508533	2.91107	0.00360192	0.0201229	0.0182217	0		-0.0512253	0.721037	4.67634	2.92034e-06	4.06718e-05	2.29138e-05	1		-0.61891	0.212504	1.25254	0.210372	0.434929	0.255803	0
ZNF142	7701	25	36	96		-0.526069	-0.58522	-1.57125	0.116124	0.301559	0.273068	0		-1.94111	-1.16884	-4.08149	4.47484e-05	0.000489735	0.000275908	1		-1.41504	-0.583624	-2.23869	0.0251759	0.0921555	0.0544095	0
SHFM1	7979	1152	1132	2240		0.0252668	-0.0338845	-0.561779	0.574267	0.811766	0.707908	0		-0.959358	-0.187095	-3.74447	0.000180778	0.0017102	0.000963496	1		-0.984625	-0.153211	-3.06144	0.00220274	0.0122184	0.00721383	0
FZD7	8324	284	231	314		0.297998	0.238847	1.87411	0.0609157	0.189252	0.171372	0		-0.144874	0.627389	5.40968	6.31392e-08	1.10129e-06	6.2045e-07	1		-0.442872	0.388542	3.19041	0.00142073	0.00846359	0.00499698	0
DGKZ	8525	38	54	135		-0.50696	-0.566111	-1.86774	0.0617977	0.19171	0.173597	0		-1.82889	-1.05663	-4.46134	8.14487e-06	0.000104231	5.87221e-05	1		-1.32193	-0.490514	-2.26756	0.0233561	0.0879012	0.0518977	0
CPZ	8532	11	22	62		-1	-1.05915	-2.04773	0.0405863	0.146161	0.132352	0		-2.49476	-1.7225	-4.39146	1.1259e-05	0.00013965	7.86765e-05	1		-1.49476	-0.663351	-2.01678	0.0437181	0.141063	0.0832616	0
NCOA1	8648	87	58	82		0.584963	0.525811	2.17243	0.0298229	0.113828	0.103058	0		0.0853915	0.857654	3.93245	8.40828e-05	0.000859302	0.000484116	1		-0.499571	0.331843	1.37868	0.167993	0.36767	0.215275	0
MYOM1	8736	11	29	63		-1.39855	-1.4577	-3.0198	0.00252942	0.0147717	0.0133761	0		-2.51785	-1.74559	-4.46815	7.88979e-06	0.000101145	5.69836e-05	1		-1.1193	-0.287885	-0.941603	0.346396	0.585414	0.345634	0
SYNGAP1	8831	77	58	63		0.408806	0.349654	1.40119	0.161157	0.379338	0.343499	0		0.289507	1.06177	4.42082	9.83286e-06	0.000123438	6.95429e-05	1		-0.119299	0.712115	2.76988	0.0056077	0.0271411	0.0160244	0
FUBP1	8880	75	54	67		0.473931	0.41478	1.62203	0.104797	0.277742	0.251502	0		0.16273	0.934992	3.92742	8.58636e-05	0.00087381	0.00049229	1		-0.311202	0.520212	2.01844	0.0435452	0.140675	0.0830558	0
CCNA1	8900	22	39	94		-0.825971	-0.885122	-2.34823	0.0188628	0.0795464	0.072031	0		-2.09516	-1.32289	-4.45063	8.56198e-06	0.000108993	6.14045e-05	1		-1.26919	-0.437773	-1.70418	0.0883475	0.240634	0.141843	0
MTA1	9112	171	221	403		-0.37005	-0.429201	-2.93379	0.00334847	0.0189078	0.0171214	0		-1.23678	-0.464521	-3.75529	0.000173141	0.00164654	0.000927632	1		-0.866733	-0.0353195	-0.305294	0.760142	0.877511	0.518091	0
NOG	9241	10	20	46		-1	-1.05915	-1.95243	0.0508867	0.168856	0.152862	0		-2.20163	-1.42937	-3.30245	0.000958428	0.00752635	0.00424022	1		-1.20163	-0.37022	-1.02004	0.307709	0.535746	0.315671	0
WDR46	9277	18	25	74		-0.473931	-0.533082	-1.20354	0.228767	0.473588	0.428774	0		-2.03953	-1.26727	-3.81944	0.000133754	0.00130446	0.000734913	1		-1.5656	-0.734183	-2.40886	0.0160024	0.0646286	0.0381573	0
TMEM59	9528	118	82	122		0.525091	0.46594	2.26539	0.0234888	0.093614	0.0847529	0		-0.0480943	0.724168	3.95756	7.572e-05	0.000783773	0.000441199	1		-0.573185	0.258229	1.29204	0.196343	0.41295	0.243809	0
SH3PXD2A	9644	49	22	35		1.15528	1.09613	3.07881	0.0020783	0.0126278	0.0114348	0		0.485427	1.25769	4.03782	5.39504e-05	0.000578234	0.000325767	1		-0.669851	0.161563	0.425769	0.670276	0.858591	0.474927	0
SOCS5	9655	10	3	1		1.73697	1.67781	1.92478	0.0542563	0.174621	0.157441	0		3.32193	4.09419	3.63217	0.000281051	0.00253487	0.00142722	1		1.58496	2.41638	1.59092	0.111627	0.282728	0.165049	0
IPO13	9670	140	191	344		-0.448146	-0.507297	-3.18027	0.00147139	0.00947845	0.00858293	0		-1.29698	-0.524719	-3.87838	0.000105153	0.00104663	0.000589653	1		-0.848836	-0.0174219	-0.139561	0.889007	0.952721	0.556747	0
SEMA3E	9723	15	2	2		2.90689	2.84774	3.26692	0.00108724	0.00733309	0.00663318	0		2.90689	3.67915	4.29563	1.74201e-05	0.000207553	0.000116932	1		0	0.831414	0.588215	0.556388	0.779153	0.454675	0
VPRBP	9730	7	12	43		-0.777608	-0.836759	-1.24174	0.214334	0.458908	0.41534	0		-2.61891	-1.84665	-3.83731	0.00012439	0.00122134	0.000688083	1		-1.8413	-1.00989	-2.40793	0.0160431	0.0647339	0.038208	0
TOB1	10140	255	301	583		-0.239266	-0.298417	-2.43529	0.01488	0.0651438	0.0589891	0		-1.193	-0.420736	-4.12245	3.74857e-05	0.000415897	0.000234309	1		-0.953732	-0.122318	-1.25274	0.2103	0.434915	0.255803	0
WDR68	10238	118	98	133		0.267933	0.208782	1.06136	0.288527	0.555495	0.49232	0		-0.172639	0.599623	3.34842	0.000812725	0.0064875	0.00365494	1		-0.440573	0.390841	2.08931	0.03668	0.12515	0.0738899	0
SLC17A2	10246	1	11	22		-3.45943	-3.51858	-3.14104	0.0016835	0.010628	0.00962384	0		-4.45943	-3.68717	-3.98379	6.78238e-05	0.00070861	0.000398932	1		-1	-0.168586	-0.332646	0.739401	0.857939	0.506326	0
TRDN	10345	8	11	41		-0.459432	-0.518583	-0.778571	0.436233	0.710418	0.63449	0		-2.35755	-1.58529	-3.36572	0.000763431	0.00618934	0.00348697	1		-1.89812	-1.06671	-2.45922	0.0139239	0.0582945	0.0344069	0
PGCP	10404	127	99	141		0.359328	0.300177	1.55823	0.119179	0.308732	0.278538	0		-0.150867	0.621396	3.58637	0.000335315	0.00296894	0.00167163	1		-0.510195	0.321219	1.74682	0.0806683	0.22262	0.131437	0
OLFM1	10439	109	136	303		-0.319279	-0.37843	-2.04703	0.0406554	0.146327	0.132502	0		-1.47499	-0.702727	-4.72658	2.28338e-06	3.24231e-05	1.82666e-05	1		-1.15571	-0.324297	-2.31177	0.0207906	0.0797729	0.0470986	0
MTX2	10651	149	105	141		0.504923	0.445772	2.44402	0.0145247	0.0638094	0.0577808	0		0.0796172	0.85188	5.11697	3.10477e-07	4.79323e-06	2.70043e-06	1		-0.425306	0.406108	2.24119	0.0250139	0.0916629	0.0541064	0
DMRT2	10655	28	9	11		1.63743	1.57828	3.08244	0.00205308	0.0125047	0.0113178	0		1.34792	2.12019	4.43111	9.37471e-06	0.000117891	6.64176e-05	1		-0.289507	0.541907	0.855144	0.392471	0.638733	0.376182	0
CUGBP1	10658	33	24	19		0.459432	0.40028	1.04091	0.29792	0.559252	0.506415	0		0.796467	1.56873	3.91623	8.99445e-05	0.000907071	0.000510673	1		0.337035	1.16845	2.70122	0.00690862	0.0324963	0.0191861	0
SIX2	10736	103	62	108		0.732304	0.673153	2.94988	0.003179	0.0181292	0.0164164	0		-0.068387	0.703876	3.60649	0.000310366	0.00278027	0.00156636	1		-0.800691	0.0307228	0.13904	0.889419	0.95301	0.556747	0
PHTF1	10745	17	37	78		-1.12199	-1.18114	-2.89954	0.0037371	0.0208229	0.0188555	0		-2.19794	-1.42568	-4.29203	1.77045e-05	0.000210596	0.000118646	1		-1.07595	-0.244535	-0.896668	0.369896	0.613495	0.362213	0
PAPOLA	10914	487	383	552		0.346577	0.287426	2.92893	0.00340127	0.0191716	0.0173603	0		-0.180746	0.591516	6.72142	1.79957e-11	4.41137e-10	2.48529e-10	1		-0.527324	0.30409	3.26293	0.00110266	0.00680532	0.00401792	0
ZHX1	11244	46	28	32		0.716207	0.657056	1.92952	0.0536663	0.173741	0.157303	0		0.523562	1.29582	4.00433	6.21936e-05	0.000658798	0.000371156	1		-0.192645	0.638769	1.74836	0.0804012	0.222205	0.131112	0
SNF8	11267	110	86	107		0.355095	0.295944	1.43077	0.152495	0.366744	0.328667	0		0.0398927	0.812155	4.22044	2.43828e-05	0.000282622	0.000159224	1		-0.315202	0.516212	2.52945	0.0114241	0.049232	0.029067	0
IKZF2	22807	38	26	21		0.547488	0.488337	1.34207	0.179573	0.396034	0.358554	0		0.85561	1.62787	4.31644	1.58569e-05	0.000190493	0.00010732	1		0.308122	1.13954	2.75572	0.00585627	0.0282419	0.0166705	0
KIAA0831	22863	68	49	54		0.472753	0.413602	1.5404	0.123462	0.315554	0.284918	0		0.332575	1.10484	4.29078	1.78044e-05	0.000211439	0.000119121	1		-0.140178	0.691236	2.48022	0.0131301	0.0554051	0.0327117	0
KIAA0907	22889	228	164	293		0.475338	0.416187	2.83729	0.0045498	0.0242387	0.0219487	0		-0.361867	0.410396	3.29204	0.000994618	0.00779368	0.00439083	1		-0.837205	-0.00579087	-0.0428974	0.965783	0.975415	0.575894	0
ELL2	22936	57	66	158		-0.211504	-0.270655	-1.03908	0.298769	0.56018	0.507255	0		-1.47089	-0.698628	-3.39547	0.000685111	0.00561713	0.0031618	1		-1.25939	-0.427973	-2.16369	0.0304879	0.106916	0.063124	0
WDTC1	23038	18	27	71		-0.584963	-0.644114	-1.48247	0.138216	0.343459	0.310948	0		-1.97982	-1.20756	-3.60203	0.000315744	0.00281454	0.00158566	1		-1.39486	-0.563446	-1.86518	0.0621555	0.186299	0.109993	0
SMG1	23049	25	15	8		0.736966	0.677814	1.46211	0.14371	0.351576	0.318069	0		1.64386	2.41612	4.5329	5.81789e-06	7.60623e-05	4.28522e-05	1		0.906891	1.7383	2.87824	0.003999	0.0202572	0.0119555	0
TNRC6B	23112	149	106	144		0.491248	0.432097	2.37467	0.0175649	0.0749743	0.0678908	0		0.0492435	0.821506	4.96057	7.02852e-07	1.04936e-05	5.91192e-06	1		-0.442005	0.389409	2.1655	0.0303493	0.106597	0.0629361	0
CIC	23152	155	120	184		0.369234	0.310083	1.77524	0.0758579	0.227826	0.206302	0		-0.247438	0.524825	3.40284	0.000666893	0.00549259	0.00309443	1		-0.616671	0.214743	1.30966	0.19031	0.401399	0.23699	0
ARL6IP1	23204	28	12	7		1.22239	1.16324	2.44128	0.0146355	0.0641623	0.05806	0		2	2.77226	5.17486	2.28078e-07	3.60552e-06	2.03129e-06	1		0.777608	1.60902	2.4369	0.0148139	0.0612345	0.0361111	0
ANGEL1	23357	37	27	28		0.454566	0.395415	1.08971	0.275841	0.539546	0.488495	0		0.402098	1.17436	3.32389	0.000887711	0.0070396	0.00396599	1		-0.0524674	0.778947	2.04338	0.0410152	0.137348	0.0806242	0
TTC9	23508	5	10	45		-1	-1.05915	-1.38057	0.167411	0.387556	0.350426	0		-3.16993	-2.39766	-4.6327	3.60924e-06	4.91344e-05	2.76815e-05	1		-2.16993	-1.33851	-3.08414	0.00204144	0.0115245	0.00680415	0
TTLL1	25809	7	21	49		-1.58496	-1.64411	-2.80622	0.00501268	0.0264923	0.0239793	0		-2.80735	-2.03509	-4.36927	1.24661e-05	0.000153052	8.62269e-05	1		-1.22239	-0.390978	-1.10782	0.267941	0.496994	0.28989	0
NIPBL	25836	181	125	185		0.534062	0.47491	2.85539	0.0042984	0.0233326	0.0210933	0		-0.0315356	0.740727	4.99935	5.75226e-07	8.69551e-06	4.8989e-06	1		-0.565597	0.265817	1.64	0.101004	0.268969	0.158802	0
C11orf51	25906	16	21	76		-0.392317	-0.451469	-0.94749	0.343389	0.591814	0.5359	0		-2.24793	-1.47566	-4.34737	1.37778e-05	0.00016802	9.46596e-05	1		-1.85561	-1.0242	-3.23858	0.00120126	0.00733263	0.00432925	0
C20orf194	25943	137	104	151		0.397592	0.338441	1.81267	0.0698833	0.212819	0.192712	0		-0.140373	0.63189	3.78093	0.000156241	0.00149563	0.00084261	1		-0.537965	0.293449	1.6435	0.100279	0.267677	0.158039	0
MOXD1	26002	19	4	8		2.24793	2.18878	3.16784	0.00153574	0.00978317	0.00884102	0		1.24793	2.02019	3.53878	0.000401985	0.00350156	0.00197272	1		-1	-0.168586	-0.200592	0.841018	0.943973	0.549317	0
TANC2	26115	39	17	20		1.19794	1.13879	2.83261	0.00461704	0.0245658	0.0222355	0		0.963474	1.73574	4.57627	4.73342e-06	6.29043e-05	3.54392e-05	1		-0.234465	0.596949	1.28237	0.199712	0.419639	0.247179	0
RNU6-1	26827	51	80	162		-0.649503	-0.708654	-2.77637	0.00549702	0.0287036	0.0259917	0		-1.66742	-0.895162	-4.25787	2.06381e-05	0.000243892	0.000137405	1		-1.01792	-0.186508	-0.995591	0.319449	0.551588	0.325663	0
HBP1	26959	175	161	212		0.120294	0.061143	0.388352	0.697756	0.858494	0.777384	0		-0.276709	0.495553	3.43146	0.000600333	0.00501268	0.00282406	1		-0.397004	0.43441	2.95421	0.00313471	0.0166553	0.00983347	0
NGFRAP1	27018	25	14	15		0.836501	0.77735	1.64815	0.0993225	0.268073	0.242483	0		0.736966	1.50923	3.31333	0.000921924	0.00728701	0.00410538	1		-0.0995357	0.731878	1.3938	0.163378	0.362075	0.213773	0
IL17B	27190	0	4	26		NA	NA	NA	NA	NA	NA	0		-5.70044	-4.92818	-4.66842	3.03524e-06	4.21103e-05	2.37242e-05	1		-2.70044	-1.86903	-2.98593	0.00282719	0.0151722	0.00895421	0
EIF3K	27335	437	466	909		-0.0926967	-0.151848	-1.58173	0.11371	0.296634	0.268608	0		-1.05665	-0.284384	-3.56306	0.000366562	0.0032318	0.00182074	1		-0.96395	-0.132536	-1.69217	0.0906143	0.245507	0.14495	0
COMMD5	28991	37	14	26		1.4021	1.34295	3.14055	0.00168633	0.0106352	0.00963039	0		0.509014	1.28128	3.55993	0.000370955	0.0032626	0.00183587	1		-0.893085	-0.0616708	-0.134761	0.892801	0.956327	0.556747	0
OLA1	29789	379	286	403		0.406183	0.347031	3.08736	0.00201944	0.0123415	0.0111755	0		-0.088582	0.683681	6.74427	1.538e-11	3.83495e-10	2.16055e-10	1		-0.494765	0.336649	3.10374	0.00191089	0.010954	0.00646735	0
CPSF1	29894	177	235	410		-0.408911	-0.468063	-3.27709	0.00104881	0.0071272	0.00645383	0		-1.21187	-0.439612	-3.60017	0.000318005	0.00282775	0.00159119	1		-0.802963	0.0284508	0.250808	0.801963	0.911309	0.538045	0
LRP12	29967	46	33	37		0.479168	0.420017	1.28515	0.19874	0.431372	0.39055	0		0.314109	1.08637	3.48117	0.000499224	0.00427166	0.00240658	1		-0.165059	0.666355	1.97059	0.0487707	0.153766	0.0907847	0
UBXN1	51035	547	451	729		0.278413	0.219262	2.39623	0.0165649	0.0711388	0.0643927	0		-0.414378	0.357885	4.48826	7.18071e-06	9.27104e-05	5.22315e-05	1		-0.692791	0.138623	1.66116	0.096682	0.259423	0.153166	0
RPS27L	51065	138	161	380		-0.222392	-0.281544	-1.68511	0.0919674	0.261174	0.236499	0		-1.46133	-0.689068	-5.20275	1.96365e-07	3.14531e-06	1.77201e-06	1		-1.23894	-0.407525	-3.20681	0.00134216	0.00804575	0.00475029	0
MEMO1	51072	98	135	245		-0.462106	-0.521257	-2.74054	0.00613378	0.0316102	0.028498	0		-1.32193	-0.549665	-3.41376	0.000640741	0.00529524	0.0029793	1		-0.859822	-0.0284084	-0.191677	0.847995	0.931317	0.549859	0
PHF20L1	51105	34	24	24		0.5025	0.443349	1.16154	0.245422	0.502384	0.454919	0		0.5025	1.27476	3.39904	0.00067623	0.00556318	0.0031342	1		0	0.831414	2.03766	0.0415837	0.139042	0.0806242	0
SUV420H1	51111	73	52	72		0.489385	0.430234	1.65544	0.0978359	0.2644	0.23942	0		0.0198996	0.792162	3.36506	0.000765261	0.00619034	0.00348753	1		-0.469485	0.361929	1.41637	0.156668	0.349523	0.206361	0
COPS4	51138	185	132	228		0.486987	0.427836	2.62194	0.00874312	0.0421983	0.0382114	0		-0.301509	0.470754	3.36604	0.000762551	0.00618911	0.00348684	1		-0.788496	0.0429181	0.282823	0.777312	0.893167	0.527334	0
PRRX2	51450	43	71	168		-0.723482	-0.782634	-2.85177	0.00434762	0.0234586	0.0212422	0		-1.96605	-1.19379	-5.49086	3.99972e-08	7.2194e-07	4.06729e-07	1		-1.24257	-0.411156	-2.14971	0.0315781	0.110333	0.0651419	0
RAB14	51552	68	34	55		1	0.940849	3.19808	0.00138347	0.0089762	0.00812814	0		0.306103	1.07837	4.20723	2.58518e-05	0.000297276	0.00016748	1		-0.693897	0.137517	0.452409	0.650974	0.847344	0.474927	0
C7orf20	51608	25	45	85		-0.847997	-0.907148	-2.57533	0.0100143	0.0475341	0.0430431	0		-1.76553	-0.993272	-3.36447	0.000766912	0.00619679	0.00349116	1		-0.917538	-0.0861239	-0.338844	0.734727	0.855113	0.504867	0
ERGIC3	51614	393	330	541		0.252063	0.192912	1.79499	0.0726545	0.219039	0.198264	0		-0.461099	0.311163	3.33426	0.000855272	0.00680467	0.00383363	1		-0.713163	0.118251	1.21631	0.223865	0.453841	0.267941	0
KLF13	51621	244	196	308		0.316027	0.256876	1.86237	0.0625515	0.193953	0.175628	0		-0.336049	0.436214	3.60371	0.000313702	0.00280323	0.00157893	1		-0.652077	0.179337	1.4065	0.159577	0.355537	0.209913	0
BCL11A	53335	56	31	50		0.853159	0.794007	2.51236	0.0119926	0.0538474	0.04876	0		0.163499	0.935761	3.39598	0.000683837	0.00561621	0.0031618	1		-0.68966	0.141754	0.444971	0.656341	0.853498	0.474927	0
FGFRL1	53834	7	19	41		-1.44057	-1.49972	-2.49651	0.012542	0.0557984	0.0505266	0		-2.5502	-1.77793	-3.65079	0.00026143	0.0023921	0.00134767	1		-1.10962	-0.278211	-0.735306	0.462153	0.703171	0.415159	0
NSMCE4A	54780	27	15	10		0.847997	0.788846	1.73468	0.082798	0.241825	0.218471	0		1.43296	2.20522	4.45958	8.21188e-06	0.000104904	5.91011e-05	1		0.584963	1.41638	2.47975	0.0131475	0.0554259	0.0327137	0
PQLC2	54896	7	21	38		-1.58496	-1.64411	-2.80622	0.00501268	0.0264923	0.0239793	0		-2.44057	-1.66831	-3.36123	0.000775963	0.00626295	0.00352844	1		-0.85561	-0.0241961	-0.0643364	0.948702	0.962819	0.568457	0
WHSC1L1	54904	97	73	103		0.410088	0.350937	1.57811	0.11454	0.298552	0.270345	0		-0.0865877	0.685675	3.42013	0.00062591	0.00519634	0.00292753	1		-0.496676	0.334738	1.55945	0.118891	0.283303	0.167265	0
TUG1	55000	21	6	9		1.80735	1.7482	2.87107	0.00409078	0.022535	0.0203881	0		1.22239	1.99466	3.68964	0.000224574	0.00209448	0.00118	1		-0.584963	0.246451	0.334222	0.738212	0.857825	0.505976	0
PRPF38B	55119	324	246	346		0.397335	0.338184	2.78596	0.00533699	0.028007	0.0253609	0		-0.0947782	0.677485	6.18566	6.18435e-10	1.32762e-08	7.4796e-09	1		-0.492114	0.3393	2.89978	0.00373424	0.019259	0.0113557	0
AKIRIN2	55122	187	151	213		0.30849	0.249339	1.58455	0.113068	0.295202	0.267312	0		-0.187815	0.584448	4.11953	3.79639e-05	0.000420559	0.000236936	1		-0.496305	0.335109	2.2453	0.0247488	0.092054	0.0540718	0
LIN7C	55327	23	9	10		1.35364	1.29449	2.40686	0.0160903	0.0691951	0.0626576	0		1.20163	1.9739	3.83493	0.000125601	0.00123157	0.000693848	1		-0.152003	0.679411	1.04688	0.295153	0.518204	0.305792	0
H2AFY2	55506	117	69	121		0.76184	0.702689	3.26519	0.00109391	0.00736234	0.00666676	0		-0.0484985	0.723764	3.93883	8.18811e-05	0.000837982	0.000472105	1		-0.810339	0.0210752	0.100788	0.919719	0.977019	0.556747	0
OTUB1	55611	199	177	235		0.169019	0.109868	0.737898	0.460576	0.722569	0.654302	0		-0.239892	0.53237	3.90612	9.37899e-05	0.000941272	0.000530296	1		-0.408911	0.422503	3.01888	0.00253715	0.0137203	0.0081006	0
SCYL2	55681	94	77	91		0.287802	0.228651	1.03386	0.301201	0.564405	0.510608	0		0.0467942	0.819057	3.92986	8.49967e-05	0.00086742	0.00048869	1		-0.241008	0.590406	2.70245	0.00688297	0.0323984	0.0191283	0
JMJD1A	55818	263	202	292		0.380708	0.321556	2.39341	0.0166925	0.0715896	0.0648259	0		-0.150906	0.621357	5.16111	2.45496e-07	3.85566e-06	2.17221e-06	1		-0.531613	0.299801	2.33766	0.0194047	0.0749717	0.044264	0
KIAA1370	56204	34	61	142		-0.843274	-0.902426	-2.98528	0.00283319	0.0163044	0.014764	0		-2.06228	-1.29002	-5.3648	8.10407e-08	1.3836e-06	7.79499e-07	1		-1.21901	-0.387596	-1.87073	0.0613828	0.184397	0.10887	0
RHBG	57127	14	6	1		1.22239	1.16324	1.72623	0.084306	0.244926	0.221683	0		3.80735	4.57962	4.41936	9.89949e-06	0.00012406	6.98932e-05	1		2.58496	3.41638	2.6749	0.0074752	0.0347456	0.0204572	0
KLHL1	57626	1	3	17		-1.58496	-1.64411	-1.06064	0.288853	0.549669	0.49232	0		-4.08746	-3.3152	-3.3583	0.000784224	0.00631207	0.00355021	1		-2.5025	-1.67109	-2.23407	0.0254786	0.0930596	0.0548533	0
CREBZF	58487	67	44	63		0.606658	0.547506	1.97763	0.0479703	0.162118	0.146487	0		0.0888093	0.861072	3.46263	0.000534915	0.00451319	0.00254265	1		-0.517848	0.313566	1.13827	0.25501	0.495778	0.28989	0
C12orf44	60673	35	56	118		-0.678072	-0.737223	-2.40455	0.0161924	0.0695864	0.0630119	0		-1.75336	-0.981097	-3.92385	8.7144e-05	0.000885598	0.000498931	1		-1.07529	-0.243874	-1.10004	0.271316	0.501099	0.28989	0
CCDC71	64925	37	32	24		0.209453	0.150302	0.432186	0.665606	0.846063	0.766051	0		0.624491	1.39675	3.80389	0.000142444	0.00137994	0.000777432	1		0.415037	1.24645	3.28266	0.00102833	0.0064087	0.003782	0
DDA1	79016	25	17	9		0.556393	0.497242	1.1067	0.268426	0.538386	0.483536	0		1.47393	2.24619	4.34004	1.42458e-05	0.000172855	9.73835e-05	1		0.917538	1.74895	3.07721	0.00208949	0.0117461	0.00693502	0
C10orf119	79892	94	68	90		0.467126	0.407975	1.78824	0.0737375	0.22188	0.200917	0		0.0627358	0.834999	3.99529	6.46149e-05	0.000678503	0.000382257	1		-0.40439	0.427024	1.88957	0.0588154	0.179426	0.10553	0
FLAD1	80308	55	45	48		0.289507	0.230355	0.796462	0.425764	0.696333	0.630544	0		0.196397	0.96866	3.46403	0.000532138	0.00449499	0.0025324	1		-0.0931094	0.738305	2.51805	0.0118007	0.050659	0.0298488	0
PTDSS2	81490	13	11	4		0.241008	0.181857	0.308265	0.757881	0.901376	0.815754	0		1.70044	2.4727	3.31262	0.000924269	0.00729363	0.00410687	1		1.45943	2.29085	2.95164	0.00316089	0.0167677	0.00989198	0
PPP1R14C	81706	28	11	15		1.34792	1.28877	2.64652	0.00813238	0.0399065	0.0361221	0		0.900464	1.67273	3.7778	0.000158217	0.00151254	0.000852142	1		-0.447459	0.383955	0.688427	0.491184	0.722587	0.426481	0
SFXN3	81855	10	2	0		2.32193	2.26278	2.34562	0.0189957	0.0798135	0.072057	0		4.32193	5.09419	3.80028	0.000144535	0.00139646	0.000786743	1		NA	NA	NA	NA	NA	NA	0
RAB1B	81876	254	279	568		-0.135437	-0.194588	-1.55658	0.119571	0.3076	0.278538	0		-1.16106	-0.3888	-3.78106	0.000156159	0.00149682	0.00084261	1		-1.02563	-0.194212	-1.93896	0.052506	0.163232	0.096374	0
HYI	81888	57	78	164		-0.452512	-0.511663	-2.04812	0.0405483	0.146108	0.132304	0		-1.52466	-0.752399	-3.69104	0.000223335	0.00208561	0.001175	1		-1.07215	-0.240736	-1.28088	0.200237	0.418899	0.247322	0
SH3BGRL3	83442	140	185	329		-0.402098	-0.46125	-2.86861	0.00412283	0.0226522	0.0205121	0		-1.23266	-0.460398	-3.36524	0.000764784	0.00619339	0.00348753	1		-0.830562	0.000851664	0.00669309	0.99466	0.995106	0.58752	0
EMILIN2	84034	107	110	267		-0.0398927	-0.0990439	-0.505725	0.61305	0.811189	0.728587	0		-1.31923	-0.546966	-3.54792	0.000388287	0.00339856	0.00191469	1		-1.27934	-0.447922	-2.93377	0.00334874	0.0175967	0.0103893	0
USP48	84196	30	26	19		0.206451	0.1473	0.381585	0.702769	0.862142	0.780688	0		0.658963	1.43123	3.48883	0.000485139	0.00416096	0.00234421	1		0.452512	1.28393	3.02817	0.00246038	0.0133973	0.00787571	0
TRAF7	84231	47	62	144		-0.399607	-0.458759	-1.65227	0.0984796	0.266026	0.240892	0		-1.61534	-0.843073	-3.81503	0.000136166	0.0013262	0.000747157	1		-1.21573	-0.384315	-1.86897	0.0616266	0.184963	0.109204	0
UBL7	84993	12	4	2		1.58496	1.52581	1.96865	0.0489928	0.164167	0.148342	0		2.58496	3.35723	3.70708	0.000209666	0.00197448	0.00111147	1		1	1.83141	1.54086	0.123351	0.289698	0.170501	0
COL27A1	85301	4	17	29		-2.08746	-2.14661	-3.02162	0.00251425	0.0146967	0.0133082	0		-2.85798	-2.08572	-3.41484	0.000638205	0.00528632	0.00297483	1		-0.770518	0.0608958	0.143552	0.885855	0.960508	0.556747	0
C3orf15	89876	13	30	66		-1.20645	-1.2656	-2.75693	0.00583465	0.0302788	0.0274068	0		-2.34395	-1.57169	-4.24369	2.19876e-05	0.000257741	0.000145207	1		-1.1375	-0.30609	-1.02148	0.307028	0.535256	0.315671	0
ZNF622	90441	314	236	415		0.411978	0.352826	2.8541	0.00431589	0.0233273	0.0211216	0		-0.402347	0.369916	3.507	0.000453194	0.00391007	0.00220287	1		-0.814324	0.0170895	0.15127	0.879763	0.95491	0.556747	0
hCG_2033039	91893	19	5	4		1.926	1.86685	2.85693	0.00427763	0.0232899	0.0210623	0		2.24793	3.02019	4.44874	8.63763e-06	0.000109667	6.17304e-05	1		0.321928	1.15334	1.22017	0.222401	0.45321	0.266814	0
MTDH	92140	312	240	356		0.378512	0.31936	2.59012	0.00959413	0.0456426	0.0413303	0		-0.190331	0.581932	5.30095	1.152e-07	1.91717e-06	1.07792e-06	1		-0.568843	0.262571	2.24616	0.0246938	0.0919005	0.0540718	0
DNER	92737	58	39	47		0.572579	0.513428	1.7357	0.0826171	0.241464	0.218471	0		0.303392	1.07565	3.87761	0.000105486	0.0010485	0.000590709	1		-0.269187	0.562227	1.84042	0.0657068	0.195193	0.115244	0
HTRA3	94031	27	36	111		-0.415037	-0.474189	-1.29788	0.194329	0.422742	0.382802	0		-2.03953	-1.26727	-4.67789	2.89841e-06	4.04829e-05	2.27854e-05	1		-1.62449	-0.793077	-3.15458	0.00160731	0.0093951	0.00554453	0
LENG9	94059	2	4	26		-1	-1.05915	-0.873147	0.382583	0.643465	0.579967	0		-3.70044	-2.92818	-3.92281	8.75234e-05	0.000888209	0.000500402	1		-2.70044	-1.86903	-2.98593	0.00282719	0.0151722	0.00895421	0
C21orf66	94104	134	91	116		0.558295	0.499143	2.57131	0.0101314	0.0479096	0.0433608	0		0.208108	0.980371	5.46147	4.7221e-08	8.39793e-07	4.73125e-07	1		-0.350186	0.481228	2.44037	0.0146724	0.0608	0.0358835	0
C1QTNF7	114905	12	3	2		2	1.94085	2.33037	0.0197864	0.0823685	0.0744147	0		2.58496	3.35723	3.70708	0.000209666	0.00197448	0.00111147	1		0.584963	1.41638	1.10897	0.267443	0.500584	0.28989	0
CANT1	124583	16	19	66		-0.247928	-0.307079	-0.628536	0.529653	0.795645	0.703068	0		-2.04439	-1.27213	-3.61787	0.000297036	0.00266415	0.00150094	1		-1.79647	-0.965053	-2.87301	0.00406578	0.0205409	0.0121276	0
JOSD2	126119	16	19	65		-0.247928	-0.307079	-0.628536	0.529653	0.795645	0.703068	0		-2.02237	-1.25011	-3.54168	0.00039758	0.00347153	0.0019558	1		-1.77444	-0.943026	-2.79674	0.00516205	0.0254918	0.0150403	0
ATXN7L2	127002	3	8	30		-1.41504	-1.47419	-1.59942	0.109726	0.288807	0.261031	0		-3.32193	-2.54967	-3.91781	8.93579e-05	0.000903037	0.000508756	1		-1.90689	-1.07548	-2.11768	0.034202	0.118479	0.069897	0
GPR175	131601	23	47	89		-1.03103	-1.09018	-3.06423	0.00218233	0.0132344	0.0119841	0		-1.95217	-1.17991	-3.95946	7.51187e-05	0.000778659	0.000438683	1		-0.921145	-0.0897306	-0.361021	0.718084	0.837639	0.49455	0
APCDD1	147495	10	1	1		3.32193	3.26278	2.8441	0.00445374	0.0238679	0.0215398	0		3.32193	4.09419	3.63217	0.000281051	0.00253487	0.00142722	1		0	0.831414	0.41593	0.677461	0.829179	0.474927	0
KLC3	147700	36	16	24		1.16993	1.11077	2.66744	0.00764305	0.0377252	0.034161	0		0.584963	1.35723	3.671	0.000241601	0.00224176	0.00126297	1		-0.584963	0.246451	0.545786	0.585213	0.803196	0.474214	0
RC3H1	149041	175	149	207		0.232043	0.172891	1.07706	0.281454	0.548569	0.49232	0		-0.242276	0.529987	3.64806	0.000264226	0.00240858	0.00135519	1		-0.474318	0.357096	2.36767	0.0179003	0.0703798	0.0415383	0
SGOL2	151246	24	9	12		1.41504	1.35589	2.54799	0.0108346	0.0503115	0.0455414	0		1	1.77226	3.64231	0.000270198	0.00244763	0.00137895	1		-0.415037	0.416376	0.671503	0.5019	0.735922	0.434352	0
CXorf38	159013	23	13	12		0.823122	0.763971	1.55724	0.119413	0.309082	0.278538	0		0.938599	1.71086	3.47891	0.000503454	0.00430025	0.00242024	1		0.115477	0.946891	1.67412	0.0941063	0.253581	0.149626	0
DENND5B	160518	59	33	42		0.838249	0.779098	2.53691	0.0111837	0.0516857	0.0468025	0		0.490326	1.26259	4.44423	8.82069e-06	0.000111503	6.28191e-05	1		-0.347923	0.483491	1.47585	0.139985	0.32087	0.189445	0
RHBDL3	162494	30	24	16		0.321928	0.262777	0.667245	0.504616	0.776322	0.702891	0		0.906891	1.67915	3.92106	8.81615e-05	0.000893435	0.000503346	1		0.584963	1.41638	3.13668	0.00170875	0.00991431	0.0058535	0
PAP2D	163404	13	6	0		1.11548	1.05633	1.53879	0.123854	0.31547	0.284918	0		4.70044	5.4727	4.35941	1.30413e-05	0.00015971	8.99018e-05	1		3.58496	4.41638	2.9077	0.00364095	0.0189092	0.0111468	0
FLJ36031	168455	27	39	107		-0.530515	-0.589666	-1.64657	0.0996465	0.268431	0.242834	0		-1.98658	-1.21432	-4.4415	8.93353e-06	0.000112538	6.34018e-05	1		-1.45606	-0.624651	-2.51171	0.0120149	0.051331	0.0302966	0
ARID2	196528	86	46	85		0.902703	0.843552	3.27946	0.00104004	0.00708284	0.00641366	0		0.0168738	0.789137	3.64041	0.000272207	0.00246276	0.00138748	1		-0.885829	-0.054415	-0.215269	0.829557	0.934248	0.549317	0
FNDC5	252995	7	15	60		-1.09954	-1.15869	-1.81812	0.0690455	0.210827	0.190862	0		-3.09954	-2.32727	-5.25608	1.4716e-07	2.42131e-06	1.36412e-06	1		-2	-1.16859	-3.20208	0.00136439	0.00814614	0.00480741	0
YTHDF3	253943	92	52	98		0.823122	0.763971	3.11461	0.00184187	0.0113997	0.0103227	0		-0.0911479	0.681115	3.31127	0.000928733	0.00731692	0.00412223	1		-0.91427	-0.0828561	-0.35023	0.726166	0.846624	0.499855	0
ZNF575	284346	13	28	79		-1.10692	-1.16607	-2.49667	0.0125366	0.0558133	0.0505266	0		-2.60334	-1.83108	-5.17136	2.324e-07	3.66586e-06	2.06528e-06	1		-1.49643	-0.665012	-2.28161	0.0225126	0.0856182	0.0505354	0
ZNF326	284695	205	138	182		0.570956	0.511804	3.25406	0.0011377	0.0076489	0.00692624	0		0.171685	0.943948	6.54561	5.92532e-11	1.38245e-09	7.78848e-10	1		-0.39927	0.432144	2.72182	0.00649231	0.0307763	0.0181706	0
KRTAP19-6	337973	0	2	20		NA	NA	NA	NA	NA	NA	0		-5.32193	-4.54967	-4.03624	5.43142e-05	0.000580418	0.000326517	1		-3.32193	-2.49051	-3.13335	0.00172824	0.00999702	0.00589468	0
LOC338611	338611	56	38	32		0.559427	0.500276	1.66561	0.0957903	0.270208	0.238448	0		0.807355	1.57962	5.12736	2.93828e-07	4.55559e-06	2.56654e-06	1		0.247928	1.07934	3.18863	0.00142948	0.00850814	0.00502329	0
ZDHHC21	340481	0	4	15		NA	NA	NA	NA	NA	NA	0		-4.90689	-4.13463	-3.4135	0.000641352	0.00529124	0.0029793	1		-1.90689	-1.07548	-1.49742	0.134284	0.310196	0.182795	0
CC2D2B	387707	111	83	104		0.419376	0.360225	1.73007	0.0836184	0.243264	0.220207	0		0.0939761	0.866239	4.47972	7.47413e-06	9.63274e-05	5.42692e-05	1		-0.3254	0.506014	2.44015	0.014681	0.060798	0.0358835	0
TMEM220	388335	17	4	7		2.08746	2.02831	2.8551	0.00430238	0.0233141	0.0210933	0		1.28011	2.05237	3.38176	0.000720242	0.00587199	0.00330818	1		-0.807355	0.0240591	0.0276868	0.977912	0.983429	0.579623	0
LOC400446	400446	234	175	251		0.419154	0.360002	2.51069	0.0120496	0.0540646	0.0489567	0		-0.101179	0.671084	5.21263	1.86178e-07	2.99536e-06	1.68753e-06	1		-0.520332	0.311082	2.25325	0.0242435	0.0908314	0.0536277	0
ZBTB34	403341	19	4	7		2.24793	2.18878	3.16784	0.00153574	0.00978317	0.00884102	0		1.44057	2.21284	3.74897	0.000177563	0.00168418	0.000948838	1		-0.807355	0.0240591	0.0276868	0.977912	0.983429	0.579623	0
LOC643534	643534	45	25	31		0.847997	0.788846	2.23948	0.0251246	0.0990703	0.0897102	0		0.537657	1.30992	3.99388	6.5002e-05	0.000681582	0.000383482	1		-0.31034	0.521074	1.37542	0.169002	0.369273	0.215275	0
LOC649346	649346	3	8	25		-1.41504	-1.47419	-1.59942	0.109726	0.288807	0.261031	0		-3.05889	-2.28663	-3.35707	0.000787729	0.00632275	0.00356213	1		-1.64386	-0.812442	-1.52847	0.126396	0.295086	0.174161	0
LOC727942	727942	17	25	66		-0.556393	-0.615545	-1.37	0.170688	0.393195	0.355982	0		-1.95693	-1.18467	-3.42059	0.000624865	0.00519361	0.00292599	1		-1.40054	-0.569124	-1.81464	0.0695787	0.20344	0.117385	0
LOC730291	730291	9	23	59		-1.35364	-1.41279	-2.62682	0.00861865	0.0416293	0.0376963	0		-2.71272	-1.94046	-4.64708	3.36669e-06	4.60919e-05	2.59674e-05	1		-1.35908	-0.527667	-1.6022	0.109111	0.280175	0.165049	0
ADRBK1	156	95	124	133		-0.384341	-0.443492	-2.26498	0.0235138	0.0936252	0.0847529	0		-0.485427	0.286836	1.51723	0.129208	0.351926	0.198269	0		-0.101086	0.730328	4.14069	3.46269e-05	0.000307774	0.000181713	1
ATP6V1C1	528	6	0	17		3.58496	3.52581	2.27455	0.0229328	0.0926261	0.0829724	0		-1.5025	-0.730238	-1.15775	0.246967	0.54885	0.302686	0		-5.08746	-4.25605	-3.63551	0.000277433	0.00201671	0.00118745	1
BAG1	573	19	11	51		0.788496	0.729345	1.35935	0.174037	0.399743	0.358138	0		-1.4245	-0.652235	-1.81547	0.0694512	0.228181	0.128524	0		-2.21299	-1.38158	-3.36377	0.000768865	0.00494382	0.00291467	1
NKX3-2	579	3	0	16		NA	NA	NA	NA	NA	NA	0		-2.41504	-1.64277	-2.15718	0.0309914	0.130513	0.0734435	0		-5	-4.16859	-3.50724	0.000452786	0.00309926	0.00182516	1
BMP4	652	67	99	110		-0.563267	-0.622419	-2.75355	0.00589521	0.0305303	0.0276458	0		-0.715271	0.0569922	0.263452	0.792202	0.917074	0.516584	0		-0.152003	0.679411	3.47232	0.000515986	0.00347842	0.00205266	1
CACNB3	784	36	62	59		-0.784271	-0.843423	-2.84178	0.00448622	0.0239202	0.0216602	0		-0.712718	0.0595447	0.20167	0.840175	0.950025	0.522866	0		0.0715533	0.902967	3.51319	0.000442762	0.00304781	0.00179945	1
CAMK2G	818	11	17	6		-0.628031	-0.687182	-1.24564	0.212896	0.456448	0.413253	0		0.874469	1.64673	2.34157	0.0192026	0.0898062	0.0504886	0		1.5025	2.33391	3.71057	0.000206793	0.00154956	0.000914873	1
CANX	821	28	12	58		1.22239	1.16324	2.44128	0.0146355	0.0641623	0.05806	0		-1.05063	-0.278363	-0.881588	0.378	0.669212	0.374752	0		-2.27302	-1.4416	-3.70432	0.00021196	0.00158472	0.000935634	1
CLCN2	1181	6	20	8		-1.73697	-1.79612	-2.914	0.00356829	0.0199881	0.0180997	0		-0.415037	0.357225	0.469085	0.639009	0.849281	0.477902	0		1.32193	2.15334	3.83133	0.000127453	0.00100223	0.000591728	1
COX4I1	1327	2	0	17		NA	NA	NA	NA	NA	NA	0		-3.08746	-2.3152	-2.78905	0.00528625	0.032451	0.0182669	0		-5.08746	-4.25605	-3.63551	0.000277433	0.00201671	0.00118745	1
COX7A2	1347	63	36	167		0.807355	0.748204	2.53106	0.0113718	0.0524781	0.0475201	0		-1.40642	-0.634162	-3.20433	0.00135378	0.0102111	0.00575273	0		-2.21378	-1.38237	-6.08977	1.13076e-09	1.8212e-08	1.07526e-08	1
CREB1	1385	34	12	56		1.5025	1.44335	3.1798	0.00147379	0.00948421	0.00858426	0		-0.719892	0.0523707	0.172589	0.862975	0.953807	0.522866	0		-2.22239	-1.39098	-3.54301	0.000395587	0.00275858	0.00162784	1
CTGF	1490	490	536	781		-0.129451	-0.188602	-2.09371	0.0362861	0.133028	0.120459	0		-0.672541	0.099722	1.23781	0.215785	0.498483	0.280837	0		-0.54309	0.288324	3.67033	0.000242239	0.00178909	0.00105533	1
SEPT1	1731	2	14	3		-2.80735	-2.86651	-3.23222	0.00122835	0.00814981	0.00737107	0		-0.584963	0.1873	0.146243	0.88373	0.964988	0.522866	0		2.22239	3.05381	3.88918	0.000100582	0.000808037	0.000477073	1
DLX5	1749	13	2	38		2.70044	2.64129	2.92359	0.00346016	0.0194428	0.0175668	0		-1.54749	-0.775225	-1.82332	0.0682555	0.228705	0.127498	0		-4.24793	-3.41651	-5.04652	4.49933e-07	5.37988e-06	3.17633e-06	1
ATN1	1822	19	38	25		-1	-1.05915	-2.69127	0.00711804	0.0355227	0.0321665	0		-0.395929	0.376334	0.876495	0.380761	0.672378	0.374752	0		0.604071	1.43549	3.98695	6.69285e-05	0.000557793	0.000329326	1
HBEGF	1839	15	34	24		-1.18057	-1.23972	-2.88789	0.00387832	0.0215717	0.0195218	0		-0.678072	0.0941909	0.204685	0.837818	0.947951	0.522866	0		0.5025	1.33391	3.56665	0.000361569	0.00253858	0.0014988	1
EEF1G	1937	4	1	23		2	1.94085	1.34544	0.178484	0.402994	0.358138	0		-2.52356	-1.7513	-2.70587	0.00681261	0.0398808	0.022429	0		-4.52356	-3.69215	-4.04497	5.23297e-05	0.000445002	0.000262733	1
EIF2S1	1965	50	26	109		0.943416	0.884265	2.60277	0.00924727	0.0442593	0.0400777	0		-1.12433	-0.352065	-1.50917	0.131256	0.356567	0.200884	0		-2.06774	-1.23633	-4.51285	6.39608e-06	6.38081e-05	3.76729e-05	1
NR2F6	2063	42	21	79		1	0.940849	2.51335	0.011959	0.0542757	0.0487029	0		-0.911463	-0.139201	-0.527074	0.598142	0.832557	0.469048	0		-1.91146	-1.08005	-3.44841	0.0005639	0.00376911	0.00222532	1
FBL	2091	154	108	350		0.511899	0.452748	2.52053	0.0117178	0.0536826	0.0484104	0		-1.18442	-0.412162	-3.13343	0.00172774	0.0124741	0.00702772	0		-1.69632	-0.86491	-6.03388	1.60068e-09	2.54131e-08	1.50041e-08	1
ETF1	2107	345	266	649		0.37517	0.316019	2.69678	0.00700127	0.035023	0.031714	0		-0.911622	-0.139359	-1.51275	0.130342	0.35475	0.19986	0		-1.28679	-0.455378	-4.64477	3.40462e-06	3.55016e-05	2.09604e-05	1
ACSL4	2182	19	15	68		0.341037	0.281886	0.567735	0.570215	0.807575	0.707908	0		-1.83954	-1.06727	-3.19225	0.00141169	0.0105818	0.00596162	0		-2.18057	-1.34916	-3.81438	0.000136524	0.00106916	0.000630871	1
FGF12	2257	3	1	22		1.58496	1.52581	0.984323	0.324957	0.58571	0.519037	0		-2.87447	-2.10221	-2.98924	0.00279675	0.0190905	0.0107261	0		-4.45943	-3.62802	-3.93079	8.46688e-05	0.000688056	0.000405988	1
FOXF1	2294	11	4	29		1.45943	1.40028	1.76781	0.0770921	0.229567	0.207486	0		-1.39855	-0.626287	-1.32045	0.186685	0.448612	0.252698	0		-2.85798	-2.02657	-3.32722	0.000877176	0.0055653	0.00328425	1
FOSL2	2355	22	41	30		-0.89812	-0.957272	-2.5716	0.0101231	0.0479062	0.0433608	0		-0.447459	0.324804	0.821316	0.411466	0.691111	0.38927	0		0.450661	1.28208	3.79841	0.000145627	0.00113579	0.000670579	1
GTF2B	2959	25	16	79		0.643856	0.584705	1.28178	0.199919	0.433558	0.392461	0		-1.65992	-0.887662	-2.95221	0.00315507	0.0210997	0.0118872	0		-2.30378	-1.47237	-4.39203	1.12299e-05	0.000107229	6.33092e-05	1
HMGCR	3156	27	10	57		1.43296	1.37381	2.72979	0.00633754	0.0321744	0.0290835	0		-1.078	-0.30574	-0.955363	0.339394	0.619845	0.34921	0		-2.51096	-1.67955	-4.10554	4.03371e-05	0.000354987	0.00020945	1
HOXA10	3206	55	39	126		0.495957	0.436806	1.45719	0.145063	0.353311	0.31993	0		-1.19592	-0.423657	-1.92848	0.0537949	0.196445	0.110674	0		-1.69188	-0.860464	-3.60423	0.00031308	0.0022417	0.00132281	1
IGFBP4	3487	943	859	1750		0.1346	0.0754484	1.11029	0.266875	0.536898	0.483536	0		-0.892025	-0.119762	-2.14303	0.0321104	0.134212	0.075613	0		-1.02662	-0.195211	-3.422	0.000621614	0.00408542	0.00241207	1
KCNJ2	3759	27	18	76		0.584963	0.525811	1.21019	0.226207	0.472315	0.427621	0		-1.49304	-0.720777	-2.42021	0.0155114	0.0757406	0.042671	0		-2.078	-1.24659	-3.79278	0.000148972	0.00115783	0.000683591	1
KHK	3795	48	29	104		0.726982	0.66783	1.99961	0.0455428	0.154909	0.140274	0		-1.11548	-0.343214	-1.43929	0.150068	0.383143	0.215856	0		-1.84246	-1.01104	-3.7484	0.000177969	0.00134869	0.000796281	1
LAMB2	3913	28	18	74		0.63743	0.578279	1.3431	0.179239	0.395643	0.358138	0		-1.4021	-0.629836	-2.11999	0.0340072	0.139332	0.078384	0		-2.03953	-1.20811	-3.65129	0.000260924	0.0019165	0.00113152	1
ABLIM1	3983	10	1	27		3.32193	3.26278	2.8441	0.00445374	0.0238679	0.0215398	0		-1.43296	-0.660697	-1.33612	0.181511	0.43865	0.247087	0		-4.75489	-3.92347	-4.47421	7.66954e-06	7.54981e-05	4.45748e-05	1
MEF2D	4209	70	80	71		-0.192645	-0.251796	-1.06777	0.285624	0.551759	0.49232	0		-0.0204641	0.751799	3.14924	0.00163697	0.0119616	0.00673897	0		0.172181	1.00359	4.35881	1.30771e-05	0.000123631	7.29931e-05	1
MEN1	4221	136	145	175		-0.0924462	-0.151597	-0.880688	0.378487	0.641274	0.579967	0		-0.363748	0.408514	2.53156	0.0113558	0.0583965	0.0328996	0		-0.271302	0.560112	3.53688	0.000404883	0.00281313	0.0016609	1
MTCP1	4515	163	123	308		0.406214	0.347062	2.02458	0.0429107	0.151847	0.136941	0		-0.918058	-0.145796	-1.08889	0.276204	0.57343	0.314352	0		-1.32427	-0.492858	-3.44024	0.000581195	0.00386538	0.00227855	1
NUCB1	4924	120	72	208		0.736966	0.677814	3.20351	0.00135762	0.00884483	0.00800918	0		-0.793549	-0.0212864	-0.13349	0.893806	0.929015	0.523391	0		-1.53051	-0.699101	-3.86922	0.000109185	0.000870872	0.000514171	1
PAM	5066	8	2	29		2	1.94085	1.90274	0.0570747	0.180111	0.162243	0		-1.85798	-1.08572	-2.11393	0.0345215	0.140803	0.0793259	0		-3.85798	-3.02657	-4.17842	2.93538e-05	0.0002646	0.000156117	1
CHMP1A	5119	10	6	37		0.736966	0.677814	0.924714	0.355115	0.608617	0.550145	0		-1.88753	-1.11526	-2.44022	0.0146782	0.0719631	0.0405374	0		-2.62449	-1.79308	-3.46253	0.000535114	0.00359648	0.00212233	1
PFDN1	5201	17	6	37		1.5025	1.44335	2.24844	0.0245483	0.0970099	0.0877621	0		-1.12199	-0.349728	-0.873768	0.382245	0.672625	0.374752	0		-2.62449	-1.79308	-3.46253	0.000535114	0.00359648	0.00212233	1
PLOD2	5352	337	285	664		0.241787	0.182635	1.57639	0.114936	0.299088	0.270831	0		-0.978435	-0.206172	-2.23767	0.0252429	0.110739	0.0623885	0		-1.22022	-0.388807	-4.05791	4.95133e-05	0.000426478	0.000251797	1
PMP22	5376	29	22	80		0.398549	0.339398	0.83614	0.403076	0.664304	0.601463	0		-1.46395	-0.691684	-2.39491	0.0166245	0.0798856	0.0450062	0		-1.8625	-1.03108	-3.34107	0.000834565	0.0053126	0.00313362	1
POU3F1	5453	15	6	38		1.32193	1.26278	1.90654	0.0565798	0.179853	0.162243	0		-1.34104	-0.568774	-1.38647	0.165602	0.409268	0.230575	0		-2.66297	-1.83155	-3.56049	0.000370164	0.00259348	0.00153121	1
PSMC3	5702	386	442	636		-0.195446	-0.254597	-2.53717	0.0111752	0.0516841	0.046801	0		-0.720426	0.0518368	0.5758	0.564751	0.844043	0.465774	0		-0.52498	0.306434	3.53098	0.000414018	0.00286766	0.00169309	1
PTEN	5728	409	333	790		0.296579	0.237427	2.23642	0.0253244	0.0997959	0.0903673	0		-0.949752	-0.177489	-2.11178	0.034705	0.141472	0.0797028	0		-1.24633	-0.414916	-4.70233	2.57203e-06	2.74624e-05	1.62141e-05	1
PURA	5813	25	17	70		0.556393	0.497242	1.1067	0.268426	0.538386	0.483536	0		-1.48543	-0.713164	-2.30121	0.0213797	0.0965346	0.054386	0		-2.04182	-1.21041	-3.55656	0.000375746	0.00262845	0.00155105	1
RAB3A	5864	38	32	107		0.247928	0.188776	0.546448	0.584758	0.783359	0.709273	0		-1.49354	-0.721277	-2.87347	0.00405989	0.0262554	0.0147918	0		-1.74147	-0.910053	-3.48272	0.000496352	0.00335791	0.0019809	1
RAP1GDS1	5910	48	48	42		0	-0.0591512	-0.200889	0.840785	0.969564	0.87788	0		0.192645	0.964908	3.22565	0.00125689	0.00956975	0.00539143	0		0.192645	1.02406	3.43291	0.000597143	0.0039362	0.00232397	1
RAP2B	5912	72	74	73		-0.0395284	-0.0986796	-0.413284	0.679398	0.859183	0.769674	0		-0.0198996	0.752363	3.196	0.00139348	0.0104669	0.0058969	0		0.0196288	0.851043	3.65016	0.000262076	0.00192285	0.00113527	1
RBBP6	5930	243	275	343		-0.178475	-0.237627	-1.87315	0.0610476	0.189569	0.171659	0		-0.497252	0.27501	2.33155	0.0197246	0.0914514	0.0515222	0		-0.318777	0.512637	4.4952	6.95055e-06	6.88259e-05	4.06355e-05	1
RBM3	5935	16	12	60		0.415037	0.355886	0.649378	0.516094	0.782446	0.703068	0		-1.90689	-1.13463	-3.15084	0.00162803	0.0119083	0.00670891	0		-2.32193	-1.49051	-3.8626	0.000112189	0.000892702	0.00052706	1
RPL24	6152	304	244	560		0.31719	0.258039	2.08785	0.0368116	0.134876	0.122133	0		-0.881356	-0.109093	-1.10576	0.268829	0.571527	0.314352	0		-1.19855	-0.367132	-3.53195	0.000412508	0.00286017	0.00168867	1
RPLP2	6181	64	72	71		-0.169925	-0.229076	-0.925203	0.35486	0.609421	0.550145	0		-0.149747	0.622516	2.5499	0.0107753	0.055767	0.0314182	0		0.0201779	0.851592	3.60247	0.000315205	0.00225088	0.00132894	1
RPS6KB1	6198	45	23	84		0.968291	0.90914	2.52774	0.0114799	0.0528996	0.0479005	0		-0.900464	-0.128202	-0.501509	0.616013	0.852363	0.476081	0		-1.86876	-1.03734	-3.44063	0.000580363	0.00386369	0.00227855	1
SFRP2	6423	67	37	122		0.856636	0.797485	2.75844	0.00580771	0.0302011	0.0273337	0		-0.864648	-0.0923854	-0.43826	0.661198	0.871983	0.478544	0		-1.72128	-0.88987	-3.64911	0.000263147	0.00192859	0.00113625	1
SFRS4	6429	168	170	213		-0.0170735	-0.0762247	-0.48579	0.627116	0.8116	0.734874	0		-0.342392	0.429871	2.94988	0.00317896	0.0212399	0.0119662	0		-0.325319	0.506095	3.49294	0.000477729	0.00324836	0.00191676	1
ST3GAL3	6487	126	170	197		-0.432111	-0.491262	-2.91356	0.00357337	0.0199988	0.0181093	0		-0.644772	0.127491	0.798408	0.424634	0.709614	0.399784	0		-0.212661	0.618753	4.1879	2.81547e-05	0.000254995	0.000150488	1
SLC7A1	6541	112	150	187		-0.421464	-0.480615	-2.6824	0.0073095	0.0363632	0.0328971	0		-0.73954	0.0327232	0.196406	0.844293	0.952602	0.522866	0		-0.318076	0.513338	3.32379	0.000888045	0.00562092	0.00331865	1
SLC8A1	6546	33	13	90		1.34395	1.2848	2.86625	0.00415367	0.0228018	0.0206475	0		-1.44746	-0.675196	-2.48674	0.0128921	0.0649392	0.036573	0		-2.79141	-1.96	-5.73475	9.76578e-09	1.4221e-07	8.39623e-08	1
SMARCD3	6604	140	176	199		-0.330149	-0.3893	-2.39113	0.0167966	0.0719382	0.0651416	0		-0.507342	0.264921	1.70766	0.0876998	0.278125	0.156691	0		-0.177193	0.654221	4.47783	7.54074e-06	7.43397e-05	4.38908e-05	1
SNRPF	6636	460	541	802		-0.233995	-0.293146	-3.21068	0.00132423	0.00865411	0.00783648	0		-0.801968	-0.0297056	-0.365361	0.714842	0.862901	0.486144	0		-0.567974	0.26344	3.38375	0.000715042	0.00464916	0.00274491	1
SOX2	6657	2	0	16		NA	NA	NA	NA	NA	NA	0		-3	-2.22774	-2.64332	0.00820973	0.0460532	0.0258955	0		-5	-4.16859	-3.50724	0.000452786	0.00309926	0.00182516	1
SPAG1	6674	17	5	52		1.76553	1.70638	2.53975	0.0110932	0.0513994	0.0465262	0		-1.61298	-0.840714	-2.287	0.0221959	0.0998473	0.0562522	0		-3.37851	-2.5471	-5.11677	3.10807e-07	3.77715e-06	2.23007e-06	1
TAF4	6874	80	95	101		-0.247928	-0.307079	-1.40552	0.159865	0.376438	0.340872	0		-0.336283	0.435979	2.06224	0.0391853	0.154275	0.0869157	0		-0.0883559	0.743058	3.67928	0.000233898	0.00172939	0.00102105	1
TEGT	7009	416	364	805		0.192645	0.133494	1.29121	0.196631	0.427308	0.386937	0		-0.952405	-0.180142	-2.16263	0.03057	0.129414	0.0729098	0		-1.14505	-0.313636	-3.65168	0.000260527	0.00191569	0.00113104	1
TEP1	7011	38	46	37		-0.275634	-0.334786	-1.06114	0.288627	0.555518	0.49232	0		0.0384741	0.810737	2.47675	0.0132584	0.0666455	0.0375339	0		0.314109	1.14552	3.68093	0.000232387	0.00172013	0.00101558	1
THRB	7068	13	4	32		1.70044	1.64129	2.16045	0.0307378	0.11658	0.105218	0		-1.29956	-0.527298	-1.18804	0.234818	0.528813	0.297924	0		-3	-2.16859	-3.64909	0.000263166	0.00192556	0.00113625	1
TMPRSS2	7113	2	13	0		-2.70044	-2.75959	-3.05454	0.00225406	0.0136367	0.0123424	0		NA	NA	NA	NA	NA	NA	0		4.70044	5.53185	4.41878	9.92578e-06	9.53217e-05	5.62789e-05	1
TPM4	7171	17	7	62		1.28011	1.22096	1.97673	0.0480725	0.1619	0.146487	0		-1.86673	-1.09447	-3.11114	0.00186367	0.0133098	0.00749854	0		-3.14684	-2.31543	-5.28703	1.24316e-07	1.59182e-06	9.39824e-07	1
DNAJC7	7266	29	11	61		1.39855	1.3394	2.77472	0.00552489	0.0288134	0.0260804	0		-1.07276	-0.300494	-0.972243	0.33093	0.607598	0.34231	0		-2.47131	-1.63989	-4.17547	2.97369e-05	0.000267512	0.000157942	1
UBE2G2	7327	24	12	56		1	0.940849	1.8999	0.0574468	0.179892	0.162815	0		-1.22239	-0.45013	-1.3597	0.173924	0.423986	0.238794	0		-2.22239	-1.39098	-3.54301	0.000395587	0.00275858	0.00162784	1
UCP2	7351	33	22	80		0.584963	0.525811	1.33792	0.180923	0.398802	0.361124	0		-1.27753	-0.505271	-1.80691	0.070777	0.231332	0.130297	0		-1.8625	-1.03108	-3.34107	0.000834565	0.0053126	0.00313362	1
VARS	7407	144	171	191		-0.247928	-0.307079	-1.88581	0.0593204	0.184751	0.167296	0		-0.407504	0.364759	2.34365	0.0190958	0.0896245	0.0504886	0		-0.159576	0.671838	4.51878	6.21967e-06	6.2234e-05	3.67435e-05	1
VCP	7415	186	214	278		-0.202308	-0.261459	-1.81054	0.0702115	0.213715	0.193524	0		-0.579782	0.19248	1.44821	0.147559	0.377935	0.212922	0		-0.377474	0.45394	3.54714	0.000389432	0.00271992	0.00160587	1
ZNF711	7552	145	97	249		0.579996	0.520845	2.78061	0.00542576	0.028355	0.025676	0		-0.780093	-0.00783008	-0.0538521	0.957053	0.976843	0.550337	0		-1.36009	-0.528675	-3.29742	0.000975763	0.00611247	0.00360886	1
GCS1	7841	7	1	19		2.80735	2.7482	2.19119	0.0284379	0.110174	0.0991261	0		-1.44057	-0.66831	-1.13225	0.257531	0.554577	0.3123	0		-4.24793	-3.41651	-3.56842	0.000359143	0.00252952	0.00149031	1
FXR1	8087	9	2	25		2.16993	2.11077	2.13117	0.0330754	0.123153	0.111157	0		-1.47393	-0.701668	-1.35575	0.17518	0.426546	0.240228	0		-3.64386	-2.81244	-3.74137	0.000183018	0.00138538	0.000817941	1
ELL	8178	82	85	91		-0.0518389	-0.11099	-0.497138	0.619092	0.8173	0.728587	0		-0.150243	0.62202	2.88428	0.00392314	0.0254618	0.0143447	0		-0.0984037	0.73301	3.43915	0.000583549	0.00386565	0.00228231	1
USP9X	8239	306	338	452		-0.143492	-0.202643	-1.78178	0.0747845	0.22471	0.203479	0		-0.562791	0.209472	2.01572	0.0438289	0.170248	0.0959147	0		-0.4193	0.412114	4.07695	4.56305e-05	0.00039456	0.000232952	1
FZD1	8321	102	58	218		0.814444	0.755293	3.24717	0.0011656	0.00780324	0.007066	0		-1.09576	-0.323496	-1.97091	0.0487336	0.185525	0.104476	0		-1.9102	-1.07879	-5.72321	1.04529e-08	1.50252e-07	8.87103e-08	1
CSDA	8531	23	11	58		1.06413	1.00498	1.96471	0.0494477	0.165166	0.149482	0		-1.33442	-0.562156	-1.69493	0.0900884	0.284642	0.160328	0		-2.39855	-1.56714	-3.94023	8.14045e-05	0.000665575	0.000392721	1
KHSRP	8570	129	141	167		-0.128324	-0.187475	-1.06733	0.285824	0.551975	0.49232	0		-0.372477	0.399786	2.41651	0.0156703	0.0763112	0.0428836	0		-0.244153	0.587261	3.63963	0.000273027	0.00199444	0.00117753	1
EBAG9	9166	21	7	49		1.58496	1.52581	2.6043	0.00920632	0.044147	0.0399305	0		-1.22239	-0.45013	-1.27188	0.203415	0.476123	0.268153	0		-2.80735	-1.97594	-4.25408	2.09913e-05	0.000193259	0.000114072	1
UBE2L6	9246	13	34	20		-1.38702	-1.44617	-3.25042	0.00115235	0.00773091	0.0070005	0		-0.621488	0.150774	0.302045	0.762618	0.893301	0.503068	0		0.765535	1.59695	4.0797	4.50943e-05	0.000390934	0.000230811	1
TRIP12	9320	350	304	699		0.203284	0.144132	1.27633	0.201839	0.436523	0.395281	0		-0.997938	-0.225675	-2.50461	0.0122585	0.062551	0.0352402	0		-1.20122	-0.369807	-3.97315	7.09292e-05	0.000587473	0.000346849	1
ZNF592	9640	62	88	64		-0.505235	-0.564387	-2.3778	0.0174161	0.0744398	0.0674068	0		-0.0458037	0.726459	2.87652	0.00402091	0.0260265	0.0146629	0		0.459432	1.29085	5.59451	2.21241e-08	3.04902e-07	1.80017e-07	1
KIAA0427	9811	10	5	40		1	0.940849	1.22637	0.22006	0.46705	0.421493	0		-2	-1.22774	-2.73919	0.00615905	0.0366162	0.0206205	0		-3	-2.16859	-4.07982	4.50708e-05	0.000391492	0.000230811	1
TRIM14	9830	32	14	93		1.19265	1.13349	2.55624	0.010581	0.0496821	0.0449569	0		-1.53916	-0.766896	-2.82589	0.00471493	0.029827	0.016804	0		-2.7318	-1.90039	-5.71094	1.12352e-08	1.60805e-07	9.49409e-08	1
CEP350	9857	10	4	42		1.32193	1.26278	1.55668	0.119546	0.30829	0.278538	0		-2.07039	-1.29813	-2.93178	0.00337025	0.0223738	0.012605	0		-3.39232	-2.5609	-4.6124	3.98047e-06	4.09e-05	2.41292e-05	1
SMG7	9887	67	80	84		-0.255839	-0.31499	-1.3212	0.186434	0.408525	0.369928	0		-0.326228	0.446035	1.9274	0.0539293	0.196737	0.110838	0		-0.0703893	0.761025	3.44719	0.00056645	0.00378237	0.00223315	1
NUAK1	9891	70	41	173		0.771731	0.71258	2.55669	0.0105673	0.0496736	0.0449569	0		-1.30535	-0.533082	-2.79001	0.00527071	0.0324654	0.0182669	0		-2.07708	-1.24566	-5.71916	1.0705e-08	1.53545e-07	9.06544e-08	1
ZBTB5	9925	29	47	42		-0.696608	-0.755759	-2.251	0.0243854	0.0966385	0.0875082	0		-0.534336	0.237926	0.701229	0.48316	0.769155	0.433327	0		0.162271	0.993685	3.3136	0.000921028	0.00581318	0.00343215	1
THOC1	9984	24	40	33		-0.736966	-0.796117	-2.17226	0.0298363	0.113811	0.103058	0		-0.459432	0.312831	0.827933	0.407708	0.68591	0.38643	0		0.277534	1.10895	3.34401	0.000825779	0.00527173	0.00311248	1
ZBTB33	10009	11	1	19		3.45943	3.40028	3.03543	0.00240194	0.014198	0.0127966	0		-0.788496	-0.0162331	-0.0307921	0.975435	0.979485	0.551672	0		-4.24793	-3.41651	-3.56842	0.000359143	0.00252952	0.00149031	1
AP1M2	10053	63	40	139		0.655352	0.596201	2.07069	0.0383876	0.139437	0.126244	0		-1.14166	-0.369398	-1.78281	0.0746177	0.241492	0.136053	0		-1.79701	-0.965599	-4.17146	3.02658e-05	0.000271904	0.000160535	1
EDIL3	10085	8	2	22		2	1.94085	1.90274	0.0570747	0.180111	0.162243	0		-1.45943	-0.687169	-1.24865	0.211792	0.491528	0.276874	0		-3.45943	-2.62802	-3.38607	0.000709007	0.00461441	0.00272439	1
HIPK3	10114	12	4	29		1.58496	1.52581	1.96865	0.0489928	0.164167	0.148342	0		-1.27302	-0.500756	-1.079	0.280587	0.581447	0.314352	0		-2.85798	-2.02657	-3.32722	0.000877176	0.0055653	0.00328425	1
YAF2	10138	15	3	30		2.32193	2.26278	2.87279	0.0040687	0.022482	0.0203313	0		-1	-0.227737	-0.523286	0.600775	0.835901	0.47065	0		-3.32193	-2.49051	-3.83756	0.000124263	0.000980028	0.000578277	1
AKAP9	10142	13	7	43		0.893085	0.833934	1.26256	0.206748	0.44569	0.403237	0		-1.72583	-0.953562	-2.31316	0.0207141	0.0955811	0.0535794	0		-2.61891	-1.7875	-3.72472	0.000195528	0.00147175	0.000868933	1
RBM6	10180	78	113	83		-0.534777	-0.593928	-2.82108	0.0047863	0.0254129	0.0230063	0		-0.0896372	0.682626	3.05487	0.00225157	0.0157242	0.00885872	0		0.44514	1.27655	6.28501	3.27827e-10	5.56141e-09	3.28351e-09	1
PAK4	10298	63	41	143		0.619728	0.560577	1.95902	0.0501102	0.166937	0.151165	0		-1.18259	-0.410329	-1.99444	0.0461036	0.176905	0.0995906	0		-1.80232	-0.970905	-4.2504	2.13391e-05	0.000195786	0.000115515	1
ARL6IP5	10550	20	16	68		0.321928	0.262777	0.5448	0.585891	0.784045	0.709593	0		-1.76553	-0.993272	-3.00926	0.00261888	0.0179439	0.0101093	0		-2.08746	-1.25605	-3.6089	0.000307493	0.00220524	0.001302	1
PAICS	10606	25	11	51		1.18442	1.12527	2.24622	0.0246897	0.0974164	0.0882126	0		-1.02857	-0.256306	-0.764087	0.444815	0.730635	0.411581	0		-2.21299	-1.38158	-3.36377	0.000768865	0.00494382	0.00291467	1
HCST	10870	43	69	71		-0.68226	-0.741411	-2.68233	0.00731106	0.0363423	0.0328971	0		-0.723482	0.0487804	0.1809	0.856446	0.949122	0.522866	0		-0.0412227	0.790191	3.30735	0.00094183	0.00591654	0.00349318	1
SFRS2B	10929	7	1	17		2.80735	2.7482	2.19119	0.0284379	0.110174	0.0991261	0		-1.28011	-0.507845	-0.836792	0.402709	0.680656	0.383113	0		-4.08746	-3.25605	-3.30756	0.000941137	0.00592331	0.00349318	1
LMAN2	10960	26	9	47		1.53051	1.47136	2.82088	0.00478916	0.0254067	0.0230063	0		-0.854149	-0.0818864	-0.241538	0.809138	0.932958	0.522866	0		-2.38466	-1.55325	-3.52399	0.000425099	0.00293377	0.00173123	1
ILVBL	10994	154	206	228		-0.419714	-0.478865	-3.13311	0.00172962	0.0108217	0.00979928	0		-0.566103	0.206159	1.40803	0.159123	0.395817	0.222996	0		-0.146389	0.685024	5.04563	4.52028e-07	5.39528e-06	3.18542e-06	1
SOX21	11166	4	1	24		2	1.94085	1.34544	0.178484	0.402994	0.358138	0		-2.58496	-1.8127	-2.8307	0.0046447	0.0294726	0.0165971	0		-4.58496	-3.75355	-4.15623	3.23547e-05	0.000288923	0.000170469	1
WBP4	11193	15	33	25		-1.1375	-1.19665	-2.76684	0.00566029	0.0294587	0.0266755	0		-0.736966	0.0352972	0.0774907	0.938233	0.961285	0.541572	0		0.400538	1.23195	3.30307	0.000956327	0.00600196	0.00354361	1
GABARAPL2	11345	718	622	1409		0.207069	0.147918	1.87534	0.0607456	0.18891	0.171062	0		-0.972616	-0.200353	-3.1718	0.00151499	0.0112171	0.00631952	0		-1.17969	-0.348271	-5.3338	9.61779e-08	1.25069e-06	7.38417e-07	1
SNW1	22938	37	19	72		0.961526	0.902375	2.27767	0.0227463	0.0929432	0.0829724	0		-0.960472	-0.188209	-0.67458	0.499943	0.782312	0.43599	0		-1.922	-1.09058	-3.31813	0.000906232	0.00572519	0.00338021	1
ZNF292	23036	30	11	54		1.44746	1.38831	2.90052	0.0037254	0.020776	0.0188131	0		-0.847997	-0.0757341	-0.239705	0.810559	0.934003	0.522866	0		-2.29546	-1.46404	-3.61584	0.000299373	0.00214931	0.00126897	1
SMC5	23137	8	0	16		4	3.94085	2.73188	0.00629742	0.0321128	0.0289851	0		-1	-0.227737	-0.382152	0.702348	0.851431	0.479467	0		-5	-4.16859	-3.50724	0.000452786	0.00309926	0.00182516	1
PLCB1	23236	33	20	90		0.722466	0.663315	1.64805	0.0993424	0.267898	0.242483	0		-1.44746	-0.675196	-2.48674	0.0128921	0.0649392	0.036573	0		-2.16993	-1.33851	-4.36168	1.29066e-05	0.000122279	7.21434e-05	1
PHLPP	23239	58	31	102		0.903785	0.844633	2.6961	0.00701565	0.0350672	0.0317541	0		-0.814444	-0.0421816	-0.184564	0.853571	0.946369	0.522866	0		-1.71823	-0.886815	-3.32691	0.000878147	0.00556354	0.00328477	1
FBXW11	23291	276	338	425		-0.292355	-0.351506	-3.01195	0.00259573	0.0150338	0.0136134	0		-0.622795	0.149468	1.38025	0.167511	0.41286	0.232598	0		-0.33044	0.500974	4.88025	1.05949e-06	1.20641e-05	7.12275e-06	1
BRD4	23476	67	36	117		0.896164	0.837013	2.87541	0.00403509	0.0223452	0.020234	0		-0.804276	-0.0320128	-0.150282	0.880542	0.969679	0.522866	0		-1.70044	-0.869026	-3.50247	0.000460965	0.00314397	0.00185623	1
PATZ1	23598	116	143	173		-0.30189	-0.361042	-2.00865	0.0445739	0.152023	0.13766	0		-0.576647	0.195616	1.16161	0.245392	0.547866	0.302686	0		-0.274757	0.556657	3.49282	0.00047794	0.00324649	0.00191676	1
BACE1	23621	3	11	2		-1.87447	-1.93362	-2.27174	0.0231025	0.0922201	0.0834809	0		0.584963	1.35723	1.05971	0.289276	0.586228	0.314352	0		2.45943	3.29085	3.56548	0.000363197	0.00254733	0.00150397	1
CADM1	23705	52	23	107		1.17688	1.11773	3.22208	0.00127264	0.00840398	0.00760998	0		-1.04103	-0.268765	-1.15807	0.246836	0.55092	0.302686	0		-2.21791	-1.38649	-4.88552	1.03156e-06	1.17862e-05	6.95871e-06	1
MTCH1	23787	14	3	43		2.22239	2.16324	2.69945	0.00694539	0.0347848	0.0314859	0		-1.61891	-0.846647	-2.09221	0.03642	0.146488	0.0825286	0		-3.8413	-3.00989	-5.07462	3.88264e-07	4.65082e-06	2.74589e-06	1
CXorf27	25763	32	14	66		1.19265	1.13349	2.55624	0.010581	0.0496821	0.0449569	0		-1.04439	-0.272131	-0.920366	0.357382	0.641395	0.361351	0		-2.23704	-1.40563	-3.87702	0.000105742	0.000846444	0.000499748	1
FAM98A	25940	111	70	212		0.665133	0.605982	2.78901	0.00528691	0.0278367	0.0252067	0		-0.933505	-0.161242	-0.996387	0.319062	0.591194	0.333069	0		-1.59864	-0.767223	-4.23657	2.26956e-05	0.000207521	0.000122522	1
LOC26010	26010	337	365	469		-0.115148	-0.174299	-1.60048	0.109493	0.288853	0.261031	0		-0.476839	0.295423	2.93929	0.00328963	0.0219188	0.0123487	0		-0.361691	0.469723	4.78098	1.74439e-06	1.90204e-05	1.12298e-05	1
ODZ4	26011	42	30	100		0.485427	0.426276	1.24495	0.213151	0.456762	0.413608	0		-1.25154	-0.479276	-1.92491	0.0542401	0.197524	0.111254	0		-1.73697	-0.905552	-3.35282	0.000799917	0.00512622	0.00302657	1
RPAP1	26015	7	0	15		3.80735	3.7482	2.51303	0.0119701	0.0540343	0.0487029	0		-1.09954	-0.327273	-0.522645	0.601221	0.835801	0.47065	0		-4.90689	-4.07548	-3.37402	0.000740793	0.00478633	0.00282453	1
UPF2	26019	76	96	88		-0.337035	-0.396186	-1.79496	0.0726597	0.21895	0.198264	0		-0.211504	0.560759	2.52998	0.0114068	0.0586174	0.0330241	0		0.125531	0.956945	4.58989	4.43483e-06	4.53942e-05	2.68012e-05	1
SS18L1	26039	68	39	132		0.802061	0.742909	2.61338	0.00896514	0.0431051	0.0390326	0		-0.956931	-0.184669	-0.896777	0.369838	0.660159	0.371922	0		-1.75899	-0.927578	-3.93081	8.46617e-05	0.000689675	0.000405988	1
SLITRK5	26050	18	9	55		1	0.940849	1.64535	0.0998971	0.268705	0.242834	0		-1.61143	-0.839172	-2.34836	0.0188563	0.0886148	0.0499241	0		-2.61143	-1.78002	-4.20035	2.66506e-05	0.000242358	0.00014309	1
PPP1R16B	26051	37	47	38		-0.345135	-0.404287	-1.27978	0.200623	0.434638	0.393574	0		-0.0384741	0.733789	2.24168	0.024982	0.109761	0.0618185	0		0.306661	1.13808	3.70131	0.00021449	0.00160185	0.000945745	1
PHF19	26147	13	4	48		1.70044	1.64129	2.16045	0.0307378	0.11658	0.105218	0		-1.88452	-1.11226	-2.77336	0.00554813	0.0336599	0.0189634	0		-3.58496	-2.75355	-5.12772	2.93265e-07	3.58352e-06	2.11574e-06	1
CABYR	26256	26	33	21		-0.343954	-0.403106	-1.06944	0.284871	0.553692	0.49232	0		0.308122	1.08039	2.60543	0.00917588	0.0501357	0.0282456	0		0.652077	1.48349	3.80783	0.000140189	0.00109466	0.000646296	1
FOXP1	27086	64	40	129		0.678072	0.618921	2.15808	0.0309214	0.11675	0.105715	0		-1.01123	-0.238964	-1.13644	0.255773	0.551692	0.310814	0		-1.6893	-0.857885	-3.63758	0.000275206	0.00200817	0.00118564	1
MED4	29079	49	26	102		0.91427	0.855119	2.5043	0.0122693	0.0549723	0.0497786	0		-1.05772	-0.285453	-1.19742	0.231141	0.523132	0.294724	0		-1.97199	-1.14057	-4.0948	4.2254e-05	0.000369667	0.000218108	1
METTL5	29081	28	14	64		1	0.940849	2.05213	0.0401574	0.144782	0.131103	0		-1.19265	-0.420382	-1.36454	0.172397	0.421184	0.237288	0		-2.19265	-1.36123	-3.7258	0.000194696	0.00146713	0.00086621	1
SLC39A2	29986	58	91	100		-0.649814	-0.708965	-2.96226	0.00305394	0.0174475	0.0157991	0		-0.785875	-0.0136124	-0.0592664	0.95274	0.973948	0.548706	0		-0.136062	0.695352	3.39776	0.000679395	0.00443465	0.00261826	1
PACSIN1	29993	39	15	68		1.37851	1.31936	3.18066	0.00146942	0.00947545	0.00858022	0		-0.802061	-0.0297979	-0.106681	0.915042	0.94419	0.53194	0		-2.18057	-1.34916	-3.81438	0.000136524	0.00106916	0.000630871	1
SPOCK3	50859	18	4	30		2.16993	2.11077	3.01393	0.00257884	0.0149703	0.0135497	0		-0.736966	0.0352972	0.084887	0.932351	0.955528	0.538328	0		-2.90689	-2.07548	-3.43652	0.000589236	0.00389946	0.00230204	1
PHF21A	51317	18	25	10		-0.473931	-0.533082	-1.20354	0.228767	0.473588	0.428774	0		0.847997	1.62026	2.96076	0.00306882	0.0206466	0.0116021	0		1.32193	2.15334	4.28356	1.83924e-05	0.000170506	0.000100668	1
CRNKL1	51340	49	81	75		-0.72514	-0.784291	-3.05158	0.00227639	0.0136996	0.0124053	0		-0.614109	0.158154	0.614337	0.538993	0.817588	0.460567	0		0.111031	0.942445	4.16261	3.14629e-05	0.000281901	0.000166437	1
WNT16	51384	13	3	38		2.11548	2.05633	2.51893	0.0117712	0.0536544	0.0484104	0		-1.54749	-0.775225	-1.82332	0.0682555	0.228705	0.127498	0		-3.66297	-2.83155	-4.62867	3.68018e-06	3.80779e-05	2.24468e-05	1
SNX9	51429	501	429	987		0.223833	0.164682	1.73873	0.082083	0.240125	0.217438	0		-0.978239	-0.205977	-2.72603	0.00641007	0.0379376	0.0213734	0		-1.20207	-0.370658	-4.73193	2.22399e-06	2.39374e-05	1.41329e-05	1
EVL	51466	14	9	47		0.63743	0.578279	0.949707	0.342261	0.591323	0.535013	0		-1.74723	-0.974971	-2.46349	0.013759	0.0684741	0.0385686	0		-2.38466	-1.55325	-3.52399	0.000425099	0.00293377	0.00173123	1
C11orf73	51501	35	14	60		1.32193	1.26278	2.91232	0.00358754	0.0200604	0.0181651	0		-0.777608	-0.00534482	-0.0180508	0.985598	0.988527	0.556881	0		-2.09954	-1.26812	-3.4154	0.000636889	0.00417759	0.00246649	1
PPHLN1	51535	23	11	57		1.06413	1.00498	1.96471	0.0494477	0.165166	0.149482	0		-1.30933	-0.537065	-1.61226	0.106906	0.321739	0.181262	0		-2.37346	-1.54204	-3.86032	0.000113239	0.000898916	0.000530729	1
SOX18	54345	42	69	53		-0.716207	-0.775358	-2.7887	0.00529207	0.0278407	0.0252103	0		-0.335603	0.43666	1.49635	0.134562	0.359759	0.201852	0		0.380604	1.21202	4.7153	2.4136e-06	2.58949e-05	1.52886e-05	1
CSGLCA-T	54480	5	0	16		3.32193	3.26278	2.01108	0.0443172	0.153343	0.136941	0		-1.67807	-0.905809	-1.35148	0.176543	0.428498	0.241046	0		-5	-4.16859	-3.50724	0.000452786	0.00309926	0.00182516	1
RC3H2	54542	36	15	82		1.26303	1.20388	2.84477	0.00444439	0.02395	0.0215398	0		-1.18763	-0.415364	-1.52746	0.126648	0.348155	0.195585	0		-2.45066	-1.61925	-4.79735	1.60777e-06	1.75881e-05	1.03842e-05	1
GNL3L	54552	75	74	77		0.0193653	-0.0397859	-0.168339	0.866317	0.99239	0.886401	0		-0.0379679	0.734295	3.19356	0.00140532	0.010545	0.00594086	0		-0.0573332	0.774081	3.36465	0.000766419	0.00493996	0.00291467	1
GON4L	54856	23	17	70		0.436099	0.376948	0.821653	0.411275	0.676845	0.612897	0		-1.60572	-0.833458	-2.63389	0.00844132	0.0470793	0.0265237	0		-2.04182	-1.21041	-3.55656	0.000375746	0.00262845	0.00155105	1
C1orf123	54987	10	1	18		3.32193	3.26278	2.8441	0.00445374	0.0238679	0.0215398	0		-0.847997	-0.0757341	-0.138392	0.889931	0.960628	0.522866	0		-4.16993	-3.33851	-3.44013	0.00058143	0.00386118	0.00227855	1
PLEKHB2	55041	85	72	204		0.239466	0.180315	0.78181	0.434326	0.708318	0.63449	0		-1.26303	-0.490772	-2.80978	0.00495758	0.0309305	0.0174257	0		-1.5025	-0.671086	-3.69618	0.000218866	0.00162907	0.000961816	1
C19orf60	55049	140	121	325		0.21042	0.151269	0.846013	0.397546	0.659928	0.596261	0		-1.21501	-0.44275	-3.22636	0.00125377	0.00955608	0.00538373	0		-1.42543	-0.594019	-4.18525	2.84853e-05	0.000257291	0.000151907	1
RPRD1A	55197	93	102	110		-0.133267	-0.192418	-0.930904	0.351903	0.604672	0.547544	0		-0.242201	0.530062	2.65961	0.00782313	0.0446614	0.0251615	0		-0.108934	0.72248	3.7201	0.000199147	0.0014973	0.00088402	1
FANCI	55215	27	39	23		-0.530515	-0.589666	-1.64657	0.0996465	0.268431	0.242834	0		0.231326	1.00359	2.49938	0.0124412	0.0634388	0.0357403	0		0.76184	1.59325	4.36208	1.2883e-05	0.000122315	7.21434e-05	1
RHOT1	55288	42	20	86		1.07039	1.01124	2.66863	0.00761603	0.0376213	0.0340669	0		-1.03395	-0.261685	-1.01211	0.311486	0.585605	0.329877	0		-2.10434	-1.27292	-4.10108	4.11232e-05	0.000361193	0.000213252	1
SAPS3	55291	13	3	28		2.11548	2.05633	2.51893	0.0117712	0.0536544	0.0484104	0		-1.10692	-0.334652	-0.729241	0.465854	0.748669	0.4216	0		-3.22239	-2.39098	-3.62119	0.000293255	0.00210765	0.00124438	1
UBE2Q1	55585	219	254	282		-0.213898	-0.273049	-2.05587	0.0397953	0.143641	0.13007	0		-0.364764	0.407498	3.20523	0.00134956	0.0102004	0.00574674	0		-0.150867	0.680547	5.57059	2.53883e-08	3.4845e-07	2.05728e-07	1
PRPF40A	55660	28	10	53		1.48543	1.42628	2.85993	0.00423741	0.023201	0.0209876	0		-0.920566	-0.148303	-0.459213	0.646081	0.855468	0.478544	0		-2.40599	-1.57458	-3.77957	0.0001571	0.00121114	0.000715068	1
CCDC88A	55704	67	49	148		0.451379	0.392228	1.4554	0.145559	0.354383	0.320901	0		-1.14336	-0.371101	-1.84756	0.0646659	0.222272	0.123876	0		-1.59474	-0.76333	-3.52413	0.000424881	0.00293682	0.00173123	1
C12orf11	55726	82	55	180		0.576192	0.517041	2.07705	0.0377966	0.137369	0.12439	0		-1.1343	-0.362038	-1.99092	0.0464897	0.17801	0.100288	0		-1.71049	-0.879079	-4.38698	1.14936e-05	0.000109435	6.46112e-05	1
IQWD1	55827	82	99	102		-0.271805	-0.330956	-1.53999	0.123562	0.315681	0.284918	0		-0.314873	0.457389	2.18228	0.0290892	0.124783	0.0702801	0		-0.0430687	0.788345	3.9537	7.69504e-05	0.0006342	0.000374438	1
UBAP2	55833	7	3	37		1.22239	1.16324	1.22062	0.222228	0.467408	0.421493	0		-2.4021	-1.62984	-3.26189	0.00110671	0.00849764	0.00478743	0		-3.62449	-2.79308	-4.53544	5.74835e-06	5.80392e-05	3.42669e-05	1
ZC3H15	55854	35	49	32		-0.485427	-0.544578	-1.71789	0.0858161	0.248398	0.22493	0		0.129283	0.901546	2.60194	0.00926974	0.0505344	0.0284702	0		0.61471	1.44612	4.55256	5.29981e-06	5.39999e-05	3.18664e-05	1
FAM54B	56181	137	139	165		-0.020909	-0.0800602	-0.461055	0.644759	0.831705	0.753126	0		-0.26829	0.503973	3.08314	0.0020483	0.0144859	0.00816109	0		-0.247381	0.584033	3.59587	0.000323309	0.00230138	0.00135876	1
C11orf17	56672	76	41	182		0.890376	0.831224	3.04433	0.00233195	0.0139939	0.0126718	0		-1.25987	-0.487604	-2.63825	0.00833359	0.0465501	0.0262255	0		-2.15024	-1.31883	-6.13236	8.65861e-10	1.42197e-08	8.39544e-09	1
ANKS1B	56899	95	56	213		0.762501	0.703349	2.94462	0.00323349	0.0183901	0.0166526	0		-1.16485	-0.392591	-2.33614	0.0194839	0.090683	0.0510519	0		-1.92735	-1.09594	-5.73007	1.00388e-08	1.45551e-07	8.59347e-08	1
CCDC47	57003	78	114	129		-0.547488	-0.606639	-2.88781	0.00387939	0.0215586	0.0195218	0		-0.725825	0.0464377	0.232041	0.816506	0.933444	0.522866	0		-0.178337	0.653077	3.59809	0.000320562	0.0022867	0.00134881	1
TP53INP2	58476	42	66	49		-0.652077	-0.711228	-2.52977	0.0114138	0.0526334	0.0476606	0		-0.222392	0.54987	1.84769	0.0646466	0.222311	0.123876	0		0.429684	1.2611	4.75775	1.95763e-06	2.12415e-05	1.25412e-05	1
ACTR6	64431	13	3	41		2.11548	2.05633	2.51893	0.0117712	0.0536544	0.0484104	0		-1.65711	-0.88485	-2.12107	0.0339163	0.139156	0.0783758	0		-3.77259	-2.94118	-4.90008	9.57977e-07	1.09642e-05	6.47339e-06	1
CCDC21	64793	41	64	40		-0.642448	-0.701599	-2.46152	0.013835	0.0610344	0.0552679	0		0.0356239	0.807887	2.56489	0.0103209	0.0538959	0.0303531	0		0.678072	1.50949	5.37162	7.80332e-08	1.01671e-06	6.00277e-07	1
METTL4	64863	28	22	80		0.347923	0.288772	0.705204	0.480683	0.751127	0.678683	0		-1.51457	-0.74231	-2.54775	0.0108421	0.0560329	0.0315525	0		-1.8625	-1.03108	-3.34107	0.000834565	0.0053126	0.00313362	1
PRR14	78994	32	50	41		-0.643856	-0.703007	-2.17951	0.0292936	0.112147	0.101552	0		-0.357552	0.414711	1.24519	0.213063	0.494161	0.278358	0		0.286304	1.11772	3.76258	0.000168171	0.00129202	0.000762819	1
CAMKV	79012	7	20	9		-1.51457	-1.57372	-2.65351	0.00796594	0.0391659	0.0354655	0		-0.36257	0.409693	0.575827	0.564732	0.845583	0.465774	0		1.152	1.98342	3.63445	0.000278574	0.00201732	0.00119105	1
RHBDF2	79651	196	255	248		-0.379644	-0.438795	-3.21656	0.00129737	0.00851382	0.00770179	0		-0.339486	0.432776	3.20622	0.00134493	0.010176	0.00573298	0		0.0401571	0.871571	6.91542	4.6648e-12	9.09023e-11	5.36696e-11	1
ZFHX4	79776	188	239	250		-0.346278	-0.405429	-2.89389	0.00380507	0.0211829	0.0191816	0		-0.411195	0.361067	2.65255	0.00798854	0.045427	0.0255928	0		-0.0649175	0.766497	5.99599	2.02254e-09	3.16597e-08	1.86922e-08	1
TMEM134	80194	45	66	54		-0.552541	-0.611692	-2.21359	0.0268572	0.105376	0.0954201	0		-0.263034	0.509228	1.78371	0.0744713	0.241126	0.135846	0		0.289507	1.12092	4.33289	1.47164e-05	0.000137766	8.13381e-05	1
ILKAP	80895	234	161	405		0.539448	0.480297	3.28051	0.0010362	0.00706427	0.00639685	0		-0.791413	-0.0191506	-0.167658	0.866852	0.957218	0.522866	0		-1.33086	-0.499447	-3.99327	6.51685e-05	0.000544483	0.000321468	1
FIP1L1	81608	20	7	45		1.51457	1.45542	2.45404	0.0141263	0.0622325	0.0563135	0		-1.16993	-0.397662	-1.08662	0.277203	0.575092	0.314352	0		-2.6845	-1.85308	-3.90553	9.40175e-05	0.000758953	0.000448093	1
SLITRK2	84631	10	5	40		1	0.940849	1.22637	0.22006	0.46705	0.421493	0		-2	-1.22774	-2.73919	0.00615905	0.0366162	0.0206205	0		-3	-2.16859	-4.07982	4.50708e-05	0.000391492	0.000230811	1
USP38	84640	28	19	82		0.559427	0.500276	1.17775	0.238898	0.491098	0.444555	0		-1.5502	-0.777934	-2.68655	0.00721942	0.0419073	0.0236007	0		-2.10962	-1.27821	-4.01751	5.88151e-05	0.000495738	0.000292689	1
PTPN5	84867	21	29	18		-0.465664	-0.524815	-1.27798	0.201256	0.435858	0.394411	0		0.222392	0.994655	2.188	0.0286696	0.123202	0.0693894	0		0.688056	1.51947	3.63345	0.000279661	0.002023	0.0011944	1
KRTAP4-2	85291	39	17	78		1.19794	1.13879	2.83261	0.00461704	0.0245658	0.0222355	0		-1	-0.227737	-0.843791	0.398786	0.677974	0.381789	0		-2.19794	-1.36653	-4.1254	3.70091e-05	0.000328076	0.000193699	1
MOBKL1A	92597	5	1	19		2.32193	2.26278	1.6586	0.0971969	0.269894	0.238448	0		-1.926	-1.15374	-1.79695	0.0723429	0.235707	0.132674	0		-4.24793	-3.41651	-3.56842	0.000359143	0.00252952	0.00149031	1
OSBPL9	114883	181	214	277		-0.241621	-0.300772	-2.06863	0.0385807	0.139977	0.126752	0		-0.613896	0.158366	1.18238	0.237056	0.533523	0.300578	0		-0.372275	0.459139	3.58454	0.000337677	0.00239346	0.00141312	1
UNQ1887	121665	63	95	83		-0.592576	-0.651727	-2.81005	0.00495341	0.026212	0.0237355	0		-0.39776	0.374503	1.58882	0.1121	0.327984	0.184747	0		0.194816	1.02623	4.83806	1.31114e-06	1.46304e-05	8.63795e-06	1
ANKRD9	122416	103	132	143		-0.357894	-0.417045	-2.20765	0.0272685	0.106857	0.0967609	0		-0.473371	0.298892	1.6428	0.100424	0.307718	0.173363	0		-0.115477	0.715937	4.19847	2.6873e-05	0.000244048	0.000144088	1
KBTBD3	143879	14	8	46		0.807355	0.748204	1.19312	0.232823	0.480565	0.434665	0		-1.71621	-0.943944	-2.37231	0.0176773	0.0840266	0.0473237	0		-2.52356	-1.69215	-3.70773	0.000209124	0.00156527	0.000924149	1
CPNE8	144402	11	1	25		3.45943	3.40028	3.03543	0.00240194	0.014198	0.0127966	0		-1.18442	-0.412162	-0.83734	0.402401	0.681088	0.383113	0		-4.64386	-3.81244	-4.26474	2.00134e-05	0.000185021	0.000109219	1
PTGR2	145482	8	3	38		1.41504	1.35589	1.47107	0.141272	0.347564	0.313383	0		-2.24793	-1.47566	-3.07403	0.00211192	0.0148633	0.00837373	0		-3.66297	-2.83155	-4.62867	3.68018e-06	3.80779e-05	2.24468e-05	1
CDAN1	146059	28	54	45		-0.947533	-1.00668	-3.07716	0.00208983	0.0126856	0.0114871	0		-0.684498	0.0877646	0.260866	0.794196	0.918576	0.517469	0		0.263034	1.09445	3.84426	0.000120917	0.000955333	0.000564038	1
TOM1L2	146691	16	26	7		-0.70044	-0.759591	-1.68157	0.0926514	0.262467	0.237616	0		1.19265	1.96491	3.18894	0.00142796	0.0106817	0.00601789	0		1.89308	2.7245	5.00623	5.55057e-07	6.56637e-06	3.87685e-06	1
C18orf25	147339	17	7	64		1.28011	1.22096	1.97673	0.0480725	0.1619	0.146487	0		-1.91254	-1.14027	-3.26717	0.00108628	0.00840304	0.00473413	0		-3.19265	-2.36123	-5.43459	5.49236e-08	7.24081e-07	4.27504e-07	1
BNIPL	149428	28	48	35		-0.777608	-0.836759	-2.48352	0.0130089	0.0577128	0.0522602	0		-0.321928	0.450335	1.25703	0.208742	0.48538	0.273411	0		0.455679	1.28709	4.12241	3.74931e-05	0.000331926	0.000195972	1
SPIN3	169981	80	106	104		-0.405992	-0.465144	-2.18813	0.0286602	0.110123	0.0997185	0		-0.378512	0.393751	1.87617	0.0606317	0.21587	0.121618	0		0.0274807	0.858895	4.40306	1.06734e-05	0.000102061	6.02578e-05	1
HIGD2A	192286	162	196	212		-0.27486	-0.334011	-2.18585	0.0288269	0.110629	0.100176	0		-0.38807	0.384192	2.60949	0.00906783	0.0496575	0.0279762	0		-0.113211	0.718203	5.1304	2.89132e-07	3.53949e-06	2.08975e-06	1
PATL1	219988	38	29	109		0.389947	0.330795	0.934269	0.350165	0.602013	0.545136	0		-1.52026	-0.747994	-2.99374	0.00275582	0.0188289	0.0106079	0		-1.9102	-1.07879	-4.04679	5.19255e-05	0.00044354	0.000261703	1
EML3	256364	30	56	35		-0.900464	-0.959616	-3.01158	0.00259892	0.0150385	0.0136176	0		-0.222392	0.54987	1.56157	0.118388	0.343267	0.189815	0		0.678072	1.50949	5.02467	5.04299e-07	5.97648e-06	3.52857e-06	1
RNF214	257160	5	0	16		3.32193	3.26278	2.01108	0.0443172	0.153343	0.136941	0		-1.67807	-0.905809	-1.35148	0.176543	0.428498	0.241046	0		-5	-4.16859	-3.50724	0.000452786	0.00309926	0.00182516	1
ALS2CL	259173	3	0	21		NA	NA	NA	NA	NA	NA	0		-2.80735	-2.03509	-2.86034	0.00423183	0.0270777	0.0152551	0		-5.39232	-4.5609	-4.10726	4.00382e-05	0.000353521	0.000208447	1
ZNF260	339324	21	9	49		1.22239	1.16324	2.1142	0.0344982	0.127324	0.115193	0		-1.22239	-0.45013	-1.27188	0.203415	0.476123	0.268153	0		-2.44478	-1.61337	-3.69873	0.000216683	0.00161461	0.000953284	1
PSMG4	389362	82	111	130		-0.436864	-0.496015	-2.37502	0.017548	0.074953	0.0678715	0		-0.664816	0.107447	0.544699	0.585961	0.842094	0.465774	0		-0.227952	0.603462	3.30903	0.000936203	0.00590338	0.00348541	1
LOC390612	390612	4	8	0		-1	-1.05915	-1.23482	0.216898	0.462906	0.418605	0		NA	NA	NA	NA	NA	NA	0		4	4.83141	3.41816	0.000630452	0.00413943	0.00244396	1
TMEM41B	440026	8	1	30		3	2.94085	2.42439	0.0153342	0.066647	0.0600551	0		-1.90689	-1.13463	-2.22796	0.0258833	0.112934	0.0636251	0		-4.90689	-4.07548	-4.77159	1.82776e-06	1.98808e-05	1.17283e-05	1
LOC492311	492311	70	55	161		0.347923	0.288772	1.11506	0.264826	0.532944	0.482592	0		-1.20163	-0.429371	-2.20718	0.0273016	0.118623	0.0668301	0		-1.54956	-0.718143	-3.48526	0.000491655	0.00333288	0.00196776	1
PHOSPHO2	493911	57	80	76		-0.489038	-0.548189	-2.20826	0.027226	0.106756	0.0966703	0		-0.415037	0.357225	1.44587	0.148215	0.379481	0.213793	0		0.0740006	0.905415	3.99988	6.33757e-05	0.000531497	0.000313801	1
DFNB59	494513	12	19	4		-0.662965	-0.722116	-1.37547	0.168985	0.390412	0.352758	0		1.58496	2.35723	3.09535	0.00196579	0.0139363	0.00784763	0		2.24793	3.07934	4.54848	5.4034e-06	5.4888e-05	3.24064e-05	1
LOC653319	653319	18	4	32		2.16993	2.11077	3.01393	0.00257884	0.0149703	0.0135497	0		-0.830075	-0.0578122	-0.141296	0.887636	0.959507	0.522866	0		-3	-2.16859	-3.64909	0.000263166	0.00192556	0.00113625	1
LOC728572	728572	6	1	19		2.58496	2.52581	1.93774	0.0526549	0.172412	0.154917	0		-1.66297	-0.890702	-1.45197	0.146509	0.375776	0.211631	0		-4.24793	-3.41651	-3.56842	0.000359143	0.00252952	0.00149031	1
LOC730351	730351	11	3	29		1.87447	1.81532	2.13275	0.0329455	0.123324	0.111157	0		-1.39855	-0.626287	-1.32045	0.186685	0.448612	0.252698	0		-3.27302	-2.4416	-3.73044	0.000191142	0.00144442	0.00085232	1
LOC730356	730356	4	0	18		NA	NA	NA	NA	NA	NA	0		-2.16993	-1.39766	-2.03111	0.0422434	0.16515	0.0929914	0		-5.16993	-4.33851	-3.75928	0.0001704	0.00130689	0.000771157	1
SNHG8	100093630	66	52	162		0.343954	0.284803	1.06858	0.285259	0.551389	0.49232	0		-1.29546	-0.523193	-2.6543	0.00794735	0.0452637	0.0254984	0		-1.63941	-0.807996	-3.87272	0.000107629	0.000860519	0.000508058	1
LOC100128178	100128178	162	191	247		-0.237579	-0.29673	-1.92936	0.0536859	0.173716	0.157303	0		-0.608517	0.163746	1.1555	0.247886	0.539976	0.302686	0		-0.370938	0.460476	3.39546	0.000685143	0.00446345	0.00263526	1
LOC100128328	100128328	42	74	61		-0.817136	-0.876287	-3.20731	0.00133981	0.0087378	0.00791226	0		-0.53842	0.233843	0.830001	0.406538	0.684101	0.385411	0		0.278716	1.11013	4.55234	5.30528e-06	5.39733e-05	3.18664e-05	1
LOC100129028	100129028	19	23	11		-0.275634	-0.334786	-0.750327	0.453058	0.712989	0.645546	0		0.788496	1.56076	2.96055	0.00307087	0.0206031	0.0116021	0		1.06413	1.89554	3.782	0.000155575	0.00120076	0.000708943	1
LOC100130030	100130030	31	10	49		1.63227	1.57312	3.23566	0.0012136	0.00808597	0.007315	0		-0.660514	0.111749	0.348049	0.727803	0.872666	0.491605	0		-2.29278	-1.46137	-3.43967	0.000582415	0.00386196	0.00228014	1
LOC100131210	100131210	4	0	17		NA	NA	NA	NA	NA	NA	0		-2.08746	-1.3152	-1.88416	0.0595432	0.213461	0.120142	0		-5.08746	-4.25605	-3.63551	0.000277433	0.00201671	0.00118745	1
LOC100132430	100132430	182	224	250		-0.29956	-0.358711	-2.4989	0.0124579	0.0555023	0.0502585	0		-0.45799	0.314273	2.29013	0.0220136	0.0990885	0.0558247	0		-0.158429	0.672985	5.17984	2.2208e-07	2.74377e-06	1.61995e-06	1
A2M	2	4	0	0		NA	NA	NA	NA	NA	NA	0		NA	NA	NA	NA	NA	NA	0		NA	NA	NA	NA	NA	NA	0
AARS	16	2	1	3		1	0.940849	0.548446	0.583386	0.80133	0.707908	0		-0.584963	0.1873	0.146243	0.88373	0.964988	0.522866	0		-1.58496	-0.753549	-0.49613	0.619803	0.828139	0.474927	0
ABCA1	19	NA	NA	1		NA	NA	NA	NA	NA	NA	0		NA	NA	NA	NA	NA	NA	0		NA	NA	NA	NA	NA	NA	0
ABCA2	20	1	1	1		0	-0.0591512	-0.0289948	0.976869	1	0.886401	0		0	0.772263	0.385267	0.700039	0.880174	0.478544	0		0	0.831414	0.41593	0.677461	0.829179	0.474927	0
ABCA3	21	7	0	3		3.80735	3.7482	2.51303	0.0119701	0.0540343	0.0487029	0		1.22239	1.99466	2.1302	0.033155	0.137117	0.0769644	0		NA	NA	NA	NA	NA	NA	0
ABCB7	22	2	0	2		NA	NA	NA	NA	NA	NA	0		0	0.772263	0.544851	0.585856	0.854896	0.465774	0		NA	NA	NA	NA	NA	NA	0
ABCF1	23	0	1	NA		NA	NA	NA	NA	NA	NA	0		NA	NA	NA	NA	NA	NA	0		NA	NA	NA	NA	NA	NA	0
ABL1	25	7	5	5		0.485427	0.426276	0.508236	0.611288	0.810642	0.728587	0		0.485427	1.25769	1.52612	0.12698	0.347948	0.195585	0		0	0.831414	0.930051	0.352345	0.590836	0.347962	0
ABL2	27	3	1	2		1.58496	1.52581	0.984323	0.324957	0.58571	0.519037	0		0.584963	1.35723	1.05971	0.289276	0.586228	0.314352	0		-1	-0.168586	-0.100296	0.92011	0.960414	0.556747	0
ABR	29	7	5	7		0.485427	0.426276	0.508236	0.611288	0.810642	0.728587	0		0	0.772263	1.01933	0.308049	0.580873	0.326745	0		-0.485427	0.345987	0.421	0.673755	0.859096	0.474927	0
ACACA	31	2	0	1		NA	NA	NA	NA	NA	NA	0		1	1.77226	1.05144	0.293058	0.571007	0.314352	0		NA	NA	NA	NA	NA	NA	0
ACACB	32	1	0	0		NA	NA	NA	NA	NA	NA	0		NA	NA	NA	NA	NA	NA	0		NA	NA	NA	NA	NA	NA	0
ACADS	35	52	38	94		0.452512	0.393361	1.28561	0.198579	0.431246	0.390502	0		-0.854149	-0.0818864	-0.341593	0.732657	0.877689	0.49225	0		-1.30666	-0.475247	-1.83809	0.0660496	0.196037	0.115742	0
ACADVL	37	3	0	1		NA	NA	NA	NA	NA	NA	0		1.58496	2.35723	1.54767	0.121701	0.343405	0.189815	0		NA	NA	NA	NA	NA	NA	0
ACAT1	38	164	201	273		-0.2935	-0.352651	-2.32955	0.0198299	0.0823053	0.0745292	0		-0.735205	0.0370576	0.268955	0.787964	0.912896	0.51431	0		-0.441705	0.389709	2.9843	0.00284225	0.0152346	0.00899468	0
ACAT2	39	4	4	4		0	-0.0591512	-0.0579897	0.953757	1	0.886401	0		0	0.772263	0.770536	0.440982	0.729042	0.408496	0		0	0.831414	0.831862	0.405487	0.652763	0.376182	0
ACCN2	41	1	1	1		0	-0.0591512	-0.0289948	0.976869	1	0.886401	0		0	0.772263	0.385267	0.700039	0.880174	0.478544	0		0	0.831414	0.41593	0.677461	0.829179	0.474927	0
ACHE	43	5	2	17		1.32193	1.26278	1.10074	0.271011	0.53827	0.483536	0		-1.76553	-0.993272	-1.5046	0.132426	0.359208	0.201852	0		-3.08746	-2.25605	-2.72535	0.00642327	0.0304923	0.0179902	0
ACLY	47	160	187	272		-0.224966	-0.284118	-1.8319	0.0669657	0.205022	0.185651	0		-0.765535	0.00672801	0.0484851	0.96133	0.979417	0.550387	0		-0.540568	0.290846	2.18538	0.0288613	0.102068	0.060262	0
ACO1	48	8	1	8		3	2.94085	2.42439	0.0153342	0.066647	0.0600551	0		0	0.772263	1.08971	0.275843	0.573172	0.314352	0		-3	-2.16859	-1.82454	0.0680707	0.200169	0.117385	0
ACO2	50	308	285	486		0.111968	0.0528172	0.445738	0.655786	0.842144	0.762579	0		-0.658026	0.114237	1.12124	0.262187	0.560693	0.314352	0		-0.769994	0.0614196	0.592893	0.553253	0.786462	0.454675	0
ACOX1	51	NA	NA	1		NA	NA	NA	NA	NA	NA	0		NA	NA	NA	NA	NA	NA	0		NA	NA	NA	NA	NA	NA	0
ACP2	53	2	0	1		NA	NA	NA	NA	NA	NA	0		1	1.77226	1.05144	0.293058	0.571007	0.314352	0		NA	NA	NA	NA	NA	NA	0
ACP5	54	1	0	1		NA	NA	NA	NA	NA	NA	0		0	0.772263	0.385267	0.700039	0.880174	0.478544	0		NA	NA	NA	NA	NA	NA	0
ACPP	55	NA	NA	1		NA	NA	NA	NA	NA	NA	0		NA	NA	NA	NA	NA	NA	0		NA	NA	NA	NA	NA	NA	0
ACRV1	56	NA	NA	1		NA	NA	NA	NA	NA	NA	0		NA	NA	NA	NA	NA	NA	0		NA	NA	NA	NA	NA	NA	0
ACTA2	59	4	3	12		0.415037	0.355886	0.324686	0.745419	0.895666	0.805982	0		-1.58496	-0.8127	-1.06718	0.285889	0.589405	0.314352	0		-2	-1.16859	-1.43199	0.152146	0.34333	0.202091	0
ACTB	60	3	0	1		NA	NA	NA	NA	NA	NA	0		1.58496	2.35723	1.54767	0.121701	0.343405	0.189815	0		NA	NA	NA	NA	NA	NA	0
ACTG1	71	19	22	22		-0.211504	-0.270655	-0.599893	0.548578	0.78798	0.707908	0		-0.211504	0.560759	1.26495	0.205891	0.481451	0.270829	0		0	0.831414	1.95091	0.0510677	0.160252	0.094513	0
ACTG2	72	1	1	2		0	-0.0591512	-0.0289948	0.976869	1	0.886401	0		-1	-0.227737	-0.13511	0.892525	0.944942	0.522866	0		-1	-0.168586	-0.100296	0.92011	0.960414	0.556747	0
ACTN4	81	14	9	41		0.63743	0.578279	0.949707	0.342261	0.591323	0.535013	0		-1.5502	-0.777934	-1.89965	0.0574789	0.207341	0.116691	0		-2.18763	-1.35621	-2.97367	0.00294263	0.0157348	0.00928999	0
ACTN2	88	NA	NA	1		NA	NA	NA	NA	NA	NA	0		NA	NA	NA	NA	NA	NA	0		NA	NA	NA	NA	NA	NA	0
ACTN3	89	1	0	1		NA	NA	NA	NA	NA	NA	0		0	0.772263	0.385267	0.700039	0.880174	0.478544	0		NA	NA	NA	NA	NA	NA	0
ACVR1B	91	3	1	2		1.58496	1.52581	0.984323	0.324957	0.58571	0.519037	0		0.584963	1.35723	1.05971	0.289276	0.586228	0.314352	0		-1	-0.168586	-0.100296	0.92011	0.960414	0.556747	0
ACVR2A	92	16	7	10		1.19265	1.13349	1.80752	0.0706811	0.214627	0.193952	0		0.678072	1.45033	2.57335	0.010072	0.0536583	0.0301965	0		-0.514573	0.316841	0.45848	0.646607	0.843384	0.474927	0
ACVR2B	93	23	19	29		0.275634	0.216483	0.485185	0.627545	0.811822	0.735122	0		-0.334419	0.437844	1.11008	0.266965	0.568397	0.314352	0		-0.610053	0.22136	0.536534	0.59159	0.807966	0.474927	0
ACVRL1	94	41	27	34		0.602665	0.543513	1.53679	0.124345	0.315764	0.285931	0		0.270089	1.04235	3.17751	0.00148547	0.0110324	0.00621544	0		-0.332575	0.498839	1.37367	0.169545	0.370158	0.215275	0
ACY1	95	NA	NA	1		NA	NA	NA	NA	NA	NA	0		NA	NA	NA	NA	NA	NA	0		NA	NA	NA	NA	NA	NA	0
ACYP2	98	0	1	3		NA	NA	NA	NA	NA	NA	0		NA	NA	NA	NA	NA	NA	0		-1.58496	-0.753549	-0.49613	0.619803	0.828139	0.474927	0
ADA	100	NA	NA	1		NA	NA	NA	NA	NA	NA	0		NA	NA	NA	NA	NA	NA	0		NA	NA	NA	NA	NA	NA	0
ADAM8	101	NA	NA	1		NA	NA	NA	NA	NA	NA	0		NA	NA	NA	NA	NA	NA	0		NA	NA	NA	NA	NA	NA	0
ADAR	103	NA	NA	1		NA	NA	NA	NA	NA	NA	0		NA	NA	NA	NA	NA	NA	0		NA	NA	NA	NA	NA	NA	0
ADARB1	104	1	0	1		NA	NA	NA	NA	NA	NA	0		0	0.772263	0.385267	0.700039	0.880174	0.478544	0		NA	NA	NA	NA	NA	NA	0
ADARB2	105	0	1	NA		NA	NA	NA	NA	NA	NA	0		NA	NA	NA	NA	NA	NA	0		NA	NA	NA	NA	NA	NA	0
ADCY1	107	NA	NA	1		NA	NA	NA	NA	NA	NA	0		NA	NA	NA	NA	NA	NA	0		NA	NA	NA	NA	NA	NA	0
ADCY2	108	1	0	0		NA	NA	NA	NA	NA	NA	0		NA	NA	NA	NA	NA	NA	0		NA	NA	NA	NA	NA	NA	0
ADCY3	109	10	4	18		1.32193	1.26278	1.55668	0.119546	0.30829	0.278538	0		-0.847997	-0.0757341	-0.138392	0.889931	0.960628	0.522866	0		-2.16993	-1.33851	-1.95056	0.0511089	0.160118	0.094513	0
ADCY5	111	1	1	0		0	-0.0591512	-0.0289948	0.976869	1	0.886401	0		NA	NA	NA	NA	NA	NA	0		NA	NA	NA	NA	NA	NA	0
ADCY7	113	NA	NA	1		NA	NA	NA	NA	NA	NA	0		NA	NA	NA	NA	NA	NA	0		NA	NA	NA	NA	NA	NA	0
ADCY9	115	1	0	1		NA	NA	NA	NA	NA	NA	0		0	0.772263	0.385267	0.700039	0.880174	0.478544	0		NA	NA	NA	NA	NA	NA	0
ADCYAP1	116	4	1	10		2	1.94085	1.34544	0.178484	0.402994	0.358138	0		-1.32193	-0.549665	-0.689623	0.490431	0.775625	0.43599	0		-3.32193	-2.49051	-2.21561	0.0267184	0.0957307	0.0562039	0
ADD3	120	10	1	2		3.32193	3.26278	2.8441	0.00445374	0.0238679	0.0215398	0		2.32193	3.09419	3.26439	0.00109698	0.00845428	0.00475038	0		-1	-0.168586	-0.100296	0.92011	0.960414	0.556747	0
ADH5	128	NA	NA	1		NA	NA	NA	NA	NA	NA	0		NA	NA	NA	NA	NA	NA	0		NA	NA	NA	NA	NA	NA	0
ADH7	131	NA	NA	1		NA	NA	NA	NA	NA	NA	0		NA	NA	NA	NA	NA	NA	0		NA	NA	NA	NA	NA	NA	0
ADK	132	1	2	0		-1	-1.05915	-0.617408	0.536966	0.790363	0.703068	0		NA	NA	NA	NA	NA	NA	0		NA	NA	NA	NA	NA	NA	0
ADORA1	134	1	1	1		0	-0.0591512	-0.0289948	0.976869	1	0.886401	0		0	0.772263	0.385267	0.700039	0.880174	0.478544	0		0	0.831414	0.41593	0.677461	0.829179	0.474927	0
ADORA2B	136	1	0	0		NA	NA	NA	NA	NA	NA	0		NA	NA	NA	NA	NA	NA	0		NA	NA	NA	NA	NA	NA	0
PARP1	142	18	15	16		0.263034	0.203883	0.40512	0.685389	0.865113	0.769674	0		0.169925	0.942188	1.93636	0.0528232	0.19397	0.109249	0		-0.0931094	0.738305	1.45377	0.14601	0.332346	0.196187	0
ADRA2A	150	12	10	16		0.263034	0.203883	0.330778	0.740812	0.898856	0.805982	0		-0.415037	0.357225	0.663388	0.507082	0.776815	0.437004	0		-0.678072	0.153342	0.272833	0.784981	0.895284	0.528449	0
ADRA2C	152	2	4	4		-1	-1.05915	-0.873147	0.382583	0.643465	0.579967	0		-1	-0.227737	-0.191075	0.848467	0.949048	0.522866	0		0	0.831414	0.831862	0.405487	0.652763	0.376182	0
ADRB1	153	9	5	14		0.847997	0.788846	1.00151	0.316582	0.587387	0.519037	0		-0.63743	0.134833	0.225366	0.821695	0.937677	0.522866	0		-1.48543	-0.654013	-0.946381	0.343954	0.586627	0.344376	0
ADRB3	155	3	8	10		-1.41504	-1.47419	-1.59942	0.109726	0.288807	0.261031	0		-1.73697	-0.964703	-1.12635	0.260019	0.557946	0.313549	0		-0.321928	0.509486	0.762272	0.445898	0.682634	0.402941	0
ADRBK2	157	2	1	3		1	0.940849	0.548446	0.583386	0.80133	0.707908	0		-0.584963	0.1873	0.146243	0.88373	0.964988	0.522866	0		-1.58496	-0.753549	-0.49613	0.619803	0.828139	0.474927	0
ADSS	159	0	2	4		NA	NA	NA	NA	NA	NA	0		NA	NA	NA	NA	NA	NA	0		-1	-0.168586	-0.14184	0.887207	0.956466	0.556747	0
AP2A1	160	2	0	2		NA	NA	NA	NA	NA	NA	0		0	0.772263	0.544851	0.585856	0.854896	0.465774	0		NA	NA	NA	NA	NA	NA	0
AP2A2	161	7	9	17		-0.36257	-0.421721	-0.582397	0.560299	0.80108	0.707908	0		-1.28011	-0.507845	-0.836792	0.402709	0.680656	0.383113	0		-0.917538	-0.0861239	-0.151531	0.879557	0.954919	0.556747	0
AP1B1	162	3	2	2		0.584963	0.525811	0.40339	0.686662	0.858055	0.769674	0		0.584963	1.35723	1.05971	0.289276	0.586228	0.314352	0		0	0.831414	0.588215	0.556388	0.779153	0.454675	0
AES	166	31	19	69		0.706269	0.647118	1.5627	0.118123	0.306309	0.277312	0		-1.15433	-0.382065	-1.29628	0.194879	0.462558	0.260598	0		-1.8606	-1.02918	-3.09817	0.00194718	0.0110954	0.00655084	0
AFM	173	NA	NA	1		NA	NA	NA	NA	NA	NA	0		NA	NA	NA	NA	NA	NA	0		NA	NA	NA	NA	NA	NA	0
AGA	175	3	3	4		0	-0.0591512	-0.0502205	0.959947	1	0.886401	0		-0.415037	0.357225	0.331692	0.740122	0.880236	0.49225	0		-0.415037	0.416376	0.387691	0.698245	0.821884	0.482909	0
ACAN	176	1	9	15		-3.16993	-3.22908	-2.74155	0.00611502	0.0315522	0.028498	0		-3.90689	-3.13463	-3.07756	0.00208702	0.0147095	0.00828305	0		-0.736966	0.0944484	0.161059	0.872047	0.947998	0.556747	0
AGL	178	1	0	0		NA	NA	NA	NA	NA	NA	0		NA	NA	NA	NA	NA	NA	0		NA	NA	NA	NA	NA	NA	0
JAG1	182	13	3	10		2.11548	2.05633	2.51893	0.0117712	0.0536544	0.0484104	0		0.378512	1.15077	1.93854	0.0525568	0.193678	0.108876	0		-1.73697	-0.905552	-1.06022	0.289042	0.509953	0.300328	0
AGTR2	186	10	10	15		0	-0.0591512	-0.0916902	0.926944	1	0.886401	0		-0.584963	0.1873	0.32701	0.74366	0.876258	0.493429	0		-0.584963	0.246451	0.43148	0.66612	0.855151	0.474927	0
APLNR	187	0	1	NA		NA	NA	NA	NA	NA	NA	0		NA	NA	NA	NA	NA	NA	0		NA	NA	NA	NA	NA	NA	0
AHCY	191	1	1	1		0	-0.0591512	-0.0289948	0.976869	1	0.886401	0		0	0.772263	0.385267	0.700039	0.880174	0.478544	0		0	0.831414	0.41593	0.677461	0.829179	0.474927	0
AIF1	199	0	3	1		NA	NA	NA	NA	NA	NA	0		NA	NA	NA	NA	NA	NA	0		1.58496	2.41638	1.59092	0.111627	0.282728	0.165049	0
AIM1	202	3	1	16		1.58496	1.52581	0.984323	0.324957	0.58571	0.519037	0		-2.41504	-1.64277	-2.15718	0.0309914	0.130513	0.0734435	0		-4	-3.16859	-3.17029	0.00152284	0.00898781	0.00529947	0
AK1	203	32	44	88		-0.459432	-0.518583	-1.55718	0.119429	0.308808	0.278538	0		-1.45943	-0.687169	-2.49736	0.012512	0.0637551	0.0359174	0		-1	-0.168586	-0.665311	0.505852	0.737912	0.43567	0
AK2	204	26	20	62		0.378512	0.31936	0.747559	0.454726	0.714367	0.646794	0		-1.25376	-0.481494	-1.52209	0.127988	0.349456	0.19684	0		-1.63227	-0.800854	-2.3775	0.0174303	0.0688559	0.0406342	0
AKT1	207	17	26	19		-0.612977	-0.672128	-1.51067	0.130872	0.328964	0.297824	0		-0.160465	0.611798	1.29393	0.19569	0.463953	0.261255	0		0.452512	1.28393	3.02817	0.00246038	0.0133973	0.00787571	0
ALAS2	212	7	7	12		0	-0.0591512	-0.0767134	0.938852	1	0.886401	0		-0.777608	-0.00534482	-0.00807239	0.993559	0.994381	0.560063	0		-0.777608	0.0538064	0.0814909	0.935052	0.950842	0.561045	0
ALDH2	217	15	3	16		2.32193	2.26278	2.87279	0.0040687	0.022482	0.0203313	0		-0.0931094	0.679153	1.33359	0.182339	0.439406	0.247472	0		-2.41504	-1.58362	-2.08529	0.0370427	0.125938	0.0742038	0
ALDH3A1	218	0	1	2		NA	NA	NA	NA	NA	NA	0		NA	NA	NA	NA	NA	NA	0		-1	-0.168586	-0.100296	0.92011	0.960414	0.556747	0
ALDH1A3	220	12	17	46		-0.5025	-0.561652	-1.04048	0.298115	0.55937	0.506446	0		-1.9386	-1.16634	-2.82041	0.0047963	0.03021	0.0170195	0		-1.4361	-0.604685	-1.59971	0.109663	0.281377	0.165049	0
ALDH9A1	223	240	240	350		0	-0.0591512	-0.449269	0.653238	0.839383	0.76008	0		-0.544321	0.227942	1.93626	0.0528354	0.193917	0.109249	0		-0.544321	0.287093	2.44552	0.0144644	0.0600499	0.035454	0
ALDOA	226	6	6	27		0	-0.0591512	-0.0710227	0.94338	1	0.886401	0		-2.16993	-1.39766	-2.4876	0.0128607	0.0648938	0.0365496	0		-2.16993	-1.33851	-2.38895	0.0168966	0.0672443	0.0396709	0
ALDOC	230	9	6	23		0.584963	0.525811	0.698694	0.484743	0.750045	0.678683	0		-1.35364	-0.581374	-1.10014	0.27127	0.566917	0.314352	0		-1.9386	-1.10719	-1.89844	0.0576385	0.176682	0.104148	0
ALK	238	1	1	0		0	-0.0591512	-0.0289948	0.976869	1	0.886401	0		NA	NA	NA	NA	NA	NA	0		NA	NA	NA	NA	NA	NA	0
ALOX12	239	1	0	0		NA	NA	NA	NA	NA	NA	0		NA	NA	NA	NA	NA	NA	0		NA	NA	NA	NA	NA	NA	0
ALOX5	240	5	7	19		-0.485427	-0.544578	-0.649285	0.516154	0.780849	0.703068	0		-1.926	-1.15374	-1.79695	0.0723429	0.235707	0.132674	0		-1.44057	-0.609159	-1.0349	0.300715	0.526034	0.310105	0
ALOX12B	242	0	1	1		NA	NA	NA	NA	NA	NA	0		NA	NA	NA	NA	NA	NA	0		0	0.831414	0.41593	0.677461	0.829179	0.474927	0
ALOX15	246	1	0	0		NA	NA	NA	NA	NA	NA	0		NA	NA	NA	NA	NA	NA	0		NA	NA	NA	NA	NA	NA	0
ALPL	249	7	0	3		3.80735	3.7482	2.51303	0.0119701	0.0540343	0.0487029	0		1.22239	1.99466	2.1302	0.033155	0.137117	0.0769644	0		NA	NA	NA	NA	NA	NA	0
ALPP	250	1	0	0		NA	NA	NA	NA	NA	NA	0		NA	NA	NA	NA	NA	NA	0		NA	NA	NA	NA	NA	NA	0
ALX3	257	NA	NA	1		NA	NA	NA	NA	NA	NA	0		NA	NA	NA	NA	NA	NA	0		NA	NA	NA	NA	NA	NA	0
AMD1	262	6	4	6		0.584963	0.525811	0.57048	0.568352	0.807201	0.707908	0		0	0.772263	0.943711	0.345317	0.626797	0.35209	0		-0.584963	0.246451	0.272891	0.784937	0.898146	0.528449	0
AMFR	267	1	0	0		NA	NA	NA	NA	NA	NA	0		NA	NA	NA	NA	NA	NA	0		NA	NA	NA	NA	NA	NA	0
AMH	268	NA	NA	1		NA	NA	NA	NA	NA	NA	0		NA	NA	NA	NA	NA	NA	0		NA	NA	NA	NA	NA	NA	0
AMPD1	270	0	7	5		-3.80735	-3.86651	-2.59234	0.00953247	0.045452	0.0410957	0		-3.32193	-2.54967	-1.59943	0.109725	0.326297	0.182335	0		0.485427	1.31684	1.60234	0.10908	0.280636	0.165049	0
AMPD3	272	1	0	0		NA	NA	NA	NA	NA	NA	0		NA	NA	NA	NA	NA	NA	0		NA	NA	NA	NA	NA	NA	0
AMPH	273	10	14	19		-0.485427	-0.544578	-0.918232	0.358498	0.612585	0.554525	0		-0.925999	-0.153737	-0.284752	0.775834	0.904621	0.509402	0		-0.440573	0.390841	0.789638	0.429739	0.665056	0.392564	0
BIN1	274	43	31	86		0.472068	0.412917	1.22304	0.221316	0.467907	0.421493	0		-1	-0.227737	-0.886009	0.375613	0.668985	0.374752	0		-1.47207	-0.640654	-2.30306	0.0212755	0.0815865	0.0481694	0
AMT	275	2	7	5		-1.80735	-1.86651	-1.76978	0.0767641	0.229728	0.207486	0		-1.32193	-0.549665	-0.487636	0.625807	0.856523	0.476081	0		0.485427	1.31684	1.60234	0.10908	0.280636	0.165049	0
AMY2A	279	0	3	NA		NA	NA	NA	NA	NA	NA	0		NA	NA	NA	NA	NA	NA	0		NA	NA	NA	NA	NA	NA	0
AMY2B	280	3	1	4		1.58496	1.52581	0.984323	0.324957	0.58571	0.519037	0		-0.415037	0.357225	0.331692	0.740122	0.880236	0.49225	0		-2	-1.16859	-0.82676	0.408373	0.645211	0.376182	0
ANGPT1	284	6	0	14		3.58496	3.52581	2.27455	0.0229328	0.0926261	0.0829724	0		-1.22239	-0.45013	-0.67984	0.496606	0.779276	0.43599	0		-4.80735	-3.97594	-3.23533	0.00121503	0.00738971	0.00435108	0
ANK1	286	3	0	0		NA	NA	NA	NA	NA	NA	0		NA	NA	NA	NA	NA	NA	0		NA	NA	NA	NA	NA	NA	0
ANK3	288	25	20	35		0.321928	0.262777	0.609107	0.542454	0.780871	0.707015	0		-0.485427	0.286836	0.778287	0.4364	0.726432	0.408496	0		-0.807355	0.0240591	0.0619103	0.950634	0.964487	0.568826	0
ANPEP	290	2	1	1		1	0.940849	0.548446	0.583386	0.80133	0.707908	0		1	1.77226	1.05144	0.293058	0.571007	0.314352	0		0	0.831414	0.41593	0.677461	0.829179	0.474927	0
SLC25A4	291	NA	NA	1		NA	NA	NA	NA	NA	NA	0		NA	NA	NA	NA	NA	NA	0		NA	NA	NA	NA	NA	NA	0
SLC25A6	293	11	11	14		0	-0.0591512	-0.0961656	0.923389	1	0.886401	0		-0.347923	0.424339	0.745751	0.455818	0.737193	0.414738	0		-0.347923	0.483491	0.852069	0.394176	0.640183	0.376182	0
ANXA1	301	6	8	3		-0.415037	-0.474189	-0.611815	0.54066	0.780157	0.70516	0		1	1.77226	1.82114	0.068585	0.227446	0.127498	0		1.41504	2.24645	2.48745	0.0128663	0.0544465	0.0321356	0
ANXA3	306	5	2	6		1.32193	1.26278	1.10074	0.271011	0.53827	0.483536	0		-0.263034	0.509228	0.594554	0.552142	0.832746	0.465774	0		-1.58496	-0.753549	-0.701634	0.482908	0.715688	0.420034	0
ANXA4	307	11	4	12		1.45943	1.40028	1.76781	0.0770921	0.229567	0.207486	0		-0.125531	0.646732	1.09362	0.27412	0.571229	0.314352	0		-1.58496	-0.753549	-0.992262	0.32107	0.553243	0.326219	0
ANXA6	309	21	7	24		1.58496	1.52581	2.6043	0.00920632	0.044147	0.0399305	0		-0.192645	0.579618	1.3701	0.170656	0.419685	0.235791	0		-1.77761	-0.946194	-1.70417	0.0883487	0.240392	0.141843	0
ANXA11	311	4	3	4		0.415037	0.355886	0.324686	0.745419	0.895666	0.805982	0		0	0.772263	0.770536	0.440982	0.729042	0.408496	0		-0.415037	0.416376	0.387691	0.698245	0.821884	0.482909	0
AOAH	313	1	0	3		NA	NA	NA	NA	NA	NA	0		-1.58496	-0.8127	-0.53359	0.593625	0.838902	0.465774	0		NA	NA	NA	NA	NA	NA	0
APBA1	320	1	0	0		NA	NA	NA	NA	NA	NA	0		NA	NA	NA	NA	NA	NA	0		NA	NA	NA	NA	NA	NA	0
APBB1	322	3	1	1		1.58496	1.52581	0.984323	0.324957	0.58571	0.519037	0		1.58496	2.35723	1.54767	0.121701	0.343405	0.189815	0		0	0.831414	0.41593	0.677461	0.829179	0.474927	0
APBB2	323	0	1	2		NA	NA	NA	NA	NA	NA	0		NA	NA	NA	NA	NA	NA	0		-1	-0.168586	-0.100296	0.92011	0.960414	0.556747	0
APEH	327	1	0	0		NA	NA	NA	NA	NA	NA	0		NA	NA	NA	NA	NA	NA	0		NA	NA	NA	NA	NA	NA	0
BIRC2	329	1	0	0		NA	NA	NA	NA	NA	NA	0		NA	NA	NA	NA	NA	NA	0		NA	NA	NA	NA	NA	NA	0
XIAP	331	1	1	10		0	-0.0591512	-0.0289948	0.976869	1	0.886401	0		-3.32193	-2.54967	-2.26194	0.0237012	0.105184	0.0591503	0		-3.32193	-2.49051	-2.21561	0.0267184	0.0957307	0.0562039	0
APLP1	333	0	2	4		NA	NA	NA	NA	NA	NA	0		NA	NA	NA	NA	NA	NA	0		-1	-0.168586	-0.14184	0.887207	0.956466	0.556747	0
APOA4	337	NA	NA	1		NA	NA	NA	NA	NA	NA	0		NA	NA	NA	NA	NA	NA	0		NA	NA	NA	NA	NA	NA	0
FAS	355	0	1	1		NA	NA	NA	NA	NA	NA	0		NA	NA	NA	NA	NA	NA	0		0	0.831414	0.41593	0.677461	0.829179	0.474927	0
SHROOM2	357	NA	NA	1		NA	NA	NA	NA	NA	NA	0		NA	NA	NA	NA	NA	NA	0		NA	NA	NA	NA	NA	NA	0
AQP3	360	1	0	5		NA	NA	NA	NA	NA	NA	0		-2.32193	-1.54967	-1.15605	0.247659	0.545046	0.302686	0		-3.32193	-2.49051	-1.56667	0.117192	0.284685	0.165133	0
AQP4	361	0	1	NA		NA	NA	NA	NA	NA	NA	0		NA	NA	NA	NA	NA	NA	0		NA	NA	NA	NA	NA	NA	0
AR	367	NA	NA	1		NA	NA	NA	NA	NA	NA	0		NA	NA	NA	NA	NA	NA	0		NA	NA	NA	NA	NA	NA	0
ARAF	369	1	2	5		-1	-1.05915	-0.617408	0.536966	0.790363	0.703068	0		-2.32193	-1.54967	-1.15605	0.247659	0.545046	0.302686	0		-1.32193	-0.490514	-0.436371	0.662568	0.855686	0.474927	0
ARCN1	372	12	1	14		3.58496	3.52581	3.21671	0.00129671	0.00852719	0.00770179	0		-0.222392	0.54987	0.987615	0.323341	0.597901	0.336474	0		-3.80735	-2.97594	-2.87979	0.00397944	0.0202502	0.0119241	0
TRIM23	373	27	13	44		1.05445	0.995297	2.11175	0.0347082	0.127912	0.115827	0		-0.704544	0.0677186	0.198344	0.842776	0.951336	0.522866	0		-1.75899	-0.927578	-2.26939	0.0232448	0.0875807	0.0517084	0
ARF1	375	8	7	4		0.192645	0.133494	0.179006	0.857933	0.98511	0.886401	0		1	1.77226	2.10288	0.0354765	0.143849	0.0808837	0		0.807355	1.63877	1.88587	0.0593125	0.178982	0.10553	0
ARF5	381	3	1	6		1.58496	1.52581	0.984323	0.324957	0.58571	0.519037	0		-1	-0.227737	-0.234018	0.814971	0.935003	0.522866	0		-2.58496	-1.75355	-1.37296	0.169763	0.367514	0.215275	0
ARF6	382	22	14	30		0.652077	0.592925	1.21759	0.223381	0.467652	0.423399	0		-0.447459	0.324804	0.821316	0.411466	0.691111	0.38927	0		-1.09954	-0.268122	-0.607229	0.543699	0.77801	0.454675	0
RHOC	389	24	19	48		0.337035	0.277884	0.629459	0.529048	0.79521	0.703068	0		-1	-0.227737	-0.661916	0.508025	0.776866	0.437673	0		-1.33703	-0.505621	-1.39006	0.16451	0.364462	0.215182	0
ARHGAP1	392	0	1	3		NA	NA	NA	NA	NA	NA	0		NA	NA	NA	NA	NA	NA	0		-1.58496	-0.753549	-0.49613	0.619803	0.828139	0.474927	0
ARHGAP4	393	1	3	0		-1.58496	-1.64411	-1.06064	0.288853	0.549669	0.49232	0		NA	NA	NA	NA	NA	NA	0		NA	NA	NA	NA	NA	NA	0
ARHGAP5	394	44	23	37		0.93587	0.876718	2.42394	0.0153531	0.0663636	0.0600551	0		0.249978	1.02224	3.23947	0.00119752	0.00914653	0.005153	0		-0.685891	0.145523	0.393209	0.694165	0.821422	0.482909	0
ARHGDIA	396	2	1	12		1	0.940849	0.548446	0.583386	0.80133	0.707908	0		-2.58496	-1.8127	-2.0016	0.045328	0.1749	0.098405	0		-3.58496	-2.75355	-2.56385	0.0103519	0.0453274	0.0266657	0
ARHGDIG	398	NA	NA	8		NA	NA	NA	NA	NA	NA	0		-4	-3.22774	-2.27725	0.0227713	0.101867	0.0572844	0		-4	-3.16859	-2.24173	0.0249786	0.0921395	0.0540718	0
ARL1	400	3	3	4		0	-0.0591512	-0.0502205	0.959947	1	0.886401	0		-0.415037	0.357225	0.331692	0.740122	0.880236	0.49225	0		-0.415037	0.416376	0.387691	0.698245	0.821884	0.482909	0
ARL2	402	4	5	6		-0.321928	-0.381079	-0.39503	0.69282	0.854837	0.772187	0		-0.584963	0.1873	0.206818	0.836152	0.949619	0.522866	0		-0.263034	0.56838	0.665462	0.505755	0.739304	0.43567	0
ARL3	403	64	68	79		-0.0874628	-0.146614	-0.583749	0.559389	0.800595	0.707908	0		-0.303781	0.468482	1.97088	0.0487379	0.185444	0.104476	0		-0.216318	0.615096	2.6345	0.00842603	0.0384959	0.0227284	0
ARNT	405	5	3	2		0.736966	0.677814	0.653869	0.513196	0.784077	0.703068	0		1.32193	2.09419	1.85786	0.0631883	0.22006	0.122851	0		0.584963	1.41638	1.10897	0.267443	0.500584	0.28989	0
ARNTL	406	15	13	33		0.206451	0.1473	0.269818	0.7873	0.92118	0.833916	0		-1.1375	-0.365241	-0.859475	0.390079	0.666606	0.375555	0		-1.34395	-0.51254	-1.16695	0.243232	0.47993	0.283313	0
ARRB2	409	0	1	1		NA	NA	NA	NA	NA	NA	0		NA	NA	NA	NA	NA	NA	0		0	0.831414	0.41593	0.677461	0.829179	0.474927	0
ARSA	410	NA	NA	1		NA	NA	NA	NA	NA	NA	0		NA	NA	NA	NA	NA	NA	0		NA	NA	NA	NA	NA	NA	0
STS	412	0	2	1		NA	NA	NA	NA	NA	NA	0		NA	NA	NA	NA	NA	NA	0		1	1.83141	1.08955	0.275911	0.499442	0.28989	0
ARVCF	421	NA	NA	1		NA	NA	NA	NA	NA	NA	0		NA	NA	NA	NA	NA	NA	0		NA	NA	NA	NA	NA	NA	0
ASMT	438	NA	NA	1		NA	NA	NA	NA	NA	NA	0		NA	NA	NA	NA	NA	NA	0		NA	NA	NA	NA	NA	NA	0
ASNA1	439	72	81	181		-0.169925	-0.229076	-0.981332	0.326429	0.575466	0.521097	0		-1.32992	-0.557658	-2.97267	0.00295223	0.0199454	0.0112369	0		-1.16	-0.328582	-1.80892	0.0704638	0.200162	0.118177	0
ASPA	443	3	2	4		0.584963	0.525811	0.40339	0.686662	0.858055	0.769674	0		-0.415037	0.357225	0.331692	0.740122	0.880236	0.49225	0		-1	-0.168586	-0.14184	0.887207	0.956466	0.556747	0
ASS1	445	1	4	9		-2	-2.05915	-1.42745	0.153451	0.365768	0.328667	0		-3.16993	-2.39766	-2.07179	0.0382848	0.152467	0.0854939	0		-1.16993	-0.338511	-0.414814	0.678278	0.805546	0.474927	0
ASTN1	460	NA	NA	1		NA	NA	NA	NA	NA	NA	0		NA	NA	NA	NA	NA	NA	0		NA	NA	NA	NA	NA	NA	0
SERPINC1	462	1	2	2		-1	-1.05915	-0.617408	0.536966	0.790363	0.703068	0		-1	-0.227737	-0.13511	0.892525	0.944942	0.522866	0		0	0.831414	0.588215	0.556388	0.779153	0.454675	0
ZFHX3	463	159	168	283		-0.0794345	-0.138586	-0.868572	0.385081	0.643807	0.582981	0		-0.831775	-0.0595125	-0.432469	0.665401	0.876889	0.478544	0		-0.752341	0.0790732	0.584201	0.559085	0.772731	0.456197	0
ATM	472	0	1	1		NA	NA	NA	NA	NA	NA	0		NA	NA	NA	NA	NA	NA	0		0	0.831414	0.41593	0.677461	0.829179	0.474927	0
RERE	473	44	33	67		0.415037	0.355886	1.07689	0.281529	0.548547	0.49232	0		-0.606658	0.165605	0.608788	0.542665	0.822384	0.463317	0		-1.0217	-0.190281	-0.652767	0.513907	0.746891	0.440972	0
ATOX1	475	3	0	0		NA	NA	NA	NA	NA	NA	0		NA	NA	NA	NA	NA	NA	0		NA	NA	NA	NA	NA	NA	0
ATP1A1	476	1	1	4		0	-0.0591512	-0.0289948	0.976869	1	0.886401	0		-2	-1.22774	-0.866199	0.386381	0.672644	0.374752	0		-2	-1.16859	-0.82676	0.408373	0.645211	0.376182	0
ATP1A3	478	11	18	28		-0.710493	-0.769645	-1.4152	0.15701	0.370752	0.335661	0		-1.34792	-0.575661	-1.20311	0.228934	0.519188	0.292456	0		-0.63743	0.193984	0.459814	0.645649	0.843369	0.474927	0
ATP12A	479	NA	NA	5		NA	NA	NA	NA	NA	NA	0		-3.32193	-2.54967	-1.59943	0.109725	0.326297	0.182335	0		-3.32193	-2.49051	-1.56667	0.117192	0.284685	0.165133	0
ATP1A4	480	NA	NA	1		NA	NA	NA	NA	NA	NA	0		NA	NA	NA	NA	NA	NA	0		NA	NA	NA	NA	NA	NA	0
ATP1B1	481	28	26	40		0.106915	0.047764	0.121618	0.903201	1	0.886401	0		-0.514573	0.25769	0.743715	0.457049	0.737867	0.415656	0		-0.621488	0.209926	0.596397	0.55091	0.785303	0.454675	0
ATP1B2	482	0	5	5		-3.32193	-3.38108	-2.084	0.0371605	0.135564	0.122579	0		-3.32193	-2.54967	-1.59943	0.109725	0.326297	0.182335	0		0	0.831414	0.930051	0.352345	0.590836	0.347962	0
ATP2B2	491	0	1	2		NA	NA	NA	NA	NA	NA	0		NA	NA	NA	NA	NA	NA	0		-1	-0.168586	-0.100296	0.92011	0.960414	0.556747	0
ATP2B3	492	13	14	38		-0.106915	-0.166066	-0.298992	0.764946	0.906959	0.821193	0		-1.54749	-0.775225	-1.82332	0.0682555	0.228705	0.127498	0		-1.44057	-0.609159	-1.46358	0.143308	0.327869	0.193478	0
ATP5A1	498	57	30	78		0.925999	0.866848	2.73251	0.00628534	0.0321811	0.0289851	0		-0.452512	0.319751	1.30262	0.192705	0.458598	0.258297	0		-1.37851	-0.547098	-1.90364	0.0569574	0.175358	0.103533	0
ATP5E	514	NA	NA	2		NA	NA	NA	NA	NA	NA	0		NA	NA	NA	NA	NA	NA	0		NA	NA	NA	NA	NA	NA	0
ATP5G2	517	486	484	955		0.00594927	-0.0532019	-0.574536	0.565605	0.806566	0.707908	0		-0.974544	-0.202282	-2.63503	0.00841306	0.0469578	0.0264552	0		-0.980494	-0.14908	-1.9454	0.051727	0.161638	0.0954324	0
ATP5G3	518	2	0	1		NA	NA	NA	NA	NA	NA	0		1	1.77226	1.05144	0.293058	0.571007	0.314352	0		NA	NA	NA	NA	NA	NA	0
ATP5J	522	2	0	2		NA	NA	NA	NA	NA	NA	0		0	0.772263	0.544851	0.585856	0.854896	0.465774	0		NA	NA	NA	NA	NA	NA	0
ATP6V1A	523	3	1	4		1.58496	1.52581	0.984323	0.324957	0.58571	0.519037	0		-0.415037	0.357225	0.331692	0.740122	0.880236	0.49225	0		-2	-1.16859	-0.82676	0.408373	0.645211	0.376182	0
ATP6V1B1	525	1	0	0		NA	NA	NA	NA	NA	NA	0		NA	NA	NA	NA	NA	NA	0		NA	NA	NA	NA	NA	NA	0
ATP6V0C	527	2	0	0		NA	NA	NA	NA	NA	NA	0		NA	NA	NA	NA	NA	NA	0		NA	NA	NA	NA	NA	NA	0
ATP6V0B	533	7	5	25		0.485427	0.426276	0.508236	0.611288	0.810642	0.728587	0		-1.8365	-1.06424	-1.93107	0.053474	0.195568	0.110124	0		-2.32193	-1.49051	-2.49327	0.0126572	0.0536637	0.0316735	0
ATP6V1G2	534	0	2	2		NA	NA	NA	NA	NA	NA	0		NA	NA	NA	NA	NA	NA	0		0	0.831414	0.588215	0.556388	0.779153	0.454675	0
ATP6V0A1	535	1	0	5		NA	NA	NA	NA	NA	NA	0		-2.32193	-1.54967	-1.15605	0.247659	0.545046	0.302686	0		-3.32193	-2.49051	-1.56667	0.117192	0.284685	0.165133	0
ATP6AP1	537	NA	NA	1		NA	NA	NA	NA	NA	NA	0		NA	NA	NA	NA	NA	NA	0		NA	NA	NA	NA	NA	NA	0
ATP7B	540	5	1	2		2.32193	2.26278	1.6586	0.0971969	0.269894	0.238448	0		1.32193	2.09419	1.85786	0.0631883	0.22006	0.122851	0		-1	-0.168586	-0.100296	0.92011	0.960414	0.556747	0
ATR	545	NA	NA	1		NA	NA	NA	NA	NA	NA	0		NA	NA	NA	NA	NA	NA	0		NA	NA	NA	NA	NA	NA	0
AUP1	550	1	2	1		-1	-1.05915	-0.617408	0.536966	0.790363	0.703068	0		0	0.772263	0.385267	0.700039	0.880174	0.478544	0		1	1.83141	1.08955	0.275911	0.499442	0.28989	0
AXL	558	1	0	0		NA	NA	NA	NA	NA	NA	0		NA	NA	NA	NA	NA	NA	0		NA	NA	NA	NA	NA	NA	0
BAI1	575	15	24	15		-0.678072	-0.737223	-1.57412	0.11546	0.300268	0.271843	0		0	0.772263	1.49215	0.135661	0.362361	0.201852	0		0.678072	1.50949	3.28937	0.00100412	0.00627834	0.00370679	0
BAI2	576	NA	NA	3		NA	NA	NA	NA	NA	NA	0		NA	NA	NA	NA	NA	NA	0		NA	NA	NA	NA	NA	NA	0
BAI3	577	7	0	2		3.80735	3.7482	2.51303	0.0119701	0.0540343	0.0487029	0		1.80735	2.57962	2.48935	0.0127978	0.0648019	0.0364574	0		NA	NA	NA	NA	NA	NA	0
BAK1	578	0	3	3		NA	NA	NA	NA	NA	NA	0		NA	NA	NA	NA	NA	NA	0		0	0.831414	0.720413	0.47127	0.710573	0.416894	0
BAX	581	14	15	51		-0.0995357	-0.158687	-0.296113	0.767144	0.908286	0.822318	0		-1.86507	-1.09281	-2.8182	0.00482936	0.0303655	0.0170846	0		-1.76553	-0.934121	-2.4577	0.0139831	0.0584507	0.0344883	0
BBS1	582	1	0	0		NA	NA	NA	NA	NA	NA	0		NA	NA	NA	NA	NA	NA	0		NA	NA	NA	NA	NA	NA	0
BBS2	583	12	2	20		2.58496	2.52581	2.74038	0.00613674	0.0315354	0.028498	0		-0.736966	0.0352972	0.0693096	0.944743	0.967136	0.544791	0		-3.32193	-2.49051	-3.13335	0.00172824	0.00999702	0.00589468	0
BBS4	585	33	39	64		-0.241008	-0.300159	-0.881281	0.378166	0.640988	0.579967	0		-0.955606	-0.183343	-0.620078	0.535206	0.812779	0.457906	0		-0.714598	0.116816	0.413076	0.679551	0.805626	0.475649	0
BCAT1	586	3	0	2		NA	NA	NA	NA	NA	NA	0		0.584963	1.35723	1.05971	0.289276	0.586228	0.314352	0		NA	NA	NA	NA	NA	NA	0
BCKDHA	593	2	0	4		NA	NA	NA	NA	NA	NA	0		-1	-0.227737	-0.191075	0.848467	0.949048	0.522866	0		NA	NA	NA	NA	NA	NA	0
BCKDHB	594	1	0	1		NA	NA	NA	NA	NA	NA	0		0	0.772263	0.385267	0.700039	0.880174	0.478544	0		NA	NA	NA	NA	NA	NA	0
CCND1	595	5	0	5		3.32193	3.26278	2.01108	0.0443172	0.153343	0.136941	0		0	0.772263	0.861486	0.38897	0.667463	0.374752	0		-3.32193	-2.49051	-1.56667	0.117192	0.284685	0.165133	0
BCL2L2	599	1	0	4		NA	NA	NA	NA	NA	NA	0		-2	-1.22774	-0.866199	0.386381	0.672644	0.374752	0		NA	NA	NA	NA	NA	NA	0
BCL6	604	4	1	14		2	1.94085	1.34544	0.178484	0.402994	0.358138	0		-1.80735	-1.03509	-1.41262	0.157768	0.392985	0.221249	0		-3.80735	-2.97594	-2.87979	0.00397944	0.0202502	0.0119241	0
BCR	613	4	1	10		2	1.94085	1.34544	0.178484	0.402994	0.358138	0		-1.32193	-0.549665	-0.689623	0.490431	0.775625	0.43599	0		-3.32193	-2.49051	-2.21561	0.0267184	0.0957307	0.0562039	0
BCS1L	617	35	21	50		0.736966	0.677814	1.73001	0.0836291	0.243183	0.220207	0		-0.514573	0.25769	0.831503	0.405689	0.682989	0.384695	0		-1.25154	-0.420125	-1.19643	0.231529	0.466267	0.275288	0
BDH1	622	0	2	NA		NA	NA	NA	NA	NA	NA	0		NA	NA	NA	NA	NA	NA	0		NA	NA	NA	NA	NA	NA	0
BDKRB2	624	0	1	3		NA	NA	NA	NA	NA	NA	0		NA	NA	NA	NA	NA	NA	0		-1.58496	-0.753549	-0.49613	0.619803	0.828139	0.474927	0
BDNF	627	12	11	10		0.125531	0.0663797	0.110291	0.912179	1	0.886401	0		0.263034	1.0353	1.70946	0.087365	0.277427	0.156161	0		0.137504	0.968918	1.56979	0.116465	0.289279	0.165133	0
BGN	633	42	61	110		-0.53842	-0.597571	-2.08405	0.0371559	0.135822	0.122579	0		-1.38904	-0.61678	-2.53691	0.0111837	0.057716	0.0325028	0		-0.850622	-0.0192084	-0.0869753	0.930691	0.947706	0.559437	0
BLK	640	NA	NA	1		NA	NA	NA	NA	NA	NA	0		NA	NA	NA	NA	NA	NA	0		NA	NA	NA	NA	NA	NA	0
BLM	641	1	0	1		NA	NA	NA	NA	NA	NA	0		0	0.772263	0.385267	0.700039	0.880174	0.478544	0		NA	NA	NA	NA	NA	NA	0
BLMH	642	5	1	6		2.32193	2.26278	1.6586	0.0971969	0.269894	0.238448	0		-0.263034	0.509228	0.594554	0.552142	0.832746	0.465774	0		-2.58496	-1.75355	-1.37296	0.169763	0.367514	0.215275	0
CXCR5	643	NA	NA	1		NA	NA	NA	NA	NA	NA	0		NA	NA	NA	NA	NA	NA	0		NA	NA	NA	NA	NA	NA	0
BMI1	648	60	30	77		1	0.940849	3.00406	0.00266405	0.0153871	0.0139334	0		-0.359896	0.412367	1.69613	0.0898619	0.284236	0.160134	0		-1.3599	-0.528482	-1.83294	0.0668113	0.197683	0.116714	0
BMP1	649	4	1	4		2	1.94085	1.34544	0.178484	0.402994	0.358138	0		0	0.772263	0.770536	0.440982	0.729042	0.408496	0		-2	-1.16859	-0.82676	0.408373	0.645211	0.376182	0
BMP5	653	3	0	3		NA	NA	NA	NA	NA	NA	0		0	0.772263	0.667304	0.504578	0.780478	0.43599	0		NA	NA	NA	NA	NA	NA	0
BMP6	654	0	2	1		NA	NA	NA	NA	NA	NA	0		NA	NA	NA	NA	NA	NA	0		1	1.83141	1.08955	0.275911	0.499442	0.28989	0
BMPR1A	657	3	2	5		0.584963	0.525811	0.40339	0.686662	0.858055	0.769674	0		-0.736966	0.0352972	0.0346546	0.972355	0.981281	0.550387	0		-1.32193	-0.490514	-0.436371	0.662568	0.855686	0.474927	0
BMPR1B	658	2	0	1		NA	NA	NA	NA	NA	NA	0		1	1.77226	1.05144	0.293058	0.571007	0.314352	0		NA	NA	NA	NA	NA	NA	0
BMPR2	659	16	6	21		1.41504	1.35589	2.08042	0.0374873	0.136363	0.123444	0		-0.392317	0.379945	0.811535	0.417058	0.698321	0.393286	0		-1.80735	-0.975941	-1.63577	0.101888	0.27116	0.160063	0
BNIP2	663	3	1	3		1.58496	1.52581	0.984323	0.324957	0.58571	0.519037	0		0	0.772263	0.667304	0.504578	0.780478	0.43599	0		-1.58496	-0.753549	-0.49613	0.619803	0.828139	0.474927	0
BNIP3	664	2	0	7		NA	NA	NA	NA	NA	NA	0		-1.80735	-1.03509	-0.99887	0.317858	0.592594	0.33232	0		-3.80735	-2.97594	-2.03631	0.0417188	0.137975	0.0806242	0
BOK	666	0	1	1		NA	NA	NA	NA	NA	NA	0		NA	NA	NA	NA	NA	NA	0		0	0.831414	0.41593	0.677461	0.829179	0.474927	0
BRCA1	672	2	0	0		NA	NA	NA	NA	NA	NA	0		NA	NA	NA	NA	NA	NA	0		NA	NA	NA	NA	NA	NA	0
BRCA2	675	3	3	3		0	-0.0591512	-0.0502205	0.959947	1	0.886401	0		0	0.772263	0.667304	0.504578	0.780478	0.43599	0		0	0.831414	0.720413	0.47127	0.710573	0.416894	0
BST1	683	NA	NA	1		NA	NA	NA	NA	NA	NA	0		NA	NA	NA	NA	NA	NA	0		NA	NA	NA	NA	NA	NA	0
BTD	686	NA	NA	1		NA	NA	NA	NA	NA	NA	0		NA	NA	NA	NA	NA	NA	0		NA	NA	NA	NA	NA	NA	0
KLF9	687	1	0	1		NA	NA	NA	NA	NA	NA	0		0	0.772263	0.385267	0.700039	0.880174	0.478544	0		NA	NA	NA	NA	NA	NA	0
KLF5	688	4	0	1		NA	NA	NA	NA	NA	NA	0		2	2.77226	1.9559	0.0504768	0.189135	0.105385	0		NA	NA	NA	NA	NA	NA	0
BTK	695	13	11	20		0.241008	0.181857	0.308265	0.757881	0.901376	0.815754	0		-0.621488	0.150774	0.302045	0.762618	0.893301	0.503068	0		-0.862496	-0.0310825	-0.0598864	0.952246	0.964293	0.569198	0
BUB1B	701	10	13	7		-0.378512	-0.437663	-0.724412	0.468813	0.733759	0.664352	0		0.514573	1.28684	1.85694	0.0633204	0.218579	0.122851	0		0.893085	1.7245	2.66458	0.00770845	0.0355456	0.0209792	0
SERPING1	710	90	62	136		0.537657	0.478506	2.02734	0.0426276	0.151184	0.136901	0		-0.59561	0.176653	0.927025	0.353914	0.638726	0.359682	0		-1.13327	-0.301853	-1.44712	0.147864	0.336163	0.198474	0
C1R	715	3	6	6		-1	-1.05915	-1.06938	0.284897	0.552212	0.49232	0		-1	-0.227737	-0.234018	0.814971	0.935003	0.522866	0		0	0.831414	1.01882	0.308288	0.535568	0.315671	0
C2	717	1	1	4		0	-0.0591512	-0.0289948	0.976869	1	0.886401	0		-2	-1.22774	-0.866199	0.386381	0.672644	0.374752	0		-2	-1.16859	-0.82676	0.408373	0.645211	0.376182	0
C4BPA	722	1	1	0		0	-0.0591512	-0.0289948	0.976869	1	0.886401	0		NA	NA	NA	NA	NA	NA	0		NA	NA	NA	NA	NA	NA	0
CAPN5	726	2	0	2		NA	NA	NA	NA	NA	NA	0		0	0.772263	0.544851	0.585856	0.854896	0.465774	0		NA	NA	NA	NA	NA	NA	0
C5	727	1	0	0		NA	NA	NA	NA	NA	NA	0		NA	NA	NA	NA	NA	NA	0		NA	NA	NA	NA	NA	NA	0
C8B	732	NA	NA	1		NA	NA	NA	NA	NA	NA	0		NA	NA	NA	NA	NA	NA	0		NA	NA	NA	NA	NA	NA	0
C11orf2	738	3	0	10		NA	NA	NA	NA	NA	NA	0		-1.73697	-0.964703	-1.12635	0.260019	0.557946	0.313549	0		-4.32193	-3.49051	-2.61117	0.00902324	0.0404638	0.0238183	0
MRPL49	740	1	0	11		NA	NA	NA	NA	NA	NA	0		-3.45943	-2.68717	-2.44141	0.01463	0.071994	0.0404368	0		-4.45943	-3.62802	-2.77948	0.00544458	0.0265341	0.0156034	0
MPPED2	744	3	1	3		1.58496	1.52581	0.984323	0.324957	0.58571	0.519037	0		0	0.772263	0.667304	0.504578	0.780478	0.43599	0		-1.58496	-0.753549	-0.49613	0.619803	0.828139	0.474927	0
C11orf10	746	2	1	1		1	0.940849	0.548446	0.583386	0.80133	0.707908	0		1	1.77226	1.05144	0.293058	0.571007	0.314352	0		0	0.831414	0.41593	0.677461	0.829179	0.474927	0
DAGLA	747	2	1	1		1	0.940849	0.548446	0.583386	0.80133	0.707908	0		1	1.77226	1.05144	0.293058	0.571007	0.314352	0		0	0.831414	0.41593	0.677461	0.829179	0.474927	0
FMNL1	752	NA	NA	4		NA	NA	NA	NA	NA	NA	0		NA	NA	NA	NA	NA	NA	0		NA	NA	NA	NA	NA	NA	0
PTTG1IP	754	29	16	63		0.857981	0.79883	1.81739	0.0691581	0.210865	0.190896	0		-1.1193	-0.347036	-1.13192	0.257667	0.554457	0.312372	0		-1.97728	-1.14587	-3.23006	0.00123766	0.00748641	0.00442005	0
TMEM50B	757	2	1	4		1	0.940849	0.548446	0.583386	0.80133	0.707908	0		-1	-0.227737	-0.191075	0.848467	0.949048	0.522866	0		-2	-1.16859	-0.82676	0.408373	0.645211	0.376182	0
MPPED1	758	45	21	40		1.09954	1.04038	2.8276	0.00468981	0.0249215	0.022567	0		0.169925	0.942188	3.0617	0.00220081	0.0154142	0.0086762	0		-0.929611	-0.0981967	-0.26447	0.791417	0.900091	0.531422	0
CA2	760	0	1	1		NA	NA	NA	NA	NA	NA	0		NA	NA	NA	NA	NA	NA	0		0	0.831414	0.41593	0.677461	0.829179	0.474927	0
CA3	761	NA	NA	1		NA	NA	NA	NA	NA	NA	0		NA	NA	NA	NA	NA	NA	0		NA	NA	NA	NA	NA	NA	0
CA8	767	NA	NA	1		NA	NA	NA	NA	NA	NA	0		NA	NA	NA	NA	NA	NA	0		NA	NA	NA	NA	NA	NA	0
CA9	768	1	1	1		0	-0.0591512	-0.0289948	0.976869	1	0.886401	0		0	0.772263	0.385267	0.700039	0.880174	0.478544	0		0	0.831414	0.41593	0.677461	0.829179	0.474927	0
CACNA1D	776	NA	NA	1		NA	NA	NA	NA	NA	NA	0		NA	NA	NA	NA	NA	NA	0		NA	NA	NA	NA	NA	NA	0
CACNA1E	777	0	1	NA		NA	NA	NA	NA	NA	NA	0		NA	NA	NA	NA	NA	NA	0		NA	NA	NA	NA	NA	NA	0
CACNA1F	778	77	76	159		0.018859	-0.0402922	-0.172754	0.862845	0.988771	0.886401	0		-1.0461	-0.273834	-1.43709	0.150693	0.384603	0.215974	0		-1.06496	-0.233541	-1.22503	0.220563	0.450562	0.266016	0
CACNA1S	779	0	3	8		NA	NA	NA	NA	NA	NA	0		-4	-3.22774	-2.27725	0.0227713	0.101867	0.0572844	0		-1.41504	-0.583624	-0.646234	0.518128	0.750415	0.441999	0
DDR1	780	33	25	53		0.400538	0.341387	0.896862	0.369792	0.627891	0.568569	0		-0.683526	0.0887364	0.28629	0.774656	0.903827	0.509201	0		-1.08406	-0.25265	-0.762581	0.445713	0.682821	0.402941	0
CACNA2D1	781	NA	NA	2		NA	NA	NA	NA	NA	NA	0		NA	NA	NA	NA	NA	NA	0		NA	NA	NA	NA	NA	NA	0
CACNB1	782	4	2	5		1	0.940849	0.775621	0.437973	0.706509	0.63449	0		-0.321928	0.450335	0.475106	0.634711	0.84823	0.476081	0		-1.32193	-0.490514	-0.436371	0.662568	0.855686	0.474927	0
CACNB2	783	5	2	11		1.32193	1.26278	1.10074	0.271011	0.53827	0.483536	0		-1.1375	-0.365241	-0.496214	0.619744	0.855974	0.476081	0		-2.45943	-1.62802	-1.76388	0.0777522	0.21654	0.127475	0
CACNB4	785	NA	NA	1		NA	NA	NA	NA	NA	NA	0		NA	NA	NA	NA	NA	NA	0		NA	NA	NA	NA	NA	NA	0
CACNG1	786	NA	NA	1		NA	NA	NA	NA	NA	NA	0		NA	NA	NA	NA	NA	NA	0		NA	NA	NA	NA	NA	NA	0
CAD	790	NA	NA	1		NA	NA	NA	NA	NA	NA	0		NA	NA	NA	NA	NA	NA	0		NA	NA	NA	NA	NA	NA	0
CALM3	808	308	293	448		0.0720297	0.0128785	0.10944	0.912854	1	0.886401	0		-0.540568	0.231694	2.22825	0.0258641	0.112918	0.0636161	0		-0.612598	0.218816	2.08407	0.0371541	0.125932	0.0743515	0
CALML3	810	0	1	1		NA	NA	NA	NA	NA	NA	0		NA	NA	NA	NA	NA	NA	0		0	0.831414	0.41593	0.677461	0.829179	0.474927	0
CALR	811	6	2	4		1.58496	1.52581	1.39205	0.163909	0.382888	0.344609	0		0.584963	1.35723	1.49866	0.133962	0.359877	0.201852	0		-1	-0.168586	-0.14184	0.887207	0.956466	0.556747	0
CAMK2A	815	6	6	29		0	-0.0591512	-0.0710227	0.94338	1	0.886401	0		-2.27302	-1.50076	-2.71924	0.00654321	0.0385369	0.0216934	0		-2.27302	-1.4416	-2.61933	0.00881031	0.0399242	0.0235716	0
CAMK2D	817	5	1	15		2.32193	2.26278	1.6586	0.0971969	0.269894	0.238448	0		-1.58496	-0.8127	-1.19315	0.232811	0.525191	0.295654	0		-3.90689	-3.07548	-3.02788	0.00246272	0.0133611	0.00787571	0
CAPG	822	2	1	0		1	0.940849	0.548446	0.583386	0.80133	0.707908	0		NA	NA	NA	NA	NA	NA	0		NA	NA	NA	NA	NA	NA	0
CAPN1	823	2	1	3		1	0.940849	0.548446	0.583386	0.80133	0.707908	0		-0.584963	0.1873	0.146243	0.88373	0.964988	0.522866	0		-1.58496	-0.753549	-0.49613	0.619803	0.828139	0.474927	0
CAPN2	824	10	6	26		0.736966	0.677814	0.924714	0.355115	0.608617	0.550145	0		-1.37851	-0.606249	-1.21449	0.224559	0.512713	0.288854	0		-2.11548	-1.28406	-2.27025	0.0231924	0.0874818	0.0516209	0
CAPN3	825	NA	NA	2		NA	NA	NA	NA	NA	NA	0		NA	NA	NA	NA	NA	NA	0		NA	NA	NA	NA	NA	NA	0
CAPNS1	826	5	2	9		1.32193	1.26278	1.10074	0.271011	0.53827	0.483536	0		-0.847997	-0.0757341	-0.0978574	0.922046	0.947643	0.533056	0		-2.16993	-1.33851	-1.37925	0.167816	0.368854	0.215275	0
CAPZA1	829	24	14	31		0.777608	0.718456	1.50781	0.131602	0.330209	0.298893	0		-0.369234	0.403029	1.05011	0.293669	0.558842	0.314842	0		-1.14684	-0.315427	-0.720245	0.471374	0.706269	0.416894	0
CAPZA2	830	2	0	2		NA	NA	NA	NA	NA	NA	0		0	0.772263	0.544851	0.585856	0.854896	0.465774	0		NA	NA	NA	NA	NA	NA	0
CAST	831	6	3	7		1	0.940849	0.949938	0.342144	0.594373	0.535013	0		-0.222392	0.54987	0.698347	0.48496	0.770331	0.433327	0		-1.22239	-0.390978	-0.418709	0.675429	0.856736	0.474927	0
CAPZB	832	9	7	15		0.36257	0.303419	0.419022	0.6752	0.854987	0.769674	0		-0.736966	0.0352972	0.0600238	0.952137	0.973674	0.548513	0		-1.09954	-0.268122	-0.429373	0.667652	0.856049	0.474927	0
CARS	833	2	1	5		1	0.940849	0.548446	0.583386	0.80133	0.707908	0		-1.32193	-0.549665	-0.487636	0.625807	0.856523	0.476081	0		-2.32193	-1.49051	-1.11502	0.264842	0.505845	0.28989	0
CASP2	835	1	0	0		NA	NA	NA	NA	NA	NA	0		NA	NA	NA	NA	NA	NA	0		NA	NA	NA	NA	NA	NA	0
CASP6	839	2	2	5		0	-0.0591512	-0.0410049	0.967292	1	0.886401	0		-1.32193	-0.549665	-0.487636	0.625807	0.856523	0.476081	0		-1.32193	-0.490514	-0.436371	0.662568	0.855686	0.474927	0
CASP7	840	12	5	14		1.26303	1.20388	1.64241	0.100506	0.26891	0.242834	0		-0.222392	0.54987	0.987615	0.323341	0.597901	0.336474	0		-1.48543	-0.654013	-0.946381	0.343954	0.586627	0.344376	0
CASP8	841	7	2	3		1.80735	1.7482	1.65761	0.097397	0.264858	0.238448	0		1.22239	1.99466	2.1302	0.033155	0.137117	0.0769644	0		-0.584963	0.246451	0.192963	0.846988	0.940645	0.549317	0
CASP9	842	1	0	2		NA	NA	NA	NA	NA	NA	0		-1	-0.227737	-0.13511	0.892525	0.944942	0.522866	0		NA	NA	NA	NA	NA	NA	0
CAT	847	1	1	2		0	-0.0591512	-0.0289948	0.976869	1	0.886401	0		-1	-0.227737	-0.13511	0.892525	0.944942	0.522866	0		-1	-0.168586	-0.100296	0.92011	0.960414	0.556747	0
RUNX1	861	1	0	4		NA	NA	NA	NA	NA	NA	0		-2	-1.22774	-0.866199	0.386381	0.672644	0.374752	0		NA	NA	NA	NA	NA	NA	0
CBFA2T3	863	NA	NA	1		NA	NA	NA	NA	NA	NA	0		NA	NA	NA	NA	NA	NA	0		NA	NA	NA	NA	NA	NA	0
RUNX3	864	NA	NA	1		NA	NA	NA	NA	NA	NA	0		NA	NA	NA	NA	NA	NA	0		NA	NA	NA	NA	NA	NA	0
CBL	867	NA	NA	1		NA	NA	NA	NA	NA	NA	0		NA	NA	NA	NA	NA	NA	0		NA	NA	NA	NA	NA	NA	0
CBLB	868	6	3	5		1	0.940849	0.949938	0.342144	0.594373	0.535013	0		0.263034	1.0353	1.20877	0.226751	0.516013	0.290031	0		-0.736966	0.0944484	0.0929868	0.925914	0.94594	0.556747	0
CBLN1	869	NA	NA	1		NA	NA	NA	NA	NA	NA	0		NA	NA	NA	NA	NA	NA	0		NA	NA	NA	NA	NA	NA	0
CCBL1	883	NA	NA	1		NA	NA	NA	NA	NA	NA	0		NA	NA	NA	NA	NA	NA	0		NA	NA	NA	NA	NA	NA	0
KRIT1	889	7	4	14		0.807355	0.748204	0.84366	0.39886	0.660113	0.596261	0		-1	-0.227737	-0.35747	0.72074	0.868502	0.489096	0		-1.80735	-0.975941	-1.3356	0.181681	0.386184	0.227825	0
CCNB1	891	3	1	7		1.58496	1.52581	0.984323	0.324957	0.58571	0.519037	0		-1.22239	-0.45013	-0.480718	0.630717	0.852549	0.476081	0		-2.80735	-1.97594	-1.60787	0.107863	0.281678	0.164856	0
CCNC	892	21	16	26		0.392317	0.333166	0.699211	0.48442	0.755005	0.678683	0		-0.308122	0.46414	1.11931	0.263008	0.562116	0.314352	0		-0.70044	0.130974	0.295915	0.767295	0.884317	0.522064	0
CCND3	896	5	0	4		3.32193	3.26278	2.01108	0.0443172	0.153343	0.136941	0		0.321928	1.09419	1.15438	0.248345	0.539033	0.302686	0		NA	NA	NA	NA	NA	NA	0
CCNH	902	2	5	8		-1.32193	-1.38108	-1.20386	0.228644	0.475359	0.428774	0		-2	-1.22774	-1.22499	0.220578	0.507295	0.285168	0		-0.678072	0.153342	0.192922	0.84702	0.931625	0.549317	0
CCNT1	904	NA	NA	1		NA	NA	NA	NA	NA	NA	0		NA	NA	NA	NA	NA	NA	0		NA	NA	NA	NA	NA	NA	0
CCNT2	905	0	2	2		NA	NA	NA	NA	NA	NA	0		NA	NA	NA	NA	NA	NA	0		0	0.831414	0.588215	0.556388	0.779153	0.454675	0
CCT6A	908	1	2	3		-1	-1.05915	-0.617408	0.536966	0.790363	0.703068	0		-1.58496	-0.8127	-0.53359	0.593625	0.838902	0.465774	0		-0.584963	0.246451	0.192963	0.846988	0.940645	0.549317	0
CD1B	910	1	0	2		NA	NA	NA	NA	NA	NA	0		-1	-0.227737	-0.13511	0.892525	0.944942	0.522866	0		NA	NA	NA	NA	NA	NA	0
CD8B	926	3	1	0		1.58496	1.52581	0.984323	0.324957	0.58571	0.519037	0		NA	NA	NA	NA	NA	NA	0		NA	NA	NA	NA	NA	NA	0
CD19	930	NA	NA	2		NA	NA	NA	NA	NA	NA	0		NA	NA	NA	NA	NA	NA	0		NA	NA	NA	NA	NA	NA	0
CD22	933	NA	NA	2		NA	NA	NA	NA	NA	NA	0		NA	NA	NA	NA	NA	NA	0		NA	NA	NA	NA	NA	NA	0
CD86	942	NA	NA	1		NA	NA	NA	NA	NA	NA	0		NA	NA	NA	NA	NA	NA	0		NA	NA	NA	NA	NA	NA	0
TNFRSF8	943	3	2	3		0.584963	0.525811	0.40339	0.686662	0.858055	0.769674	0		0	0.772263	0.667304	0.504578	0.780478	0.43599	0		-0.584963	0.246451	0.192963	0.846988	0.940645	0.549317	0
SCARB2	950	132	101	206		0.386183	0.327031	1.72269	0.0849438	0.246439	0.223155	0		-0.642106	0.130156	0.8339	0.404337	0.68182	0.384126	0		-1.02829	-0.196875	-1.18298	0.236816	0.476198	0.281152	0
ENTPD1	953	NA	NA	1		NA	NA	NA	NA	NA	NA	0		NA	NA	NA	NA	NA	NA	0		NA	NA	NA	NA	NA	NA	0
ENTPD2	954	NA	NA	2		NA	NA	NA	NA	NA	NA	0		NA	NA	NA	NA	NA	NA	0		NA	NA	NA	NA	NA	NA	0
ENTPD6	955	NA	NA	1		NA	NA	NA	NA	NA	NA	0		NA	NA	NA	NA	NA	NA	0		NA	NA	NA	NA	NA	NA	0
ENTPD5	957	4	0	1		NA	NA	NA	NA	NA	NA	0		2	2.77226	1.9559	0.0504768	0.189135	0.105385	0		NA	NA	NA	NA	NA	NA	0
CD40	958	1	0	0		NA	NA	NA	NA	NA	NA	0		NA	NA	NA	NA	NA	NA	0		NA	NA	NA	NA	NA	NA	0
CD44	960	15	7	15		1.09954	1.04038	1.63249	0.102576	0.272486	0.246586	0		0	0.772263	1.49215	0.135661	0.362361	0.201852	0		-1.09954	-0.268122	-0.429373	0.667652	0.856049	0.474927	0
CD47	961	38	41	104		-0.109624	-0.168776	-0.519782	0.603216	0.80255	0.726726	0		-1.45251	-0.680249	-2.69082	0.00712759	0.0414738	0.0233513	0		-1.34289	-0.511474	-2.06775	0.0386638	0.13052	0.0770599	0
CD72	971	1	0	0		NA	NA	NA	NA	NA	NA	0		NA	NA	NA	NA	NA	NA	0		NA	NA	NA	NA	NA	NA	0
CD79A	973	NA	NA	1		NA	NA	NA	NA	NA	NA	0		NA	NA	NA	NA	NA	NA	0		NA	NA	NA	NA	NA	NA	0
CD79B	974	NA	NA	1		NA	NA	NA	NA	NA	NA	0		NA	NA	NA	NA	NA	NA	0		NA	NA	NA	NA	NA	NA	0
CD97	976	3	0	7		NA	NA	NA	NA	NA	NA	0		-1.22239	-0.45013	-0.480718	0.630717	0.852549	0.476081	0		-3.80735	-2.97594	-2.03631	0.0417188	0.137975	0.0806242	0
CD151	977	12	10	17		0.263034	0.203883	0.330778	0.740812	0.898856	0.805982	0		-0.5025	0.269762	0.508615	0.611022	0.846183	0.476081	0		-0.765535	0.0658792	0.119006	0.905271	0.964891	0.556747	0
CDA	978	2	4	4		-1	-1.05915	-0.873147	0.382583	0.643465	0.579967	0		-1	-0.227737	-0.191075	0.848467	0.949048	0.522866	0		0	0.831414	0.831862	0.405487	0.652763	0.376182	0
CDC2	983	8	2	6		2	1.94085	1.90274	0.0570747	0.180111	0.162243	0		0.415037	1.1873	1.55908	0.118976	0.343531	0.189815	0		-1.58496	-0.753549	-0.701634	0.482908	0.715688	0.420034	0
LRBA	987	3	0	2		NA	NA	NA	NA	NA	NA	0		0.584963	1.35723	1.05971	0.289276	0.586228	0.314352	0		NA	NA	NA	NA	NA	NA	0
CDC5L	988	8	10	20		-0.321928	-0.381079	-0.558659	0.576394	0.813589	0.707908	0		-1.32193	-0.549665	-0.975278	0.329422	0.60529	0.340837	0		-1	-0.168586	-0.317165	0.751118	0.868444	0.512649	0
CDC20	991	2	2	8		0	-0.0591512	-0.0410049	0.967292	1	0.886401	0		-2	-1.22774	-1.22499	0.220578	0.507295	0.285168	0		-2	-1.16859	-1.16922	0.242317	0.482109	0.283166	0
CDC25B	994	1	4	4		-2	-2.05915	-1.42745	0.153451	0.365768	0.328667	0		-2	-1.22774	-0.866199	0.386381	0.672644	0.374752	0		0	0.831414	0.831862	0.405487	0.652763	0.376182	0
CDC27	996	59	44	62		0.423211	0.36406	1.27386	0.202712	0.438261	0.396854	0		-0.0715533	0.70071	2.7187	0.00655392	0.0385375	0.0217114	0		-0.494765	0.336649	1.21718	0.223535	0.45331	0.267638	0
CDH6	1004	NA	NA	1		NA	NA	NA	NA	NA	NA	0		NA	NA	NA	NA	NA	NA	0		NA	NA	NA	NA	NA	NA	0
CDH7	1005	1	0	1		NA	NA	NA	NA	NA	NA	0		0	0.772263	0.385267	0.700039	0.880174	0.478544	0		NA	NA	NA	NA	NA	NA	0
CDH9	1007	1	1	1		0	-0.0591512	-0.0289948	0.976869	1	0.886401	0		0	0.772263	0.385267	0.700039	0.880174	0.478544	0		0	0.831414	0.41593	0.677461	0.829179	0.474927	0
CDH10	1008	8	11	26		-0.459432	-0.518583	-0.778571	0.436233	0.710418	0.63449	0		-1.70044	-0.928177	-1.75852	0.0786592	0.253385	0.142721	0		-1.24101	-0.409594	-0.842661	0.399418	0.646811	0.376182	0
CDH11	1009	9	6	7		0.584963	0.525811	0.698694	0.484743	0.750045	0.678683	0		0.36257	1.13483	1.59502	0.110708	0.325485	0.183002	0		-0.222392	0.609022	0.775621	0.437973	0.674052	0.39727	0
CDH12	1010	4	0	5		NA	NA	NA	NA	NA	NA	0		-0.321928	0.450335	0.475106	0.634711	0.84823	0.476081	0		-3.32193	-2.49051	-1.56667	0.117192	0.284685	0.165133	0
CDH13	1012	2	3	0		-0.584963	-0.644114	-0.494148	0.621201	0.811683	0.728587	0		NA	NA	NA	NA	NA	NA	0		NA	NA	NA	NA	NA	NA	0
CDH17	1015	1	0	0		NA	NA	NA	NA	NA	NA	0		NA	NA	NA	NA	NA	NA	0		NA	NA	NA	NA	NA	NA	0
CDH18	1016	3	3	1		0	-0.0591512	-0.0502205	0.959947	1	0.886401	0		1.58496	2.35723	1.54767	0.121701	0.343405	0.189815	0		1.58496	2.41638	1.59092	0.111627	0.282728	0.165049	0
CDK3	1018	1	0	0		NA	NA	NA	NA	NA	NA	0		NA	NA	NA	NA	NA	NA	0		NA	NA	NA	NA	NA	NA	0
CDK5	1020	3	7	11		-1.22239	-1.28154	-1.34476	0.178702	0.396884	0.358138	0		-1.87447	-1.10221	-1.31792	0.18753	0.449823	0.252745	0		-0.652077	0.179337	0.265765	0.79042	0.900182	0.531053	0
CDK6	1021	13	5	5		1.37851	1.31936	1.83633	0.066309	0.203405	0.184009	0		1.37851	2.15077	3.04665	0.00231409	0.0160834	0.00905243	0		0	0.831414	0.930051	0.352345	0.590836	0.347962	0
CDK8	1024	7	5	1		0.485427	0.426276	0.508236	0.611288	0.810642	0.728587	0		2.80735	3.57962	2.90475	0.00367547	0.0240805	0.0135604	0		2.32193	3.15334	2.35894	0.0183271	0.0714277	0.0420002	0
CDK9	1025	4	0	0		NA	NA	NA	NA	NA	NA	0		NA	NA	NA	NA	NA	NA	0		NA	NA	NA	NA	NA	NA	0
CDKN2A	1029	0	1	NA		NA	NA	NA	NA	NA	NA	0		NA	NA	NA	NA	NA	NA	0		NA	NA	NA	NA	NA	NA	0
CDKN2C	1031	1	0	0		NA	NA	NA	NA	NA	NA	0		NA	NA	NA	NA	NA	NA	0		NA	NA	NA	NA	NA	NA	0
CDKN2D	1032	22	19	50		0.211504	0.152353	0.337682	0.735603	0.895375	0.805982	0		-1.18442	-0.412162	-1.18419	0.236338	0.532072	0.29976	0		-1.39593	-0.564515	-1.5679	0.116905	0.289085	0.165133	0
CDO1	1036	1	0	0		NA	NA	NA	NA	NA	NA	0		NA	NA	NA	NA	NA	NA	0		NA	NA	NA	NA	NA	NA	0
CDR2	1039	42	67	100		-0.673772	-0.732923	-2.61676	0.00887697	0.0427136	0.0386781	0		-1.25154	-0.479276	-1.92491	0.0542401	0.197524	0.111254	0		-0.577767	0.253647	1.14808	0.250935	0.489851	0.289213	0
CDS1	1040	1	0	0		NA	NA	NA	NA	NA	NA	0		NA	NA	NA	NA	NA	NA	0		NA	NA	NA	NA	NA	NA	0
CEBPA	1050	1	0	3		NA	NA	NA	NA	NA	NA	0		-1.58496	-0.8127	-0.53359	0.593625	0.838902	0.465774	0		NA	NA	NA	NA	NA	NA	0
CEBPE	1053	2	0	0		NA	NA	NA	NA	NA	NA	0		NA	NA	NA	NA	NA	NA	0		NA	NA	NA	NA	NA	NA	0
CEBPG	1054	1	0	4		NA	NA	NA	NA	NA	NA	0		-2	-1.22774	-0.866199	0.386381	0.672644	0.374752	0		NA	NA	NA	NA	NA	NA	0
CENPA	1058	0	2	1		NA	NA	NA	NA	NA	NA	0		NA	NA	NA	NA	NA	NA	0		1	1.83141	1.08955	0.275911	0.499442	0.28989	0
CENPB	1059	4	3	1		0.415037	0.355886	0.324686	0.745419	0.895666	0.805982	0		2	2.77226	1.9559	0.0504768	0.189135	0.105385	0		1.58496	2.41638	1.59092	0.111627	0.282728	0.165049	0
CENPE	1062	3	0	6		NA	NA	NA	NA	NA	NA	0		-1	-0.227737	-0.234018	0.814971	0.935003	0.522866	0		-3.58496	-2.75355	-1.81291	0.0698455	0.201444	0.117385	0
CENPF	1063	5	1	2		2.32193	2.26278	1.6586	0.0971969	0.269894	0.238448	0		1.32193	2.09419	1.85786	0.0631883	0.22006	0.122851	0		-1	-0.168586	-0.100296	0.92011	0.960414	0.556747	0
CETN3	1070	5	3	7		0.736966	0.677814	0.653869	0.513196	0.784077	0.703068	0		-0.485427	0.286836	0.348056	0.727798	0.874394	0.491605	0		-1.22239	-0.390978	-0.418709	0.675429	0.856736	0.474927	0
CETP	1071	NA	NA	1		NA	NA	NA	NA	NA	NA	0		NA	NA	NA	NA	NA	NA	0		NA	NA	NA	NA	NA	NA	0
CFL2	1073	14	8	23		0.807355	0.748204	1.19312	0.232823	0.480565	0.434665	0		-0.716207	0.0560557	0.118464	0.9057	0.939494	0.527468	0		-1.52356	-0.692148	-1.27529	0.202206	0.422159	0.249052	0
CTSC	1075	NA	NA	1		NA	NA	NA	NA	NA	NA	0		NA	NA	NA	NA	NA	NA	0		NA	NA	NA	NA	NA	NA	0
CFTR	1080	NA	NA	1		NA	NA	NA	NA	NA	NA	0		NA	NA	NA	NA	NA	NA	0		NA	NA	NA	NA	NA	NA	0
RCBTB2	1102	4	0	0		NA	NA	NA	NA	NA	NA	0		NA	NA	NA	NA	NA	NA	0		NA	NA	NA	NA	NA	NA	0
CHD1	1105	39	21	34		0.893085	0.833934	2.18685	0.0287538	0.110415	0.0999833	0		0.197939	0.970202	2.92082	0.00349116	0.0230289	0.0129741	0		-0.695145	0.136269	0.352395	0.724542	0.844877	0.498824	0
CHD2	1106	13	6	26		1.11548	1.05633	1.53879	0.123854	0.31547	0.284918	0		-1	-0.227737	-0.487152	0.62615	0.85281	0.476081	0		-2.11548	-1.28406	-2.27025	0.0231924	0.0874818	0.0516209	0
CHD4	1108	394	343	602		0.199987	0.140836	1.32401	0.185501	0.406902	0.368459	0		-0.611568	0.160695	1.76968	0.0767803	0.248049	0.139747	0		-0.811555	0.0198591	0.211837	0.832234	0.937105	0.549317	0
CHEK1	1111	NA	NA	1		NA	NA	NA	NA	NA	NA	0		NA	NA	NA	NA	NA	NA	0		NA	NA	NA	NA	NA	NA	0
FOXN3	1112	20	15	33		0.415037	0.355886	0.726028	0.467821	0.732661	0.663276	0		-0.722466	0.0497967	0.125919	0.899796	0.934572	0.526522	0		-1.1375	-0.30609	-0.722285	0.470119	0.713262	0.416894	0
CHGA	1113	0	1	1		NA	NA	NA	NA	NA	NA	0		NA	NA	NA	NA	NA	NA	0		0	0.831414	0.41593	0.677461	0.829179	0.474927	0
CHI3L1	1116	1	5	2		-2.32193	-2.38108	-1.74531	0.0809305	0.2383	0.214684	0		-1	-0.227737	-0.13511	0.892525	0.944942	0.522866	0		1.32193	2.15334	1.91565	0.0554092	0.171183	0.100952	0
CHKA	1119	0	1	NA		NA	NA	NA	NA	NA	NA	0		NA	NA	NA	NA	NA	NA	0		NA	NA	NA	NA	NA	NA	0
CHM	1121	1	0	0		NA	NA	NA	NA	NA	NA	0		NA	NA	NA	NA	NA	NA	0		NA	NA	NA	NA	NA	NA	0
CHML	1122	NA	NA	1		NA	NA	NA	NA	NA	NA	0		NA	NA	NA	NA	NA	NA	0		NA	NA	NA	NA	NA	NA	0
CHN1	1123	NA	NA	1		NA	NA	NA	NA	NA	NA	0		NA	NA	NA	NA	NA	NA	0		NA	NA	NA	NA	NA	NA	0
[truncated: 8,492 more rows]
