# Supplementary material for: Digital gene expression tag profiling of bat digits provides robust candidates contributing to wing formation
Source: BMC Genomics. 2010 Nov 6;11:619. doi: 10.1186/1471-2164-11-619 (PMC3017863; doi:10.1186/1471-2164-11-619)
Supplement: Additional file 3 — Table S3.xls. Expression and analysis of mouse gene homologs in bat digits The expression of mouse gene homologs mapped by tags in each library and the results of DEGseq analysis for the study of gene differential expression [56]. Symbol indicates NCBI official gene symbol; GeneID indicates NCBI Entrez Gene ID. The raw count of each mapped gene is presented under its library name (Libraries Hand DI, Hand DII-V or Foot). All other parameters (log2(fold_change), log2(fold_change) nomalized, z-score, p-value, q-value and signature) were calculated using the DEGseq [56]. [file 1471-2164-11-619-S3.XLS]

## Sheet: DEGseq_mouse homologs
Symbol	GeneID	HandDII-V	HandDI	Foot		Hand DII-V vs. Hand DI								Hand DII-V vs. Foot								Hand DI vs. Foot
						log2(Fold_change)	log2(Fold_change) normalized	z-score	p-value	q-value(Benjamini et al. 1995)	q-value(Storey et al. 2003)	Signature(p-value < 0.001)		log2(Fold_change)	log2(Fold_change) normalized	z-score	p-value	q-value(Benjamini et al. 1995)	q-value(Storey et al. 2003)	Signature(p-value < 0.001)		log2(Fold_change)	log2(Fold_change) normalized	z-score	p-value	q-value(Benjamini et al. 1995)	q-value(Storey et al. 2003)	Signature(p-value < 0.001)
Acta1	11459	412	1463	4918		-1.82821	-2.18342	-29.9796	1.80798e-197	1.2023e-194	9.45867e-195	1		-3.57736	-2.78254	-52.5321	0	0	0	1		-1.74914	-0.599122	-15.876	9.29279e-57	1.54046e-54	9.80744e-55	1
Arf4	11843	2249	1967	2927		0.193287	-0.161918	-3.66947	0.000243058	0.00246142	0.00193643	1		-0.380139	0.414677	10.5274	6.45939e-26	6.00723e-24	4.59644e-24	1		-0.573426	0.576594	14.4444	2.7198e-47	3.1682e-45	2.01706e-45	1
Arg1	11846	90	35	0		1.36257	1.00737	3.71336	0.000204524	0.00208976	0.00164194	1		7.49185	8.28667	10.7185	8.33439e-27	8.06735e-25	6.17274e-25	1		6.12928	7.2793	7.58529	3.31754e-14	8.56205e-13	5.45109e-13	1
Hnrnpd	11991	2231	1253	1811		0.832304	0.4771	9.6314	5.8921e-22	3.22048e-20	2.53359e-20	1		0.300904	1.09572	24.6022	1.19758e-133	4.05724e-131	3.1044e-131	1		-0.5314	0.61862	12.2616	1.45613e-34	1.06372e-32	6.77224e-33	1
Bmp7	12162	237	113	626		1.06856	0.71336	4.49123	7.08138e-06	9.84485e-05	7.74507e-05	1		-1.40128	-0.60646	-5.94721	2.72751e-09	6.84476e-08	5.23727e-08	1		-2.46984	-1.31982	-10.9706	5.29239e-28	2.78173e-26	1.77101e-26	1
Cbx4	12418	207	242	222		-0.225376	-0.580581	-4.27526	1.90911e-05	0.00024493	0.00019269	1		-0.100929	0.693887	5.07512	3.8725e-07	7.31764e-06	5.5991e-06	1		0.124447	1.27447	9.88894	4.64934e-23	1.9455e-21	1.23862e-21	1
Ccng2	12452	287	47	629		2.61032	2.25511	11.9597	5.77743e-33	5.48856e-31	4.31792e-31	1		-1.13201	-0.337194	-3.4731	0.000514488	0.00510505	0.00390614	1		-3.74233	-2.59231	-17.3225	3.18055e-67	7.21483e-65	4.59338e-65	1
Cct8	12469	423	562	1054		-0.409912	-0.765117	-8.32031	8.77326e-17	3.80493e-15	2.99338e-15	1		-1.31715	-0.52233	-6.74671	1.51236e-11	4.59815e-10	3.51828e-10	1		-0.907233	0.242787	3.43573	0.00059097	0.00427362	0.00272083	1
Cd9	12527	1702	461	2045		1.88439	1.52919	22.4326	1.89273e-111	6.86546e-109	5.40114e-109	1		-0.26487	0.529946	11.4611	2.06886e-30	2.23014e-28	1.70639e-28	1		-2.14926	-0.999242	-15.8875	7.7328e-57	1.33313e-54	8.4875e-55	1
Cdkn1c	12577	2666	428	6824		2.63899	2.28379	36.8045	1.56365e-296	2.07966e-293	1.63609e-293	1		-1.35594	-0.561125	-18.4113	1.06698e-75	2.53035e-73	1.9361e-73	1		-3.99493	-2.84491	-60.0807	0	0	0	1
Col6a1	12833	164	23	382		2.83399	2.47879	9.55849	1.19491e-21	6.44285e-20	5.06867e-20	1		-1.21988	-0.425061	-3.35952	0.000780789	0.00737706	0.00564456	1		-4.05387	-2.90385	-14.3254	1.51936e-46	1.72328e-44	1.09714e-44	1
Col1a1	12842	235	484	524		-1.04235	-1.39755	-12.6358	1.34037e-36	1.40739e-34	1.10721e-34	1		-1.15691	-0.36209	-3.38904	0.000701383	0.0067615	0.00517357	1		-0.11456	1.03546	11.8479	2.20527e-32	1.48511e-30	9.45508e-31	1
Col1a2	12843	2784	4105	7509		-0.560223	-0.915427	-26.3722	2.85289e-153	1.26478e-150	9.9502e-151	1		-1.43146	-0.636646	-21.6371	8.04646e-104	2.38527e-101	1.82509e-101	1		-0.871239	0.278782	10.677	1.30406e-26	6.53547e-25	4.16086e-25	1
Comp	12845	23	51	286		-1.14886	-1.50407	-4.33086	1.48525e-05	0.000193035	0.000151863	1		-3.63631	-2.84149	-12.781	2.09254e-37	2.75692e-35	2.10946e-35	1		-2.48745	-1.33743	-7.48956	6.91039e-14	1.7216e-12	1.09607e-12	1
Crk	12928	227	44	248		2.36712	2.01191	9.89739	4.27272e-23	2.5445e-21	2.00179e-21	1		-0.127648	0.667168	5.13388	2.83836e-07	5.48364e-06	4.18728e-06	1		-2.49476	-1.34474	-7.00337	2.4987e-12	5.3847e-11	3.42821e-11	1
Vcan	13003	427	421	1290		0.0204158	-0.334788	-3.39456	0.000687397	0.00610849	0.00480563	1		-1.59506	-0.800247	-10.8987	1.16872e-27	1.15484e-25	8.8363e-26	1		-1.61548	-0.465459	-6.44503	1.15576e-10	2.20412e-09	1.40327e-09	1
Ddx5	13207	1938	3701	4537		-0.933347	-1.28855	-32.9917	1.06836e-238	1.06569e-235	8.38393e-236	1		-1.22717	-0.432354	-11.8066	3.61062e-32	4.39107e-30	3.35983e-30	1		-0.293824	0.856197	28.1057	8.34585e-174	5.13866e-171	3.27156e-171	1
Dtna	13527	52	4	38		3.70044	3.34524	6.25039	4.09423e-10	9.84095e-09	7.69996e-09	1		0.452512	1.24733	4.15338	3.27607e-05	0.000431622	0.000330256	1		-3.24793	-2.09791	-3.75297	0.00017475	0.00143188	0.000911619	1
Egr1	13653	238	340	293		-0.514573	-0.869777	-7.22156	5.13946e-13	1.6275e-11	1.28037e-11	1		-0.299939	0.494877	4.01759	5.87974e-05	0.000737767	0.000564503	1		0.214634	1.36465	12.3579	4.41394e-35	3.45892e-33	2.20215e-33	1
Eif4g2	13690	1836	1765	2536		0.0568979	-0.298306	-6.2503	4.09653e-10	9.78751e-09	7.69996e-09	1		-0.465989	0.328827	7.65125	1.99032e-14	8.90574e-13	6.81424e-13	1		-0.522887	0.627134	14.7455	3.28902e-49	4.16932e-47	2.65443e-47	1
Elf3	13710	0	80	18		-7.32193	-7.67713	-9.49886	2.12201e-21	1.11406e-19	8.76443e-20	1		-5.16993	-4.37511	-3.78441	0.000154074	0.0017358	0.00132815	1		2.152	3.30202	10.3637	3.62501e-25	1.7169e-23	1.09308e-23	1
Ewsr1	14030	602	642	716		-0.0928098	-0.448014	-5.50286	3.73673e-08	7.3086e-07	5.74977e-07	1		-0.250196	0.54462	6.97535	3.05108e-12	1.01198e-10	7.74315e-11	1		-0.157386	0.992634	13.1822	1.1117e-39	1.08896e-37	6.93296e-38	1
Fn1	14268	1535	1928	1970		-0.328866	-0.684071	-14.0093	1.36748e-44	2.09856e-42	1.65096e-42	1		-0.359957	0.434859	9.07812	1.10466e-19	7.37943e-18	5.64638e-18	1		-0.0310906	1.11893	25.2439	1.32089e-140	7.11631e-138	4.53065e-138	1
Rabac1	14470	1407	1543	2131		-0.133116	-0.48832	-9.25032	2.2383e-20	1.14498e-18	9.00767e-19	1		-0.598908	0.195907	4.08103	4.48362e-05	0.000573203	0.000438586	1		-0.465793	0.684228	14.8869	4.00771e-50	5.23432e-48	3.33247e-48	1
Gnb2l1	14694	700	284	420		1.30146	0.94626	9.83942	7.61511e-23	4.40352e-21	3.4643e-21	1		0.736966	1.53178	17.8262	4.42245e-71	9.98841e-69	7.64264e-69	1		-0.564498	0.585522	5.54679	2.90963e-08	4.20822e-07	2.67919e-07	1
Gpr56	14766	214	457	641		-1.09458	-1.44979	-12.6218	1.60116e-36	1.63811e-34	1.28872e-34	1		-1.58271	-0.787898	-7.57634	3.55442e-14	1.5326e-12	1.17267e-12	1		-0.48813	0.66189	7.85183	4.10024e-15	1.14013e-13	7.25874e-14	1
Hdac2	15182	689	209	711		1.721	1.3658	13.1	3.29129e-39	4.10383e-37	3.22853e-37	1		-0.0453456	0.74947	9.9117	3.70278e-23	3.08111e-21	2.35751e-21	1		-1.76635	-0.616327	-6.16878	6.88195e-10	1.20574e-08	7.67643e-09	1
Krt14	16664	1056	2261	7168		-1.09835	-1.45356	-28.2017	5.57663e-175	2.78134e-172	2.18812e-172	1		-2.76296	-1.96815	-51.7541	0	0	0	1		-1.66461	-0.51459	-16.7411	6.57407e-63	1.41671e-60	9.0196e-61	1
Krt15	16665	2616	951	1401		1.45985	1.10464	21.6549	5.45927e-104	1.81521e-101	1.42805e-101	1		0.900906	1.69572	37.1522	4.0407e-302	3.19417e-299	2.44402e-299	1		-0.55894	0.59108	10.2498	1.18624e-24	5.43904e-23	3.4628e-23	1
Krt17	16667	68	267	455		-1.97323	-2.32844	-13.3013	2.2757e-40	2.92905e-38	2.30432e-38	1		-2.74226	-1.94744	-12.9018	4.3999e-38	6.13786e-36	4.69639e-36	1		-0.769027	0.380993	3.62583	0.000288039	0.00225308	0.00143444	1
Krt2	16681	257	44	237		2.54619	2.19099	11.1182	1.02318e-28	7.70282e-27	6.0599e-27	1		0.116881	0.911697	7.15513	8.35941e-13	2.91534e-11	2.23068e-11	1		-2.42931	-1.27929	-6.58733	4.47797e-11	8.81281e-10	5.61074e-10	1
Krtap8-2	16704	0	225	925		-8.81378	-9.16899	-14.6917	7.29109e-49	1.16366e-46	9.15464e-47	1		-10.8533	-10.0585	-23.2954	4.93205e-120	1.55952e-117	1.19326e-117	1		-2.03953	-0.889508	-9.68644	3.44337e-22	1.36155e-20	8.66843e-21	1
Lcat	16816	273	385	347		-0.495957	-0.851162	-7.54506	4.52073e-14	1.59626e-12	1.2558e-12	1		-0.346035	0.448781	3.93361	8.36801e-05	0.000997223	0.000763026	1		0.149923	1.29994	12.669	8.78233e-37	7.42193e-35	4.72523e-35	1
Lifr	16880	323	75	369		2.10657	1.75137	10.7531	5.72735e-27	4.08074e-25	3.21037e-25	1		-0.192087	0.602729	5.59546	2.20039e-08	4.87685e-07	3.73152e-07	1		-2.29866	-1.14864	-7.54986	4.35715e-14	1.1112e-12	7.07455e-13	1
Matr3	17184	390	202	313		0.949119	0.593915	4.89816	9.67359e-07	1.51363e-05	1.19079e-05	1		0.317311	1.11213	10.3864	2.85907e-25	2.5586e-23	1.95771e-23	1		-0.631807	0.518213	4.18817	2.81213e-05	0.000261777	0.000166662	1
Cited2	17684	364	98	349		1.89308	1.53788	10.4022	2.42172e-25	1.61044e-23	1.26695e-23	1		0.0607114	0.855527	8.07009	7.02438e-16	3.66117e-14	2.80135e-14	1		-1.83237	-0.682353	-4.72899	2.25634e-06	2.60022e-05	1.65545e-05	1
Mtf2	17765	71	6	67		3.56478	3.20958	7.17416	7.27528e-13	2.25026e-11	1.77031e-11	1		0.0836579	0.878474	3.64377	0.000268676	0.00287011	0.00219257	1		-3.48113	-2.33111	-5.31805	1.04887e-07	1.41712e-06	9.02223e-07	1
Laptm4a	17775	587	670	774		-0.190801	-0.546005	-6.73587	1.6295e-11	4.48393e-10	3.50637e-10	1		-0.398973	0.395843	5.13716	2.78916e-07	5.42171e-06	4.14843e-06	1		-0.208172	0.941848	12.8914	5.03454e-38	4.42834e-36	2.81934e-36	1
Myh8	17885	131	231	1396		-0.818326	-1.17353	-7.6177	2.58228e-14	9.28224e-13	7.30245e-13	1		-3.41366	-2.61884	-27.0617	2.78115e-161	1.19918e-158	9.17556e-159	1		-2.59533	-1.44531	-17.5629	4.73909e-69	1.13475e-66	7.22446e-67	1
Neo1	18007	191	73	440		1.3876	1.0324	5.52072	3.3762e-08	6.66882e-07	5.24645e-07	1		-1.20393	-0.409115	-3.48008	0.000501256	0.00499466	0.00382167	1		-2.59154	-1.44152	-9.83458	7.99004e-23	3.24878e-21	2.06836e-21	1
Mycn	18109	137	33	145		2.05364	1.69843	6.85283	7.24052e-12	2.06355e-10	1.62342e-10	1		-0.081877	0.712939	4.22772	2.36066e-05	0.00032082	0.000245476	1		-2.13551	-0.985495	-4.1763	2.96284e-05	0.000273444	0.00017409	1
Nup50	18141	348	138	430		1.33442	0.979215	7.13497	9.68063e-13	2.94853e-11	2.31964e-11	1		-0.305249	0.489566	4.81122	1.50013e-06	2.53206e-05	1.93741e-05	1		-1.63967	-0.489648	-3.89501	9.81965e-05	0.000839736	0.000534624	1
Pcbp2	18521	3787	2098	4174		0.852041	0.496836	13.0543	6.00973e-39	7.26631e-37	5.71649e-37	1		-0.140375	0.654441	20.7231	2.14641e-95	5.65578e-93	4.32752e-93	1		-0.992416	0.157604	4.3885	1.14134e-05	0.000116293	7.40386e-05	1
Pcolce	18542	756	844	1558		-0.158857	-0.514061	-7.15987	8.07512e-13	2.47844e-11	1.94982e-11	1		-1.04324	-0.248421	-4.09324	4.25387e-05	0.000546777	0.000418367	1		-0.88438	0.26564	4.59122	4.40658e-06	4.77195e-05	3.0381e-05	1
Per1	18626	270	377	225		-0.481605	-0.836809	-7.35856	1.85901e-13	6.1812e-12	4.86282e-12	1		0.263034	1.05785	8.29673	1.07014e-16	6.04246e-15	4.62339e-15	1		0.74464	1.89466	16.4809	5.03022e-61	9.85467e-59	6.27405e-59	1
Serpinb2	18788	191	59	204		1.69479	1.33958	6.79185	1.10704e-11	3.11063e-10	2.44717e-10	1		-0.0949965	0.699819	4.91155	9.03604e-07	1.58147e-05	1.21007e-05	1		-1.78978	-0.639762	-3.41456	0.000638862	0.00455877	0.00289759	1
Psmb7	19177	954	1035	1075		-0.11757	-0.472774	-7.34729	2.0227e-13	6.66989e-12	5.24729e-12	1		-0.172275	0.62254	9.9076	3.85795e-23	3.15487e-21	2.41395e-21	1		-0.0547059	1.09531	18.1539	1.19556e-73	3.68061e-71	2.34329e-71	1
Psmc5	19184	308	414	735		-0.4267	-0.781905	-7.27472	3.47144e-13	1.13533e-11	8.93179e-12	1		-1.25481	-0.459998	-5.01419	5.32561e-07	9.75265e-06	7.46225e-06	1		-0.828113	0.321907	3.85523	0.000115621	0.000973293	0.000619654	1
Ptpn12	19248	289	415	642		-0.522042	-0.877246	-8.03753	9.16649e-16	3.65743e-14	2.87734e-14	1		-1.1515	-0.356688	-3.69918	0.000216301	0.00238031	0.0018213	1		-0.629462	0.520558	6.0303	1.63653e-09	2.77694e-08	1.76536e-08	1
Rn18s	19791	4740	1201	17459		1.98065	1.62545	39.2574	0	0	0	1		-1.88101	-1.0862	-52.4074	0	0	0	1		-3.86166	-2.71164	-94.1687	0	0	0	1
Itsn2	20403	93	136	89		-0.548304	-0.903508	-4.7151	2.41591e-06	3.59682e-05	2.82966e-05	1		0.0634254	0.858241	4.08865	4.33897e-05	0.000556209	0.000425584	1		0.611729	1.76175	9.41611	4.68099e-21	1.76974e-19	1.12672e-19	1
Sfrs10	20462	227	62	248		1.87235	1.51715	8.13188	4.22666e-16	1.73859e-14	1.36777e-14	1		-0.127648	0.667168	5.13388	2.83836e-07	5.48364e-06	4.18728e-06	1		-2	-0.84998	-4.82308	1.41359e-06	1.68769e-05	1.07448e-05	1
Snrpe	20643	724	441	782		0.715211	0.360007	4.2152	2.49562e-05	0.000316112	0.000248689	1		-0.111179	0.683637	9.37487	6.92583e-21	4.97715e-19	3.80827e-19	1		-0.82639	0.32363	3.99929	6.35319e-05	0.000565749	0.000360188	1
Spna2	20740	5297	5536	24316		-0.0636684	-0.418873	-15.3387	4.21517e-53	7.64479e-51	6.01425e-51	1		-2.19866	-1.40384	-75.8997	0	0	0	1		-2.13499	-0.98497	-55.071	0	0	0	1
Tbx4	21387	20	102	390		-2.3505	-2.7057	-8.94705	3.65102e-19	1.77653e-17	1.39762e-17	1		-4.2854	-3.49059	-16.3841	2.48439e-60	4.71339e-58	3.60646e-58	1		-1.9349	-0.784885	-5.64909	1.61296e-08	2.42225e-07	1.54214e-07	1
Thbs3	21827	412	1007	1010		-1.28935	-1.64455	-20.5619	6.02036e-94	1.84779e-91	1.45368e-91	1		-1.29364	-0.498823	-6.33271	2.40888e-10	6.56628e-09	5.02419e-09	1		-0.00429161	1.14573	18.5666	5.98922e-77	1.98566e-74	1.26418e-74	1
Tnnc2	21925	115	534	1543		-2.21521	-2.57041	-19.9176	2.86149e-88	8.15523e-86	6.41582e-86	1		-3.74603	-2.95122	-30.267	3.11681e-201	1.84788e-198	1.41391e-198	1		-1.53083	-0.380806	-5.85362	4.80997e-09	7.73544e-08	4.92483e-08	1
Tnni2	21953	2716	4297	4259		-0.661846	-1.01705	-29.4562	1.04876e-190	5.97792e-188	4.7029e-188	1		-0.649031	0.145785	4.26619	1.9884e-05	0.000274157	0.000209771	1		0.012815	1.16284	39.0131	0	0	0	1
Tpm1	22003	98	221	919		-1.17319	-1.5284	-9.12485	7.1839e-20	3.62832e-18	2.85445e-18	1		-3.22921	-2.4344	-21.0696	1.51335e-98	4.22224e-96	3.23065e-96	1		-2.05602	-0.905998	-9.80581	1.0629e-22	4.28141e-21	2.72579e-21	1
Tpm2	22004	219	677	1989		-1.62822	-1.98343	-19.1635	7.46807e-82	1.86235e-79	1.46513e-79	1		-3.18304	-2.38822	-30.6685	1.49826e-206	1.01518e-203	7.76764e-204	1		-1.55482	-0.404795	-7.03815	1.94805e-12	4.26198e-11	2.71342e-11	1
Hsp90b1	22027	1527	457	3506		1.74043	1.38523	19.7319	1.14831e-86	3.05451e-84	2.40302e-84	1		-1.19913	-0.40431	-9.74388	1.95922e-22	1.54876e-20	1.18504e-20	1		-2.93956	-1.78954	-32.5022	9.91668e-232	7.12348e-229	4.53522e-229	1
Trp63	22061	531	158	620		1.74879	1.39358	11.6757	1.69589e-31	1.57363e-29	1.23799e-29	1		-0.223556	0.571259	6.83912	7.96829e-12	2.47017e-10	1.89005e-10	1		-1.97234	-0.822324	-7.41548	1.21181e-13	2.91783e-12	1.85766e-12	1
Vezf1	22344	322	328	401		-0.0266351	-0.381839	-3.3889	0.000701736	0.00618085	0.00486255	1		-0.316542	0.478274	4.52993	5.9002e-06	9.11553e-05	6.97475e-05	1		-0.289906	0.860114	8.34986	6.83452e-17	2.10406e-15	1.33956e-15	1
Ywhae	22627	2199	857	2937		1.35948	1.00428	18.3591	2.79451e-75	6.1945e-73	4.87329e-73	1		-0.417496	0.37732	9.53314	1.52601e-21	1.13091e-19	8.6532e-20	1		-1.77698	-0.626956	-12.7547	2.93635e-37	2.53114e-35	1.61147e-35	1
Ywhag	22628	678	308	948		1.13835	0.783151	8.24433	1.66088e-16	6.97571e-15	5.48787e-15	1		-0.483602	0.311214	4.40557	1.05506e-05	0.000153031	0.000117092	1		-1.62196	-0.471937	-5.59389	2.22033e-08	3.25498e-07	2.07231e-07	1
Ywhah	22629	601	195	695		1.62389	1.26869	11.5569	6.80926e-31	6.03754e-29	4.74981e-29	1		-0.209648	0.585168	7.43591	1.03847e-13	4.2098e-12	3.22114e-12	1		-1.83354	-0.683519	-6.68541	2.30286e-11	4.70396e-10	2.99481e-10	1
Fxr2	23879	100	132	96		-0.400538	-0.755742	-3.98633	6.71045e-05	0.000782886	0.000615906	1		0.0588937	0.853709	4.2207	2.43548e-05	0.000326313	0.000249679	1		0.459432	1.60945	8.70134	3.27982e-18	1.07909e-16	6.87008e-17	1
Zeb2	24136	621	662	891		-0.0922379	-0.447442	-5.58157	2.38361e-08	4.77919e-07	3.75985e-07	1		-0.520832	0.273984	3.73564	0.000187236	0.00207977	0.00159134	1		-0.428594	0.721426	10.1982	2.02014e-24	9.16506e-23	5.83501e-23	1
Psma6	26443	553	189	715		1.54889	1.19369	10.5665	4.26019e-26	2.88104e-24	2.26655e-24	1		-0.370664	0.424152	5.31628	1.0591e-07	2.1746e-06	1.6639e-06	1		-1.91956	-0.769537	-7.52131	5.423e-14	1.3589e-12	8.65156e-13	1
Suz12	52615	355	100	348		1.82782	1.47261	9.94874	2.55387e-23	1.54393e-21	1.21463e-21	1		0.0287317	0.823547	7.71437	1.21578e-14	5.65338e-13	4.32569e-13	1		-1.79909	-0.649067	-4.51785	6.24693e-06	6.6153e-05	4.21168e-05	1
Hnrnpa2b1	53379	4019	1986	3950		1.01697	0.661767	17.408	7.17669e-68	1.5071e-65	1.18566e-65	1		0.0249839	0.8198	25.9874	6.86927e-149	2.50623e-146	1.91764e-146	1		-0.991987	0.158033	4.27998	1.86912e-05	0.000179419	0.000114228	1
Eif3f	66085	1004	652	1151		0.622815	0.267611	3.75131	0.000175911	0.00184706	0.00145311	1		-0.197129	0.597687	9.80113	1.11337e-22	8.95037e-21	6.84839e-21	1		-0.819944	0.330076	4.95632	7.18396e-07	8.89738e-06	5.66458e-06	1
2810012G03Rik	66306	355	537	423		-0.597103	-0.952307	-9.79883	1.13894e-22	6.40051e-21	5.03536e-21	1		-0.252839	0.541977	5.33096	9.7697e-08	2.02348e-06	1.54827e-06	1		0.344264	1.49428	16.6326	4.04971e-62	8.31155e-60	5.29161e-60	1
Usmg5	66477	1008	939	1285		0.102299	-0.252906	-3.88886	0.000100715	0.00112564	0.000885552	1		-0.350273	0.444543	7.50141	6.3135e-14	2.60391e-12	1.99238e-12	1		-0.452571	0.697449	11.7972	4.03502e-32	2.67553e-30	1.70339e-30	1
Snrpd3	67332	532	251	1319		1.08374	0.728535	6.85691	7.03646e-12	2.01982e-10	1.58902e-10	1		-1.30995	-0.515131	-7.45439	9.02863e-14	3.69162e-12	2.82465e-12	1		-2.39369	-1.24367	-15.2124	2.92587e-52	4.20349e-50	2.67618e-50	1
Cuta	67675	426	489	378		-0.198981	-0.554185	-5.83041	5.52912e-09	1.18609e-07	9.33109e-08	1		0.172467	0.967283	9.68209	3.59286e-22	2.74854e-20	2.10305e-20	1		0.371448	1.52147	16.0834	3.33541e-58	6.25027e-56	3.97928e-56	1
Nutf2	68051	183	249	217		-0.444302	-0.799506	-5.74949	8.95137e-09	1.83159e-07	1.44093e-07	1		-0.245851	0.548964	3.87115	0.000108325	0.00125927	0.000963535	1		0.198451	1.34847	10.4782	1.08825e-25	5.27007e-24	3.35523e-24	1
Tm9sf2	68059	739	788	883		-0.0926213	-0.447826	-6.09598	1.08766e-09	2.53788e-08	1.99658e-08	1		-0.256839	0.537977	7.64455	2.09674e-14	9.20818e-13	7.04565e-13	1		-0.164218	0.985802	14.5246	8.46325e-48	1.01324e-45	6.45086e-46	1
Klhdc2	69554	497	776	606		-0.642811	-0.998015	-12.2519	1.64007e-34	1.59607e-32	1.25565e-32	1		-0.286072	0.508744	5.95643	2.57801e-09	6.504e-08	4.97654e-08	1		0.356739	1.50676	20.1242	4.5328e-90	1.62803e-87	1.0365e-87	1
2310061I04Rik	69662	178	246	192		-0.466781	-0.821985	-5.85253	4.84147e-09	1.04419e-07	8.21476e-08	1		-0.109229	0.685587	4.65641	3.21763e-06	5.22645e-05	3.99902e-05	1		0.357552	1.50757	11.3268	9.67059e-30	5.70962e-28	3.63507e-28	1
Nt5dc2	70021	490	647	1067		-0.400984	-0.756188	-8.83825	9.72336e-19	4.67424e-17	3.67728e-17	1		-1.12271	-0.327891	-4.40763	1.04508e-05	0.00015205	0.000116341	1		-0.721723	0.428298	6.29801	3.01496e-10	5.4829e-09	3.49073e-09	1
Arhgap17	70497	352	102	394		1.78701	1.4318	9.70044	3.00187e-22	1.66354e-20	1.30873e-20	1		-0.16262	0.632196	6.09585	1.0886e-09	2.85262e-08	2.18269e-08	1		-1.94963	-0.799606	-5.76976	7.93849e-09	1.24418e-07	7.92115e-08	1
Spag9	70834	117	23	294		2.3468	1.9916	7.05795	1.68972e-12	5.03134e-11	3.95822e-11	1		-1.32931	-0.534492	-3.63608	0.000276816	0.00293722	0.00224741	1		-3.67611	-2.52609	-11.672	1.77288e-31	1.12369e-29	7.15406e-30	1
Sipa1l3	74206	238	251	225		-0.0767258	-0.43193	-3.32391	0.000887659	0.00760035	0.00597929	1		0.0810366	0.875852	6.65592	2.81536e-11	8.3458e-10	6.38579e-10	1		0.157762	1.30778	10.275	9.13316e-25	4.23268e-23	2.69477e-23	1
4930471M23Rik	74919	97	121	43		-0.31895	-0.674155	-3.45302	0.000554358	0.00512011	0.00402806	1		1.17365	1.96846	7.90084	2.77021e-15	1.36866e-13	1.04723e-13	1		1.4926	2.64262	11.4358	2.76918e-30	1.70502e-28	1.08552e-28	1
Arpc2	76709	1586	1068	3147		0.570481	0.215277	3.8313	0.000127466	0.00138959	0.00109321	1		-0.988584	-0.193769	-4.58817	4.47149e-06	7.06942e-05	5.40918e-05	1		-1.55907	-0.409045	-8.9489	3.59052e-19	1.26845e-17	8.07571e-18	1
D12Ertd553e	76820	11	53	65		-2.26849	-2.62369	-6.34313	2.25141e-10	5.54514e-09	4.36243e-09	1		-2.56294	-1.76812	-4.56616	4.96733e-06	7.80133e-05	5.9692e-05	1		-0.294447	0.855573	3.33975	0.000838531	0.00584801	0.00372318	1
Krt76	77055	166	55	194		1.59368	1.23848	5.95721	2.56575e-09	5.68742e-08	4.47436e-08	1		-0.224873	0.569942	3.81385	0.000136816	0.00156366	0.00119644	1		-1.81855	-0.668533	-3.46222	0.00053574	0.00393362	0.00250437	1
Hnrnpa0	77134	738	695	1051		0.0866078	-0.268596	-3.54169	0.000397575	0.00381328	0.00299995	1		-0.51007	0.284746	4.22526	2.38662e-05	0.0003225	0.000246761	1		-0.596678	0.553342	8.25273	1.54819e-16	4.66622e-15	2.97078e-15	1
4930594C11Rik	77633	149	48	353		1.63421	1.279	5.7877	7.1356e-09	1.47518e-07	1.16054e-07	1		-1.24436	-0.44954	-3.40091	0.000671629	0.00654114	0.00500496	1		-2.87856	-1.72854	-10.0495	9.23673e-24	3.94162e-22	2.50946e-22	1
Lbh	77889	106	128	113		-0.27208	-0.627284	-3.33158	0.000863549	0.00740981	0.00582939	1		-0.0922585	0.702557	3.67106	0.00024155	0.00262168	0.00200598	1		0.179821	1.32984	7.43146	1.07405e-13	2.60066e-12	1.65573e-12	1
Eml4	78798	510	556	619		-0.124588	-0.479792	-5.45315	4.94849e-08	9.44712e-07	7.43216e-07	1		-0.279442	0.515374	6.10556	1.02443e-09	2.69938e-08	2.06543e-08	1		-0.154855	0.995166	12.2916	1.00468e-34	7.4658e-33	4.75316e-33	1
Herpud2	80517	293	73	395		2.00493	1.64973	9.81847	9.37548e-23	5.34403e-21	4.20421e-21	1		-0.430952	0.363864	3.35319	0.000798856	0.00750292	0.00574087	1		-2.43588	-1.28586	-8.53909	1.35288e-17	4.31919e-16	2.74984e-16	1
Wdr6	83669	133	201	125		-0.595769	-0.950974	-5.98453	2.17019e-09	4.83746e-08	3.80569e-08	1		0.0894982	0.884314	5.01559	5.28713e-07	9.71971e-06	7.43705e-06	1		0.685267	1.83529	11.775	5.25469e-32	3.43148e-30	2.18467e-30	1
Rbm9	93686	437	430	447		0.0232966	-0.331908	-3.40289	0.00066676	0.00600535	0.00472449	1		-0.0326416	0.762174	8.00694	1.17598e-15	5.99752e-14	4.58901e-14	1		-0.0559382	1.09408	11.6792	1.62746e-31	1.04692e-29	6.6653e-30	1
Dock9	105445	242	34	246		2.8314	2.4762	11.6049	3.89034e-31	3.52783e-29	2.77539e-29	1		-0.0236513	0.771164	6.01769	1.76928e-09	4.53606e-08	3.47077e-08	1		-2.85505	-1.70503	-8.30842	9.69846e-17	2.94369e-15	1.87412e-15	1
Scamp1	107767	12	120	120		-3.32193	-3.67713	-11.1451	7.56171e-29	6.03424e-27	4.74721e-27	1		-3.32193	-2.52711	-7.77472	7.56116e-15	3.62249e-13	2.77175e-13	1		0	1.15002	6.41945	1.36763e-10	2.5853e-09	1.64595e-09	1
Cald1	109624	239	283	269		-0.243791	-0.598996	-4.75507	1.98381e-06	3.00965e-05	2.36773e-05	1		-0.170596	0.62422	4.96565	6.84716e-07	1.22551e-05	9.37702e-06	1		0.0731959	1.22322	10.3561	3.92579e-25	1.83915e-23	1.17091e-23	1
Krtap16-7	170656	0	414	1253		-9.69349	-10.0487	-18.7528	1.83559e-78	4.30823e-76	3.38934e-76	1		-11.2912	-10.4964	-26.2259	1.34558e-151	5.31839e-149	4.06937e-149	1		-1.59768	-0.447664	-6.12779	8.91066e-10	1.55486e-08	9.8991e-09	1
Rbm39	170791	766	252	1929		1.60392	1.24872	12.889	5.18941e-38	5.59614e-36	4.40256e-36	1		-1.33244	-0.537621	-9.37674	6.80444e-21	4.96515e-19	3.79909e-19	1		-2.93636	-1.78634	-24.0572	7.01681e-128	3.02425e-125	1.92541e-125	1
Socs7	192157	194	291	206		-0.584963	-0.940167	-7.13338	9.79368e-13	2.96036e-11	2.32895e-11	1		-0.0865877	0.708228	5.00217	5.66884e-07	1.03017e-05	7.88232e-06	1		0.498375	1.64839	13.1459	1.79744e-39	1.72154e-37	1.09603e-37	1
Rsrc2	208606	345	86	452		2.00419	1.64898	10.6513	1.71925e-26	1.20348e-24	9.4679e-25	1		-0.389726	0.405089	4.02232	5.76276e-05	0.000728873	0.000557698	1		-2.39391	-1.24389	-8.90118	5.52549e-19	1.92055e-17	1.22274e-17	1
Eif4g1	208643	323	158	829		1.03161	0.676405	5.00412	5.61175e-07	9.21435e-06	7.24904e-06	1		-1.35984	-0.565022	-6.42341	1.33255e-10	3.71781e-09	2.84469e-09	1		-2.39145	-1.24143	-12.0391	2.21477e-33	1.53962e-31	9.80211e-32	1
Sema6d	214968	265	85	353		1.64046	1.28525	7.74894	9.26629e-15	3.5045e-13	2.74403e-13	1		-0.413676	0.38114	3.33021	0.000867796	0.00810227	0.00619375	1		-2.05413	-0.904113	-6.06401	1.32769e-09	2.27077e-08	1.4457e-08	1
Slc43a2	215113	124	202	310		-0.704015	-1.05922	-6.55804	5.452e-11	1.45997e-09	1.14857e-09	1		-1.32193	-0.527112	-3.68693	0.000226976	0.00248053	0.00189798	1		-0.617913	0.532107	4.29011	1.78581e-05	0.000174532	0.000111117	1
Papolg	216578	177	32	197		2.46761	2.1124	9.01731	1.92766e-19	9.61421e-18	7.56362e-18	1		-0.154446	0.640369	4.3712	1.23566e-05	0.000177061	0.000135479	1		-2.62205	-1.47203	-6.68337	2.3351e-11	4.7473e-10	3.0224e-10	1
Rarb	218772	155	175	145		-0.175087	-0.530291	-3.34932	0.000810087	0.00701138	0.00551594	1		0.0962153	0.891031	5.44949	5.05156e-08	1.07926e-06	8.25795e-07	1		0.271302	1.42132	9.14162	6.15246e-20	2.20976e-18	1.40686e-18	1
Zfp503	218820	225	57	245		1.98089	1.62569	8.51344	1.68842e-17	7.83346e-16	6.16268e-16	1		-0.122857	0.671959	5.14362	2.69489e-07	5.28176e-06	4.04134e-06	1		-2.10375	-0.953728	-5.28306	1.27044e-07	1.69e-06	1.07595e-06	1
Trio	223435	648	247	878		1.39148	1.03628	10.2061	1.86284e-24	1.19883e-22	9.43134e-23	1		-0.438227	0.356589	4.89598	9.78169e-07	1.69943e-05	1.30032e-05	1		-1.82971	-0.67969	-7.47822	7.53377e-14	1.86612e-12	1.18808e-12	1
Fbxo11	225055	326	108	376		1.59384	1.23864	8.35075	6.7831e-17	3.00717e-15	2.36578e-15	1		-0.205861	0.588955	5.50608	3.66904e-08	8.01948e-07	6.13612e-07	1		-1.7997	-0.649681	-4.70015	2.59976e-06	2.96428e-05	1.88723e-05	1
Phf20	228829	162	223	141		-0.46105	-0.816254	-5.53865	3.04812e-08	6.05075e-07	4.7602e-07	1		0.200299	0.995114	6.11076	9.91592e-10	2.62744e-08	2.01039e-08	1		0.661349	1.81137	12.2922	9.97657e-35	7.54369e-33	4.75316e-33	1
AI314180	230249	368	376	392		-0.0310269	-0.386231	-3.6677	0.000244738	0.00246592	0.00193997	1		-0.0911479	0.703668	6.85218	7.27351e-12	2.31532e-10	1.76272e-10	1		-0.060121	1.0899	10.8865	1.33688e-27	6.94212e-26	4.41975e-26	1
Mll3	231051	131	33	136		1.98903	1.63382	6.51873	7.09061e-11	1.8861e-09	1.48382e-09	1		-0.0540398	0.740776	4.27481	1.91297e-05	0.000264525	0.000202402	1		-2.04307	-0.893049	-3.72438	0.000195795	0.00159222	0.0010137	1
Sfrs8	231769	288	372	242		-0.369234	-0.724438	-6.45257	1.09968e-10	2.88667e-09	2.27098e-09	1		0.251062	1.04588	8.48965	2.0726e-17	1.21362e-15	9.28604e-16	1		0.620296	1.77032	15.6303	4.53012e-55	7.23141e-53	4.60393e-53	1
Tnrc6a	233833	199	258	203		-0.374603	-0.729807	-5.40733	6.39719e-08	1.19275e-06	9.38349e-07	1		-0.0287113	0.766104	5.42555	5.77753e-08	1.22883e-06	9.40237e-07	1		0.345891	1.49591	11.5335	8.94186e-31	5.58542e-29	3.556e-29	1
Spry3	236576	84	9	72		3.22239	2.86719	7.39713	1.3916e-13	4.74572e-12	3.73352e-12	1		0.222392	1.01721	4.4803	7.45393e-06	0.000111176	8.50664e-05	1		-3	-1.84998	-4.75552	1.97936e-06	2.31194e-05	1.47191e-05	1
LOC236598	236598	6962	1897	12816		1.87578	1.52058	45.4432	0	0	0	1		-0.880372	-0.0855566	-4.2085	2.5707e-05	0.000342495	0.000262061	1		-2.75615	-1.60613	-57.9116	0	0	0	1
Arid1b	239985	282	87	345		1.69661	1.3414	8.26218	1.43032e-16	6.13653e-15	4.82769e-15	1		-0.290901	0.503915	4.44642	8.7315e-06	0.000127819	9.78011e-05	1		-1.98751	-0.837489	-5.61762	1.93606e-08	2.8675e-07	1.82561e-07	1
BC055107	268709	72	102	6		-0.5025	-0.857705	-3.90706	9.34259e-05	0.00105005	0.000826091	1		3.58496	4.37978	9.97201	2.02106e-23	1.71177e-21	1.30976e-21	1		4.08746	5.23748	13.2723	3.34993e-40	3.35773e-38	2.13772e-38	1
Robo2	268902	86	8	65		3.42626	3.07106	7.73857	1.00539e-14	3.74906e-13	2.94943e-13	1		0.403897	1.19871	5.17679	2.2574e-07	4.44268e-06	3.39932e-06	1		-3.02237	-1.87235	-4.55536	5.22958e-06	5.57908e-05	3.55196e-05	1
Idh2	269951	829	803	1007		0.0459721	-0.309232	-4.35304	1.34265e-05	0.000176222	0.000138636	1		-0.28062	0.514196	7.77189	7.73259e-15	3.66757e-13	2.80624e-13	1		-0.326592	0.823428	12.5979	2.16734e-36	1.79639e-34	1.14369e-34	1
Lrig3	320398	166	34	185		2.28758	1.93237	8.24152	1.70041e-16	7.06732e-15	5.55995e-15	1		-0.156342	0.638474	4.22198	2.42166e-05	0.000326305	0.000249366	1		-2.44392	-1.2939	-5.87134	4.32292e-09	7.00444e-08	4.45943e-08	1
EG621824	621824	380	516	432		-0.441372	-0.796576	-8.25444	1.52615e-16	6.478e-15	5.09633e-15	1		-0.185032	0.609784	6.13318	8.61415e-10	2.29533e-08	1.75627e-08	1		0.25634	1.40636	15.5802	9.92073e-55	1.52708e-52	9.72229e-53	1
LOC665366	665366	798	515	721		0.631816	0.276612	3.45029	0.000559991	0.00516019	0.00405959	1		0.146389	0.941205	12.9591	2.08569e-38	2.9977e-36	2.29369e-36	1		-0.485427	0.664593	8.36623	5.9492e-17	1.84468e-15	1.17443e-15	1
OTTMUSG00000022030	100043312	770	425	1607		0.857396	0.502191	5.91641	3.29044e-09	7.17425e-08	5.64407e-08	1		-1.06144	-0.266624	-4.44783	8.67424e-06	0.000127374	9.74607e-05	1		-1.91884	-0.768815	-11.2748	1.74691e-29	1.00389e-27	6.39133e-28	1
Atp2a1	11937	17	103	224		-2.59904	-2.95424	-9.4028	5.31307e-21	2.75313e-19	2.16593e-19	1		-3.71989	-2.92508	-11.4761	1.73878e-30	1.91792e-28	1.4675e-28	1		-1.12085	0.0291657	0.183176	0.85466	0.953556	0.601434	0
Brca2	12190	72	117	317		-0.70044	-1.05564	-4.97659	6.47146e-07	1.04964e-05	8.25765e-06	1		-2.13841	-1.3436	-8.24909	1.5961e-16	8.80268e-15	6.73538e-15	1		-1.43797	-0.287954	-2.03651	0.0416991	0.154934	0.0986006	0
Cacna1s	12292	5	33	95		-2.72247	-3.07767	-5.42696	5.73228e-08	1.08397e-06	8.52774e-07	1		-4.24793	-3.45311	-8.05089	8.21917e-16	4.23734e-14	3.2422e-14	1		-1.52546	-0.375441	-1.4314	0.152317	0.382567	0.243564	0
Calm2	12314	2123	1317	2702		0.688849	0.333645	6.73575	1.63088e-11	4.45699e-10	3.50637e-10	1		-0.347923	0.446892	10.9589	6.02409e-28	6.07921e-26	4.65151e-26	1		-1.03677	0.113248	2.51342	0.0119567	0.0562592	0.0358178	0
Runx1t1	12395	66	24	64		1.45943	1.10423	3.42756	0.000609034	0.00556074	0.00437456	1		0.0443941	0.83921	3.379	0.000727508	0.00694279	0.00531229	1		-1.41504	-0.265017	-0.845316	0.397935	0.671009	0.421398	0
Cct5	12465	538	292	602		0.881638	0.526433	5.16054	2.46242e-07	4.19875e-06	3.30321e-06	1		-0.162157	0.632658	7.54321	4.58538e-14	1.92464e-12	1.47264e-12	1		-1.0438	0.106225	1.10887	0.267488	0.519547	0.330773	0
Cd81	12520	86	127	352		-0.56242	-0.917624	-4.61622	3.90791e-06	5.71156e-05	4.49335e-05	1		-2.03317	-1.23835	-8.15937	3.36786e-16	1.8152e-14	1.3889e-14	1		-1.47075	-0.320727	-2.37677	0.0174651	0.0779239	0.0496108	0
Chl1	12661	5	52	88		-3.37851	-3.73372	-7.37651	1.62493e-13	5.44831e-12	4.28625e-12	1		-4.1375	-3.34269	-7.64572	2.07775e-14	9.21007e-13	7.04565e-13	1		-0.758992	0.391028	1.63869	0.101279	0.288698	0.180374	0
Col12a1	12816	499	194	507		1.36298	1.00778	8.75133	2.10862e-18	1.00159e-16	7.87967e-17	1		-0.0229459	0.77187	8.65114	5.09879e-18	3.18205e-16	2.43475e-16	1		-1.38593	-0.235909	-2.12952	0.0332112	0.130602	0.0831489	0
Hapln1	12950	44	96	206		-1.12553	-1.48074	-5.8738	4.25929e-09	9.23617e-08	7.26621e-08	1		-2.22707	-1.43225	-6.97998	2.95217e-12	9.86065e-11	7.54488e-11	1		-1.10154	0.0484821	0.292976	0.769541	0.907696	0.559523	0
Dhx15	13204	331	140	331		1.2414	0.8862	6.39981	1.5557e-10	3.85544e-09	3.03312e-09	1		0	0.794816	7.22484	5.01698e-13	1.84461e-11	1.41141e-11	1		-1.2414	-0.0913843	-0.683326	0.494401	0.758586	0.464565	0
Fat1	14107	17	0	7		5.08746	4.73226	3.97537	7.02699e-05	0.00080684	0.000633839	1		1.28011	2.07492	3.42249	0.000620501	0.00609325	0.00466225	1		-3.80735	-2.65733	-1.85176	0.0640605	0.211248	0.130415	0
Fst	14313	402	70	169		2.52177	2.16656	13.8104	2.20633e-43	3.26047e-41	2.56505e-41	1		1.25017	2.04499	16.4939	4.05738e-61	8.0184e-59	6.13529e-59	1		-1.2716	-0.121576	-0.646085	0.518224	0.784526	0.464565	0
Gpld1	14756	5	38	56		-2.926	-3.2812	-5.99357	2.0528e-09	4.6538e-08	3.6612e-08	1		-3.48543	-2.69061	-5.49664	3.87092e-08	8.38347e-07	6.41462e-07	1		-0.559427	0.590593	2.04377	0.0409761	0.153172	0.0973207	0
Gpx5	14780	72	232	424		-1.68806	-2.04326	-11.4313	2.91556e-30	2.3741e-28	1.86774e-28	1		-2.558	-1.76318	-11.6419	2.52321e-31	2.9919e-29	2.28925e-29	1		-0.869939	0.280081	2.52832	0.0114611	0.054643	0.0347889	0
Grb10	14783	501	306	678		0.711279	0.356075	3.46926	0.000521898	0.00486536	0.00382516	1		-0.436475	0.358341	4.32378	1.53375e-05	0.000215863	0.000165168	1		-1.14775	0.00226646	0.0246614	0.980325	0.985355	0.626801	0
H19	14955	140	57	75		1.29639	0.941189	4.37734	1.20139e-05	0.000160319	0.000126125	1		0.900464	1.69528	8.57132	1.02304e-17	6.06537e-16	4.64092e-16	1		-0.395929	0.754091	3.10687	0.00189082	0.0120732	0.00768649	0
Hoxa1	15394	55	14	12		1.974	1.6188	4.19559	2.72165e-05	0.00034042	0.000267812	1		2.1964	2.99121	7.57174	3.68256e-14	1.5595e-12	1.19325e-12	1		0.222392	1.37241	2.51733	0.0118247	0.0557598	0.0354611	0
Irx3	16373	50	16	38		1.64386	1.28865	3.37198	0.00074629	0.00653004	0.00512348	1		0.395929	1.19074	3.92627	8.62731e-05	0.00102298	0.000782736	1		-1.24793	-0.0979074	-0.247701	0.804366	0.910284	0.579463	0
Itm2b	16432	9254	6708	14635		0.464194	0.10899	4.83957	1.3012e-06	2.01231e-05	1.58311e-05	1		-0.661274	0.133542	7.31426	2.58801e-13	9.742e-12	7.4541e-12	1		-1.12547	0.0245519	1.26505	0.205854	0.431954	0.274831	0
Krt32	16670	0	93	242		-7.53916	-7.89436	-10.1423	3.58405e-24	2.20005e-22	1.73081e-22	1		-8.91886	-8.12405	-13.4562	2.83121e-41	4.19639e-39	3.21087e-39	1		-1.3797	-0.229684	-1.4336	0.151686	0.381205	0.242697	0
Ltbp3	16998	562	562	1331		0	-0.355204	-4.14769	3.35844e-05	0.000412314	0.000324372	1		-1.24387	-0.449053	-6.6031	4.02644e-11	1.18617e-09	9.07601e-10	1		-1.24387	-0.0938485	-1.40805	0.159115	0.398249	0.247246	0
Matn4	17183	47	83	154		-0.820451	-1.17565	-4.57175	4.83679e-06	6.92955e-05	5.44179e-05	1		-1.7122	-0.917382	-4.22623	2.37638e-05	0.000322033	0.000246404	1		-0.891747	0.258273	1.39935	0.161708	0.404037	0.247246	0
Mpz	17528	5	31	58		-2.63227	-2.98747	-5.18621	2.14621e-07	3.70708e-06	2.91641e-06	1		-3.53605	-2.74124	-5.64941	1.60997e-08	3.73404e-07	2.85013e-07	1		-0.903785	0.246235	0.816952	0.413956	0.667471	0.42495	0
Meis2	17536	18	1	4		4.16993	3.81472	3.86577	0.000110738	0.00121888	0.000957585	1		2.16993	2.96474	4.31292	1.61109e-05	0.00022541	0.000172473	1		-2	-0.84998	-0.612414	0.540264	0.794859	0.464565	0
Mt2	17750	68	277	500		-2.02628	-2.38148	-13.73	6.71338e-43	9.56656e-41	7.52613e-41	1		-2.87832	-2.08351	-14.1326	2.39034e-45	3.90944e-43	2.99131e-43	1		-0.852042	0.297978	2.93037	0.00338564	0.0200993	0.0127964	0
Mtap4	17758	1412	843	1744		0.744136	0.388931	6.33473	2.37759e-10	5.81998e-09	4.57865e-09	1		-0.30466	0.490156	9.71807	2.52519e-22	1.96344e-20	1.50232e-20	1		-1.0488	0.101225	1.79921	0.071985	0.220039	0.139994	0
Nsd1	18193	242	105	235		1.20462	0.849413	5.27796	1.3063e-07	2.27605e-06	1.79059e-06	1		0.0423463	0.837162	6.45835	1.05848e-10	2.98831e-09	2.28651e-09	1		-1.16227	-0.0122513	-0.0782485	0.93763	0.948858	0.604098	0
Phtf1	18685	17	37	78		-1.12199	-1.47719	-3.63978	0.000272874	0.00272192	0.00214137	1		-2.19794	-1.40312	-4.22864	2.35108e-05	0.000320436	0.000245182	1		-1.07595	0.0740712	0.276618	0.782074	0.890316	0.566826	0
Cnot7	18983	22	1	12		4.45943	4.10423	4.37314	1.22474e-05	0.000162619	0.000127722	1		0.874469	1.66928	3.36038	0.000778359	0.00737614	0.00563823	1		-3.58496	-2.43494	-2.30891	0.0209488	0.0915714	0.058024	0
Prpf4b	19134	54	16	43		1.75489	1.39968	3.73367	0.000188706	0.00197104	0.00155064	1		0.328623	1.12344	3.89485	9.82588e-05	0.00115643	0.000884844	1		-1.42626	-0.276245	-0.720823	0.471018	0.741179	0.464565	0
Prrx2	20204	43	71	168		-0.723482	-1.07869	-3.94529	7.97043e-05	0.000908629	0.000714829	1		-1.96605	-1.17124	-5.39309	6.92567e-08	1.46645e-06	1.12205e-06	1		-1.24257	-0.0925502	-0.492849	0.622119	0.795412	0.506405	0
Son	20658	383	200	477		0.937344	0.58214	4.76746	1.86568e-06	2.84124e-05	2.23524e-05	1		-0.316645	0.478171	4.93991	7.81605e-07	1.39367e-05	1.06636e-05	1		-1.25399	-0.103969	-0.931373	0.351661	0.629426	0.400729	0
Tnnt3	21957	68	259	694		-1.92935	-2.28455	-12.9516	2.30016e-38	2.6993e-36	2.12358e-36	1		-3.35133	-2.55651	-18.8232	4.8737e-79	1.21663e-76	9.30905e-77	1		-1.42198	-0.271963	-2.85487	0.00430546	0.0239748	0.0152638	0
Tob1	22057	252	299	575		-0.246722	-0.601926	-4.9092	9.14475e-07	1.44792e-05	1.1391e-05	1		-1.19014	-0.395322	-3.85386	0.000116268	0.00133849	0.00102415	1		-0.943416	0.206604	2.14475	0.0319727	0.127713	0.0808928	0
Ttc3	22129	3	40	105		-3.73697	-4.09217	-6.66363	2.67153e-11	7.25131e-10	5.70469e-10	1		-5.12928	-4.33447	-9.1195	7.54726e-20	5.11381e-18	3.91284e-18	1		-1.39232	-0.242297	-0.99386	0.320291	0.586928	0.373672	0
Twist1	22160	2516	805	1762		1.64407	1.28887	23.9925	3.32786e-127	1.32782e-124	1.04461e-124	1		0.513918	1.30873	30.0786	9.22444e-199	4.86128e-196	3.71961e-196	1		-1.13015	0.0198668	0.349959	0.726369	0.867938	0.552579	0
Vim	22352	155	54	109		1.52124	1.16603	5.48816	4.06151e-08	7.86672e-07	6.18884e-07	1		0.50794	1.30276	7.41871	1.18269e-13	4.7538e-12	3.63737e-12	1		-1.0133	0.136723	0.610197	0.541732	0.784828	0.464565	0
Ywhaz	22631	384	225	396		0.771181	0.415977	3.51087	0.000446637	0.00422294	0.00332224	1		-0.0443941	0.750422	7.40449	1.31651e-13	5.24723e-12	4.01492e-12	1		-0.815575	0.334445	2.94522	0.00322721	0.0193184	0.0122992	0
Yy1	22632	78	18	69		2.11548	1.76027	5.3016	1.14789e-07	2.02659e-06	1.59434e-06	1		0.176878	0.971694	4.15678	3.22771e-05	0.000426435	0.000326287	1		-1.9386	-0.788579	-2.38517	0.0170711	0.0764035	0.0486428	0
Dazap2	23994	948	503	1027		0.914329	0.559124	7.23901	4.51983e-13	1.44273e-11	1.13501e-11	1		-0.115477	0.679339	10.6715	1.38317e-26	1.31208e-24	1.00394e-24	1		-1.02981	0.120214	1.64382	0.100214	0.28623	0.180374	0
Gpr175	24100	23	47	89		-1.03103	-1.38623	-3.91087	9.19638e-05	0.00103801	0.000815459	1		-1.95217	-1.15736	-3.88795	0.000101095	0.00118686	0.000908129	1		-0.921145	0.228876	0.937854	0.348319	0.626306	0.398413	0
Wif1	24117	31	2	7		3.9542	3.59899	4.96864	6.74237e-07	1.0804e-05	8.49967e-06	1		2.14684	2.94166	5.63849	1.71549e-08	3.9118e-07	2.99312e-07	1		-1.80735	-0.657335	-0.6478	0.517114	0.786992	0.464565	0
Map3k11	26403	40	70	132		-0.807355	-1.16256	-4.16106	3.16772e-05	0.000390099	0.000306895	1		-1.72247	-0.92765	-3.94942	7.83398e-05	0.000938297	0.000717939	1		-0.915111	0.234909	1.17355	0.240573	0.488169	0.30793	0
Creb3l1	26427	240	298	772		-0.312278	-0.667482	-5.37329	7.7314e-08	1.4086e-06	1.10816e-06	1		-1.68557	-0.890751	-9.23467	2.59085e-20	1.80712e-18	1.38272e-18	1		-1.37329	-0.223268	-2.49307	0.0126643	0.0590728	0.0376091	0
Ubl4	27643	91	149	239		-0.711374	-1.06658	-5.66378	1.48072e-08	2.98388e-07	2.34745e-07	1		-1.39307	-0.598256	-3.62897	0.000284553	0.00301258	0.00230508	1		-0.681698	0.468322	3.27861	0.0010432	0.00711423	0.00452932	0
Hnrpdl	50926	2593	1655	3602		0.647791	0.292587	6.58015	4.6996e-11	1.26699e-09	9.96753e-10	1		-0.474176	0.32064	8.89021	6.09911e-19	3.96275e-17	3.0321e-17	1		-1.12197	0.0280531	0.708953	0.478354	0.750256	0.464565	0
Agpat5	52123	519	282	548		0.880039	0.524835	5.05446	4.31615e-07	7.20562e-06	5.66875e-06	1		-0.0784414	0.716374	8.26794	1.36288e-16	7.60488e-15	5.81888e-15	1		-0.958481	0.191539	1.936	0.0528679	0.183907	0.116855	0
Krt35	53617	0	11	37		-4.45943	-4.81464	-3.6275	0.000286174	0.00283685	0.00222902	1		-6.20945	-5.41464	-5.60805	2.04621e-08	4.5779e-07	3.50279e-07	1		-1.75002	-0.600002	-1.37304	0.169738	0.389031	0.247614	0
Clpp	53895	68	98	190		-0.527247	-0.882451	-3.92329	8.73493e-05	0.000992945	0.000781162	1		-1.48239	-0.687577	-3.66145	0.000250795	0.00270653	0.00206855	1		-0.955146	0.194874	1.16001	0.246043	0.492544	0.313582	0
Pcdh7	54216	22	0	12		5.45943	5.10423	4.57333	4.80025e-06	6.91443e-05	5.43967e-05	1		0.874469	1.66928	3.36038	0.000778359	0.00737614	0.00563823	1		-4.58496	-3.43494	-2.73892	0.00616421	0.0325985	0.0206779	0
Tmeff2	56363	83	17	36		2.28758	1.93237	5.82718	5.63728e-09	1.20282e-07	9.46274e-08	1		1.20511	1.99993	7.38482	1.52659e-13	6.03383e-12	4.61679e-12	1		-1.08246	0.0675579	0.171199	0.864067	0.95736	0.601434	0
Myoz1	59011	8	34	56		-2.08746	-2.44267	-4.8806	1.05764e-06	1.64843e-05	1.29684e-05	1		-2.80735	-2.01254	-4.62406	3.763e-06	5.98923e-05	4.58266e-05	1		-0.719892	0.430128	1.44765	0.147714	0.375715	0.2386	0
Senp7	66315	29	6	15		2.27302	1.91781	3.42695	0.000610407	0.00556055	0.00437456	1		0.95109	1.74591	3.98201	6.8334e-05	0.000827862	0.000632632	1		-1.32193	-0.171908	-0.269763	0.787342	0.894896	0.569442	0
2410004B18Rik	66421	202	72	181		1.48829	1.13308	6.12341	9.15957e-10	2.14981e-08	1.69128e-08	1		0.158366	0.953181	6.58409	4.57675e-11	1.33175e-09	1.01899e-09	1		-1.32992	-0.179901	-0.979454	0.327356	0.594065	0.378216	0
Golph3	66629	690	384	834		0.84549	0.490286	5.4785	4.28948e-08	8.26813e-07	6.50464e-07	1		-0.273451	0.521365	7.17882	7.03176e-13	2.50764e-11	1.91872e-11	1		-1.11894	0.031079	0.377007	0.706168	0.847087	0.539304	0
2310026E23Rik	67621	20	1	10		4.32193	3.96672	4.1271	3.67363e-05	0.000442166	0.000346399	1		1	1.79482	3.3708	0.000749507	0.00713837	0.00546193	1		-3.32193	-2.17191	-1.96772	0.0491002	0.175184	0.110838	0
Anp32b	67628	293	162	272		0.854907	0.499703	3.63041	0.00028297	0.00281558	0.00221505	1		0.107294	0.90211	7.57245	3.66239e-14	1.56493e-12	1.19325e-12	1		-0.747613	0.402407	2.97133	0.00296515	0.0179492	0.0114275	0
Dgat2	67800	38	92	134		-1.27563	-1.63084	-6.17034	6.81437e-10	1.60884e-08	1.26569e-08	1		-1.81816	-1.02335	-4.31752	1.5779e-05	0.000221419	0.000169419	1		-0.542527	0.607493	3.26182	0.00110699	0.00747823	0.00476107	0
Ubxn2b	68053	2786	4497	10080		-0.690768	-1.04597	-30.8439	6.7608e-209	5.39512e-206	4.24441e-206	1		-1.85523	-1.06041	-38.8392	0	0	0	1		-1.16446	-0.0144408	-0.610202	0.541728	0.785086	0.464565	0
9430023L20Rik	68118	38	64	123		-0.752072	-1.10728	-3.82599	0.00013025	0.00141222	0.00111101	1		-1.69459	-0.899771	-3.71572	0.000202629	0.00223504	0.00171014	1		-0.942515	0.207506	0.995937	0.319281	0.585824	0.372969	0
Gdpd3	68616	7	33	49		-2.23704	-2.59224	-4.97215	6.62143e-07	1.0653e-05	8.38087e-06	1		-2.80735	-2.01254	-4.3254	1.52258e-05	0.000214928	0.000164452	1		-0.570316	0.579704	1.87297	0.0610722	0.20661	0.130415	0
Smek1	68734	70	25	61		1.48543	1.13022	3.59677	0.00032219	0.00317025	0.00249101	1		0.198546	0.993361	4.01052	6.0585e-05	0.000758192	0.000580132	1		-1.28688	-0.136861	-0.435757	0.663013	0.826609	0.526267	0
Chac1	69065	0	16	20		-5	-5.3552	-4.43101	9.37923e-06	0.000127724	0.000100482	1		-5.32193	-4.52711	-4.02041	5.80977e-05	0.000732865	0.000560752	1		-0.321928	0.828092	1.78442	0.0743548	0.225841	0.141713	0
Sfrs11	69207	993	604	1217		0.717245	0.362041	4.96486	6.8752e-07	1.09728e-05	8.63246e-06	1		-0.293464	0.501352	8.31414	9.2418e-17	5.28119e-15	4.04091e-15	1		-1.01071	0.139311	2.08102	0.0374317	0.144303	0.0918715	0
Med13l	76199	150	59	138		1.34618	0.990971	4.7297	2.24851e-06	3.3855e-05	2.66341e-05	1		0.120294	0.91511	5.48277	4.18718e-08	8.98634e-07	6.8759e-07	1		-1.22588	-0.0758613	-0.367185	0.713481	0.855383	0.544586	0
Pum2	80913	41	8	32		2.35755	2.00235	4.19253	2.75862e-05	0.000343966	0.000270602	1		0.357552	1.15237	3.46372	0.000532751	0.00527524	0.00403636	1		-2	-0.84998	-1.73221	0.083237	0.245049	0.15589	0
Tex13	83555	50	94	155		-0.910733	-1.26594	-5.15763	2.50095e-07	4.22829e-06	3.32645e-06	1		-1.63227	-0.837452	-3.92451	8.69052e-05	0.00102791	0.000786505	1		-0.721536	0.428485	2.39885	0.0164468	0.0739933	0.0471084	0
Prg4	96875	19	168	308		-3.14439	-3.49959	-12.943	2.57256e-38	2.93272e-36	2.3072e-36	1		-4.01886	-3.22404	-14.0838	4.77633e-45	7.55137e-43	5.77794e-43	1		-0.874469	0.275551	2.11808	0.0341681	0.133634	0.0849516	0
Akap9	100986	308	177	414		0.799181	0.443977	3.33929	0.000839933	0.0072227	0.00568219	1		-0.4267	0.368115	3.47564	0.00050963	0.00506745	0.00387736	1		-1.22588	-0.0758613	-0.636164	0.524669	0.785455	0.464565	0
Sobp	109205	75	136	231		-0.858644	-1.21385	-6.00285	1.93883e-09	4.42054e-08	3.4777e-08	1		-1.62293	-0.828115	-4.74554	2.07953e-06	3.43666e-05	2.62957e-05	1		-0.764286	0.385734	2.61708	0.00886857	0.044138	0.0281008	0
8030451F13Rik	109272	0	11	23		-4.45943	-4.81464	-3.6275	0.000286174	0.00283685	0.00222902	1		-5.52356	-4.72875	-4.3488	1.36885e-05	0.000194676	0.000148734	1		-1.06413	0.0858897	0.174523	0.861455	0.954956	0.601434	0
Tshz1	110796	101	23	95		2.13465	1.77945	6.07844	1.21357e-09	2.81519e-08	2.21475e-08	1		0.0883559	0.883172	4.36579	1.26665e-05	0.000180956	0.000138459	1		-2.04629	-0.896274	-3.12216	0.00179529	0.0115402	0.00734166	0
Zmynd10	114602	0	19	41		-5.24793	-5.60313	-4.83968	1.30051e-06	2.01908e-05	1.58311e-05	1		-6.35755	-5.56274	-5.91121	3.396e-09	8.43311e-08	6.4526e-08	1		-1.10962	0.0403956	0.108732	0.913415	0.97591	0.601434	0
Baz2a	116848	232	249	628		-0.102021	-0.457225	-3.48916	0.000484539	0.00453829	0.00357033	1		-1.43664	-0.641824	-6.26551	3.71611e-10	1.00145e-08	7.66261e-09	1		-1.33462	-0.184599	-1.87137	0.0612938	0.207035	0.130415	0
Dennd2a	209773	43	74	140		-0.783189	-1.13839	-4.20697	2.58812e-05	0.000326791	0.00025709	1		-1.70302	-0.908202	-3.99554	6.45464e-05	0.00079933	0.000611608	1		-0.91983	0.23019	1.18336	0.236667	0.480921	0.306182	0
Nr1d1	217166	29	70	109		-1.2713	-1.62651	-5.37183	7.79419e-08	1.41358e-06	1.11208e-06	1		-1.9102	-1.11539	-4.17698	2.95399e-05	0.000391363	0.000299452	1		-0.638901	0.511119	2.43407	0.0149302	0.0683838	0.0435371	0
Phactr1	218194	143	59	123		1.27723	0.922024	4.34834	1.37169e-05	0.000179444	0.000141171	1		0.217357	1.01217	5.82227	5.80546e-09	1.41207e-07	1.08044e-07	1		-1.05987	0.0901486	0.423962	0.671594	0.835132	0.527412	0
Pxk	218699	66	89	234		-0.431339	-0.786544	-3.38826	0.000703364	0.00618155	0.0048631	1		-1.82597	-1.03115	-5.74164	9.37633e-09	2.23477e-07	1.70994e-07	1		-1.39463	-0.244611	-1.49743	0.134281	0.350759	0.223313	0
Ube2e2	218793	175	85	138		1.04182	0.686616	3.73156	0.0001903	0.0019825	0.00155966	1		0.342687	1.1375	7.08309	1.40976e-12	4.81042e-11	3.6807e-11	1		-0.699134	0.450887	2.39103	0.016801	0.0752725	0.0479228	0
Afap1l2	226250	30	66	140		-1.1375	-1.49271	-4.89929	9.61842e-07	1.51092e-05	1.18866e-05	1		-2.22239	-1.42758	-5.73982	9.478e-09	2.24771e-07	1.71983e-07	1		-1.08489	0.0651312	0.325381	0.744892	0.88712	0.559523	0
Mark1	226778	215	93	214		1.20903	0.85383	4.99668	5.83271e-07	9.53792e-06	7.5036e-06	1		0.00672586	0.801542	5.8643	4.51034e-09	1.1142e-07	8.52528e-08	1		-1.20231	-0.0522881	-0.316478	0.75164	0.894167	0.559523	0
Dclre1c	227525	16	36	74		-1.16993	-1.52513	-3.67609	0.000236839	0.00240455	0.00189169	1		-2.20945	-1.41464	-4.1443	3.40858e-05	0.000445369	0.000340775	1		-1.03953	0.110492	0.404453	0.685879	0.833185	0.528903	0
Slitrk4	245446	72	234	534		-1.70044	-2.05564	-11.5253	9.83148e-31	8.52774e-29	6.70888e-29	1		-2.89077	-2.09596	-14.6611	1.14424e-48	1.93826e-46	1.48306e-46	1		-1.19033	-0.0403111	-0.386346	0.69924	0.84018	0.534907	0
Srgap3	259302	727	413	904		0.815814	0.460609	5.31069	1.0921e-07	1.93665e-06	1.52359e-06	1		-0.314367	0.480448	6.8393	7.95826e-12	2.48329e-10	1.89005e-10	1		-1.13018	0.0198391	0.250087	0.80252	0.908553	0.578437	0
Rab6b	270192	173	79	167		1.13085	0.775643	4.12703	3.67478e-05	0.000440312	0.000346399	1		0.0509239	0.84574	5.50779	3.63368e-08	7.97896e-07	6.10511e-07	1		-1.07992	0.0700965	0.382808	0.701862	0.84286	0.536477	0
Dennd5b	320560	22	3	7		2.87447	2.51926	3.5328	0.000411186	0.00392495	0.00308781	1		1.65208	2.44689	4.30476	1.67163e-05	0.000233193	0.000178428	1		-1.22239	-0.0723723	-0.0789315	0.937087	0.95054	0.603889	0
Gm1673	381633	362	476	931		-0.394972	-0.750176	-7.52609	5.22835e-14	1.82992e-12	1.43962e-12	1		-1.36279	-0.567976	-6.8398	7.93027e-12	2.49095e-10	1.89005e-10	1		-0.96782	0.1822	2.39754	0.0165057	0.0741808	0.0472277	0
OTTMUSG00000002196	435285	0	245	434		-8.93664	-9.29184	-15.2089	3.08724e-52	5.35569e-50	4.21339e-50	1		-9.76155	-8.96674	-17.1872	3.31159e-66	6.82907e-64	5.22527e-64	1		-0.824913	0.325107	2.9925	0.00276706	0.0170372	0.0108469	0
Hmcn1	545370	54	179	406		-1.72893	-2.08413	-10.169	2.72736e-24	1.70034e-22	1.33768e-22	1		-2.91045	-2.11563	-12.859	7.65705e-38	1.03764e-35	7.93951e-36	1		-1.18152	-0.0315001	-0.263609	0.792081	0.898387	0.571964	0
2310033E01Rik	641361	12	83	221		-2.79008	-3.14528	-8.6937	3.50829e-18	1.64683e-16	1.29558e-16	1		-4.20294	-3.40812	-12.2148	2.59092e-34	3.23387e-32	2.4744e-32	1		-1.41286	-0.262843	-1.55875	0.119055	0.31655	0.201534	0
EG668995	668995	62	14	40		2.14684	1.79164	4.78474	1.71209e-06	2.61733e-05	2.05909e-05	1		0.632268	1.42708	5.02967	4.91325e-07	9.13864e-06	6.99244e-06	1		-1.51457	-0.364553	-0.903533	0.366243	0.650127	0.407645	0
100043113	100043113	53	101	248		-0.930291	-1.2855	-5.4105	6.28479e-08	1.17729e-06	9.2619e-07	1		-2.22628	-1.43146	-7.65557	1.92457e-14	8.69357e-13	6.65189e-13	1		-1.29598	-0.145965	-0.935771	0.349391	0.626144	0.398639	0
LOC100045858	100045858	442	491	1112		-0.151677	-0.506881	-5.38772	7.13575e-08	1.31206e-06	1.03221e-06	1		-1.33104	-0.536223	-7.0974	1.27123e-12	4.36918e-11	3.34308e-11	1		-1.17936	-0.0293418	-0.406827	0.684135	0.832238	0.528903	0
Macf1	11426	81	13	98		2.63941	2.28421	6.40211	1.5324e-10	3.82143e-09	3.00637e-09	1		-0.27486	0.519956	2.45129	0.0142344	0.0832476	0.063697	0		-2.91427	-1.76425	-5.37028	7.86154e-08	1.07908e-06	6.87007e-07	1
Adcy6	11512	83	29	126		1.51706	1.16185	4.00421	6.22255e-05	0.000730234	0.000574484	1		-0.60224	0.192575	0.972683	0.330711	0.63685	0.484824	0		-2.1193	-0.969279	-3.83974	0.000123163	0.00103275	0.000657509	1
App	11820	655	364	1042		0.847556	0.492352	5.35803	8.41361e-08	1.51218e-06	1.18965e-06	1		-0.669788	0.125027	1.79672	0.07238	0.262862	0.201129	0		-1.51734	-0.367325	-4.64874	3.3397e-06	3.6908e-05	2.34977e-05	1
Arpc1b	11867	119	175	247		-0.556393	-0.911598	-5.38929	7.07364e-08	1.30666e-06	1.02796e-06	1		-1.05355	-0.258734	-1.69225	0.0905981	0.318066	0.243368	0		-0.497156	0.652864	4.79754	1.60624e-06	1.90713e-05	1.21419e-05	1
Atp6v1b2	11966	189	24	314		2.97728	2.62208	10.5883	3.37685e-26	2.32304e-24	1.82756e-24	1		-0.732378	0.0624374	0.486841	0.626371	0.881566	0.649893	0		-3.70966	-2.55964	-12.1519	5.6068e-34	3.96153e-32	2.52214e-32	1
Bmp4	12159	63	94	101		-0.577309	-0.932513	-4.02525	5.69137e-05	0.000671851	0.000528553	1		-0.680932	0.113884	0.508012	0.611445	0.877483	0.649893	0		-0.103623	1.0464	5.26315	1.41609e-07	1.8722e-06	1.19195e-06	1
Cacna2d3	12294	25	1	20		4.64386	4.28865	4.71804	2.38122e-06	3.55846e-05	2.79948e-05	1		0.321928	1.11674	2.63728	0.00835735	0.0553616	0.042301	0		-4.32193	-3.17191	-3.41744	0.00063213	0.00452571	0.00287655	1
Cebpd	12609	44	81	70		-0.880418	-1.23562	-4.6976	2.63237e-06	3.90452e-05	3.07174e-05	1		-0.669851	0.124964	0.464948	0.641969	0.89057	0.649893	0		0.210567	1.36059	6.0158	1.78998e-09	3.0136e-08	1.91863e-08	1
Ch25h	12642	2126	1039	3969		1.03295	0.677742	12.8946	4.82828e-38	5.35134e-36	4.20997e-36	1		-0.900634	-0.105818	-2.85981	0.00423895	0.0318122	0.0243412	0		-1.93358	-0.78356	-18.0474	8.27638e-73	2.37808e-70	1.51402e-70	1
Col2a1	12824	310	598	574		-0.947877	-1.30308	-13.3146	1.90368e-40	2.5319e-38	1.99188e-38	1		-0.888783	-0.0939668	-0.964374	0.334858	0.639901	0.489436	0		0.0590947	1.20911	14.9243	2.29161e-50	3.08651e-48	1.96505e-48	1
Cops2	12848	183	48	275		1.93074	1.57553	7.50563	6.1135e-14	2.12112e-12	1.66871e-12	1		-0.587588	0.207228	1.55052	0.121017	0.368411	0.28189	0		-2.51833	-1.36831	-7.47352	7.8079e-14	1.92297e-12	1.22427e-12	1
Ctbp2	13017	94	13	133		2.85415	2.49894	7.26955	3.60676e-13	1.17e-11	9.20451e-12	1		-0.500694	0.294122	1.55341	0.120324	0.366772	0.280604	0		-3.35484	-2.20482	-7.24387	4.36056e-13	9.94393e-12	6.33088e-12	1
Emp3	13732	595	633	1203		-0.0893158	-0.44452	-5.42473	5.80406e-08	1.09237e-06	8.5938e-07	1		-1.01568	-0.220859	-3.21197	0.00131827	0.0116652	0.00892563	0		-0.926359	0.223661	3.37075	0.00074964	0.00525358	0.00334473	1
Eya1	14048	16	35	34		-1.12928	-1.48449	-3.55301	0.000380848	0.00367049	0.00288762	1		-1.08746	-0.292647	-0.705838	0.480289	0.802682	0.610824	0		0.0418202	1.19184	3.56655	0.000361713	0.00277399	0.00176608	1
Ctgf	14219	490	536	779		-0.129451	-0.484656	-5.40367	6.52918e-08	1.21169e-06	9.53255e-07	1		-0.668842	0.125974	1.56508	0.117564	0.376761	0.278493	0		-0.53939	0.61063	7.9162	2.44872e-15	6.89802e-14	4.39167e-14	1
Fkbp2	14227	168	227	339		-0.434231	-0.789435	-5.42973	5.64379e-08	1.07232e-06	8.43608e-07	1		-1.01282	-0.218008	-1.68245	0.0924819	0.322293	0.246603	0		-0.578593	0.571427	4.85096	1.22868e-06	1.47922e-05	9.41754e-06	1
Bloc1s1	14533	235	381	364		-0.69713	-1.05233	-8.96137	3.20677e-19	1.57963e-17	1.24272e-17	1		-0.631278	0.163538	1.39729	0.162327	0.437952	0.335099	0		0.0658525	1.21587	11.9611	5.68248e-33	3.88754e-31	2.47503e-31	1
Pdia3	14827	449	506	795		-0.172422	-0.527626	-5.67294	1.40365e-08	2.84293e-07	2.23657e-07	1		-0.824239	-0.0294237	-0.359467	0.719246	0.874041	0.665434	0		-0.651817	0.498203	6.39868	1.56722e-10	2.94965e-09	1.87792e-09	1
Gstp2	14869	592	835	1161		-0.496179	-0.851383	-11.1228	9.71478e-29	7.45422e-27	5.86433e-27	1		-0.971699	-0.176883	-2.54639	0.0108843	0.0672192	0.0514328	0		-0.47552	0.6745	10.7996	3.4568e-27	1.77367e-25	1.12922e-25	1
H13	14950	250	293	457		-0.228973	-0.584177	-4.73089	2.2354e-06	3.3785e-05	2.65791e-05	1		-0.870266	-0.0754503	-0.69307	0.488266	0.813719	0.610824	0		-0.641294	0.508727	4.9608	7.02052e-07	8.72001e-06	5.55166e-06	1
Hars	15115	35	63	78		-0.847997	-1.2032	-4.05681	4.97477e-05	0.000590754	0.000464754	1		-1.15612	-0.361303	-1.30434	0.192117	0.502876	0.384776	0		-0.308122	0.841898	3.59158	0.000328674	0.00254782	0.00161983	1
Hhip	15245	47	83	83		-0.820451	-1.17565	-4.57175	4.83679e-06	6.92955e-05	5.44179e-05	1		-0.820451	-0.0256348	-0.101183	0.919405	0.949431	0.726458	0		0	1.15002	5.33852	9.37064e-08	1.27005e-06	8.08584e-07	1
Hspb1	15507	2	13	5		-2.70044	-3.05564	-3.39471	0.000687018	0.00611876	0.00480563	1		-1.32193	-0.527112	-0.468114	0.639703	0.893963	0.649893	0		1.37851	2.52853	3.65782	0.000254372	0.00201534	0.00128308	1
Hsp90ab1	15516	265	85	438		1.64046	1.28525	7.74894	9.26629e-15	3.5045e-13	2.74403e-13	1		-0.724939	0.0698773	0.644421	0.519303	0.828753	0.634121	0		-2.3654	-1.21538	-8.60372	7.71754e-18	2.50095e-16	1.59225e-16	1
Elavl2	15569	38	7	63		2.44057	2.08537	4.14352	3.42012e-05	0.000417957	0.000328309	1		-0.729352	0.0654634	0.228695	0.819106	0.949651	0.715219	0		-3.16993	-2.0199	-4.71601	2.40514e-06	2.75696e-05	1.75524e-05	1
Iapp	15874	37	10	95		1.88753	1.53232	3.30651	0.000944674	0.00803678	0.00632264	1		-1.3604	-0.565586	-2.17502	0.0296287	0.145626	0.111426	0		-3.24793	-2.09791	-5.93414	2.95381e-09	4.85913e-08	3.0936e-08	1
Itih3	16426	196	215	342		-0.133483	-0.488687	-3.44621	0.000568504	0.00522657	0.00411181	1		-0.803143	-0.00832691	-0.0669358	0.946633	0.96869	0.739029	0		-0.66966	0.48036	4.03171	5.53727e-05	0.000496167	0.000315888	1
Jun	16476	182	208	282		-0.192645	-0.547849	-3.76117	0.000169123	0.00178519	0.00140335	1		-0.631757	0.163059	1.22605	0.220179	0.554892	0.424509	0		-0.439112	0.710908	5.63868	1.71355e-08	2.56437e-07	1.63263e-07	1
Kif1b	16561	76	11	115		2.7885	2.43329	6.43759	1.21382e-10	3.14491e-09	2.47414e-09	1		-0.597563	0.197253	0.952589	0.340798	0.648118	0.495908	0		-3.38606	-2.23604	-6.79432	1.08824e-11	2.25496e-10	1.43564e-10	1
Kif5c	16574	33	6	44		2.45943	2.10423	3.8835	0.000102963	0.00114755	0.000902793	1		-0.415037	0.379778	1.17082	0.241669	0.586761	0.440319	0		-2.87447	-1.72445	-3.54146	0.00039792	0.00298527	0.00189894	1
Ldb2	16826	133	188	255		-0.499306	-0.854511	-5.28828	1.23471e-07	2.17026e-06	1.70737e-06	1		-0.939071	-0.144255	-0.977886	0.328131	0.632138	0.483681	0		-0.439765	0.710255	5.35623	8.49769e-08	1.15902e-06	7.37899e-07	1
Lhx6	16874	17	39	38		-1.19794	-1.55314	-3.87762	0.000105484	0.00116912	0.000919759	1		-1.16046	-0.365649	-0.920629	0.357244	0.673186	0.515089	0		0.0374747	1.18749	3.75396	0.000174061	0.00142896	0.000909756	1
Maff	17133	14	40	30		-1.51457	-1.86978	-4.47518	7.63487e-06	0.000105409	8.29264e-05	1		-1.09954	-0.30472	-0.688926	0.49087	0.817341	0.610824	0		0.415037	1.56506	4.6932	2.68963e-06	3.03861e-05	1.93202e-05	1
Magoh	17149	116	50	203		1.21412	0.85892	3.68834	0.000225725	0.00229756	0.00180752	1		-0.807355	-0.0125392	-0.0775884	0.938155	0.963967	0.73758	0		-2.02148	-0.87146	-4.4571	8.30746e-06	8.58637e-05	5.46658e-05	1
Mbd2	17191	221	278	417		-0.331039	-0.686243	-5.31818	1.04812e-07	1.86696e-06	1.46876e-06	1		-0.916001	-0.121185	-1.0549	0.291469	0.583308	0.446318	0		-0.584963	0.565058	5.31485	1.06743e-07	1.43769e-06	9.15317e-07	1
Pa2g4	18813	206	225	376		-0.127281	-0.482485	-3.48452	0.000493027	0.00460697	0.00362436	1		-0.868088	-0.0732726	-0.61069	0.541405	0.853117	0.649893	0		-0.740808	0.409212	3.55722	0.0003748	0.00286416	0.00182349	1
Ppp3cb	19056	59	116	152		-0.975338	-1.33054	-5.95501	2.60052e-09	5.73265e-08	4.50995e-08	1		-1.36528	-0.570469	-2.77275	0.00555856	0.0395266	0.0302438	0		-0.389947	0.760074	4.46315	8.07619e-06	8.38756e-05	5.34e-05	1
Psmc3	19182	415	460	642		-0.148523	-0.503727	-5.18494	2.16089e-07	3.71636e-06	2.92371e-06	1		-0.629462	0.165354	1.87746	0.0604554	0.239549	0.183291	0		-0.480939	0.669081	7.95325	1.81684e-15	5.1517e-14	3.27987e-14	1
Psme3	19192	213	91	300		1.22691	0.871711	5.0618	4.15312e-07	6.96259e-06	5.47755e-06	1		-0.494109	0.300707	2.38846	0.016919	0.0947425	0.0724923	0		-1.72102	-0.571004	-3.74036	0.00018376	0.00150001	0.000954992	1
Ptpn2	19255	66	17	117		1.95693	1.60173	4.56109	5.08886e-06	7.22582e-05	5.68465e-05	1		-0.825971	-0.0311548	-0.145867	0.884026	0.964559	0.715219	0		-2.7829	-1.63288	-5.55602	2.75995e-08	4.00518e-07	2.54993e-07	1
Rab1	19324	665	347	1231		0.938419	0.583214	6.29509	3.07216e-10	7.42904e-09	5.84452e-09	1		-0.888405	-0.0935888	-1.40763	0.159239	0.440649	0.334113	0		-1.82682	-0.676803	-8.82425	1.10196e-18	3.73974e-17	2.38093e-17	1
Rab5c	19345	360	160	513		1.16993	0.814721	6.21274	5.20693e-10	1.23665e-08	9.72884e-09	1		-0.510962	0.283854	2.94041	0.00327782	0.0259978	0.0198923	0		-1.68089	-0.530867	-4.57996	4.65074e-06	5.01117e-05	3.1904e-05	1
Rac1	19353	1277	448	2368		1.51119	1.15598	15.6659	2.58786e-55	4.91693e-53	3.86821e-53	1		-0.890911	-0.0960948	-2.00607	0.0448483	0.195331	0.149458	0		-2.4021	-1.25208	-20.5057	1.91632e-93	7.5085e-91	4.78034e-91	1
Rbm6	19654	78	112	82		-0.521953	-0.877157	-4.17294	3.007e-05	0.000372606	0.000293134	1		-0.0721498	0.722666	3.22783	0.00124735	0.0111837	0.00855722	0		0.449803	1.59982	7.98023	1.46061e-15	4.16901e-14	2.65423e-14	1
Rdx	19684	250	70	348		1.8365	1.4813	8.38442	5.09774e-17	2.28539e-15	1.79795e-15	1		-0.477159	0.317657	2.72561	0.00641831	0.044441	0.034004	0		-2.31366	-1.16364	-7.40824	1.27988e-13	3.0646e-12	1.9511e-12	1
Sec22b	20333	52	16	89		1.70044	1.34524	3.55473	0.000378364	0.00365538	0.00287573	1		-0.775294	0.0195221	0.0804196	0.935904	0.962905	0.735977	0		-2.47573	-1.32571	-4.14928	3.33522e-05	0.000303907	0.000193485	1
Sos1	20662	114	18	131		2.66297	2.30776	7.64236	2.13268e-14	7.73581e-13	6.08585e-13	1		-0.200533	0.594283	3.28139	0.00103296	0.00949482	0.00726497	0		-2.8635	-1.71348	-6.0837	1.17443e-09	2.02471e-08	1.28905e-08	1
Ssr4	20832	342	413	701		-0.272145	-0.62735	-5.98819	2.12194e-09	4.78335e-08	3.74624e-08	1		-1.03542	-0.240602	-2.6606	0.00780011	0.0524765	0.0401524	0		-0.763273	0.386747	4.57439	4.776e-06	5.12053e-05	3.26002e-05	1
Zeb1	21417	103	35	197		1.55722	1.20201	4.58291	4.58545e-06	6.65307e-05	5.23405e-05	1		-0.935551	-0.140736	-0.839002	0.401468	0.713437	0.545887	0		-2.49277	-1.34275	-6.23455	4.53081e-10	8.10282e-09	5.15872e-09	1
Tfg	21787	539	133	905		2.01886	1.66365	13.4004	6.01559e-41	8.27662e-39	6.51132e-39	1		-0.747633	0.0471832	0.62333	0.533068	0.849006	0.647579	0		-2.76649	-1.61647	-15.348	3.65437e-53	5.43115e-51	3.45778e-51	1
Timp3	21859	470	85	828		2.46713	2.11192	14.6957	6.87156e-49	1.1424e-46	8.98738e-47	1		-0.81697	-0.0221542	-0.276576	0.782106	0.923917	0.706936	0		-3.2841	-2.13408	-17.7163	3.13668e-70	8.44943e-68	5.37939e-68	1
Ube2e3	22193	175	282	292		-0.68834	-1.04354	-7.65571	1.92252e-14	7.03746e-13	5.53646e-13	1		-0.738613	0.0562023	0.422127	0.672932	0.918215	0.649893	0		-0.0502732	1.09975	9.49549	2.19176e-21	8.43437e-20	5.36981e-20	1
Usp5	22225	202	76	381		1.41028	1.05508	5.7795	7.49235e-09	1.54095e-07	1.21229e-07	1		-0.915436	-0.12062	-1.0037	0.315524	0.619168	0.473757	0		-2.32572	-1.1757	-7.81569	5.46611e-15	1.49107e-13	9.49302e-14	1
Ugcg	22234	209	72	323		1.53743	1.18223	6.44368	1.16608e-10	3.04096e-09	2.39236e-09	1		-0.628031	0.166785	1.34307	0.17925	0.474964	0.363419	0		-2.16547	-1.01545	-6.3902	1.65665e-10	3.10442e-09	1.97645e-09	1
Usp9x	22284	332	342	512		-0.0428131	-0.398017	-3.59707	0.000321816	0.00317833	0.00249101	1		-0.624961	0.169855	1.72337	0.0848221	0.301357	0.230583	0		-0.582147	0.567873	5.92218	3.17693e-09	5.2063e-08	3.31463e-08	1
Uty	22290	343	62	492		2.46787	2.11266	12.5555	3.7064e-36	3.69713e-34	2.90858e-34	1		-0.52045	0.274366	2.7787	0.00545773	0.0389264	0.0297845	0		-2.98832	-1.8383	-12.3807	3.32484e-35	2.65372e-33	1.68951e-33	1
Hcst	23900	43	69	72		-0.68226	-1.03746	-3.7675	0.00016489	0.00174512	0.00137291	1		-0.74366	0.0511555	0.190578	0.848856	0.969333	0.715219	0		-0.0614005	1.08862	4.65682	3.21128e-06	3.558e-05	2.26522e-05	1
Lsm2	27756	123	35	153		1.81323	1.45803	5.81125	6.20063e-09	1.30213e-07	1.0244e-07	1		-0.314873	0.479942	2.80781	0.0049879	0.0363404	0.0278059	0		-2.1281	-0.978085	-4.26321	2.01514e-05	0.00019005	0.000120997	1
Yipf3	28064	300	334	472		-0.154886	-0.51009	-4.46788	7.89983e-06	0.000108317	8.52146e-05	1		-0.653824	0.140991	1.36658	0.171758	0.458441	0.350777	0		-0.498939	0.651081	6.61378	3.74632e-11	7.44085e-10	4.73727e-10	1
D15Wsu75e	28075	6	40	27		-2.73697	-3.09217	-5.988	2.12435e-09	4.7619e-08	3.74624e-08	1		-2.16993	-1.37511	-2.45002	0.0142846	0.0833358	0.0637645	0		0.567041	1.71706	5.01515	5.29922e-07	6.65879e-06	4.23937e-06	1
Mapk6	50772	94	40	165		1.23266	0.877456	3.38088	0.000722543	0.00633615	0.00498472	1		-0.811733	-0.0169176	-0.0943005	0.92487	0.953207	0.729348	0		-2.04439	-0.894374	-4.10753	3.99914e-05	0.000362869	0.000231023	1
Rab11fip5	52055	114	153	198		-0.424498	-0.779702	-4.4096	1.03563e-05	0.00013913	0.000109456	1		-0.796467	-0.00165084	-0.0101073	0.991936	0.992982	0.759781	0		-0.371969	0.778051	5.23102	1.68575e-07	2.20838e-06	1.40598e-06	1
Eif3g	53356	1145	1409	1914		-0.299324	-0.654528	-11.5069	1.2172e-30	1.03333e-28	8.08331e-29	1		-0.741243	0.0535725	1.03151	0.302299	0.59717	0.456753	0		-0.441919	0.708101	14.6574	1.20778e-48	1.4873e-46	9.46898e-47	1
Txnl1	53382	852	537	1404		0.665931	0.310727	3.9815	6.84831e-05	0.000792022	0.000623094	1		-0.720618	0.0741982	1.22731	0.219704	0.554286	0.424018	0		-1.38655	-0.236529	-3.55579	0.00037685	0.00286965	0.00182699	1
Myst4	54169	49	15	106		1.70782	1.35261	3.46515	0.000529933	0.00491728	0.00386849	1		-1.11321	-0.318395	-1.34999	0.177018	0.471683	0.360332	0		-2.82103	-1.67101	-5.3762	7.60744e-08	1.0509e-06	6.68997e-07	1
Sept1	54204	2	14	3		-2.80735	-3.16256	-3.57919	0.000344662	0.00334598	0.00263233	1		-0.584963	0.209853	0.164022	0.869714	0.965941	0.715219	0		2.22239	3.37241	4.37398	1.21999e-05	0.000123431	7.85833e-05	1
Pdgfc	54635	233	35	339		2.7349	2.3797	11.1279	9.18223e-29	7.18374e-27	5.65154e-27	1		-0.540955	0.25386	2.12619	0.0334878	0.156331	0.119524	0		-3.27586	-2.12584	-11.3055	1.2318e-29	7.17443e-28	4.56765e-28	1
Stard10	56018	102	45	234		1.18057	0.825368	3.34283	0.0008293	0.00716214	0.00563454	1		-1.19794	-0.403124	-2.50284	0.0123202	0.0743443	0.0568846	0		-2.37851	-1.22849	-6.34117	2.28026e-10	4.18209e-09	2.66256e-09	1
Uqcc	56046	71	109	131		-0.618437	-0.973642	-4.49367	7.00049e-06	9.76642e-05	7.68337e-05	1		-0.883676	-0.0888601	-0.435858	0.66294	0.908764	0.649893	0		-0.265239	0.884781	4.92847	8.28757e-07	1.01765e-05	6.47893e-06	1
Gtpbp2	56055	205	242	382		-0.239383	-0.594587	-4.36778	1.25514e-05	0.000165828	0.000130459	1		-0.897949	-0.103133	-0.861923	0.38873	0.71463	0.537455	0		-0.658566	0.491454	4.36799	1.25396e-05	0.000126571	8.05825e-05	1
Ensa	56205	136	12	195		3.5025	3.1473	9.84251	7.38452e-23	4.33298e-21	3.40881e-21	1		-0.519867	0.274948	1.75263	0.0796657	0.28582	0.218696	0		-4.02237	-2.87235	-10.1787	2.4674e-24	1.10776e-22	7.05264e-23	1
Arl6ip2	56298	48	13	106		1.88452	1.52932	3.7607	0.00016944	0.00178382	0.00140335	1		-1.14296	-0.348142	-1.46853	0.14196	0.401739	0.307391	0		-3.02748	-1.87746	-5.82812	5.60557e-09	8.98142e-08	5.71808e-08	1
Copz2	56358	400	619	687		-0.629939	-0.985144	-10.8228	2.68494e-27	1.94781e-25	1.53236e-25	1		-0.78031	0.0145057	0.16598	0.868172	0.973461	0.715219	0		-0.150371	0.999649	13.019	9.54323e-39	8.75135e-37	5.57161e-37	1
Tmem59	56374	18	1	22		4.16993	3.81472	3.86577	0.000110738	0.00121888	0.000957585	1		-0.289507	0.505309	1.12574	0.260274	0.609167	0.440319	0		-4.45943	-3.30941	-3.65157	0.000260644	0.00205558	0.00130512	1
Syncrip	56403	453	266	927		0.768085	0.41288	3.78735	0.000152266	0.0016201	0.00127456	1		-1.03306	-0.238243	-3.03147	0.00243362	0.0200394	0.0153331	0		-1.80114	-0.651123	-7.398	1.38256e-13	3.27408e-12	2.08447e-12	1
Stmn4	56471	11	34	35		-1.62803	-1.98324	-4.29103	1.77848e-05	0.000228907	0.000180084	1		-1.66985	-0.875036	-1.93575	0.0528981	0.217791	0.166574	0		-0.0418202	1.1082	3.31626	0.000912316	0.00630141	0.00401184	1
Gsk3b	56637	70	108	84		-0.625604	-0.980809	-4.50034	6.78456e-06	9.53183e-05	7.49881e-05	1		-0.263034	0.531781	2.32579	0.0200297	0.107467	0.0822284	0		0.36257	1.51259	7.52198	5.3953e-14	1.35987e-12	8.65156e-13	1
Mbnl1	56758	160	47	219		1.76734	1.41213	6.47084	9.74588e-11	2.57524e-09	2.02597e-09	1		-0.452859	0.341957	2.33708	0.0194353	0.105956	0.0810722	0		-2.2202	-1.07018	-5.49264	3.95975e-08	5.61399e-07	3.57419e-07	1
Il21r	60504	8	23	11		-1.52356	-1.87877	-3.4044	0.000663084	0.00598576	0.00470907	1		-0.459432	0.335384	0.512998	0.607953	0.874059	0.649893	0		1.06413	2.21415	4.49902	6.82674e-06	7.14156e-05	4.54673e-05	1
Ube4b	63958	96	29	142		1.72698	1.37178	4.90287	9.4447e-07	1.4895e-05	1.17181e-05	1		-0.564785	0.230031	1.24149	0.214424	0.546193	0.41792	0		-2.29177	-1.14175	-4.6602	3.15897e-06	3.51813e-05	2.23492e-05	1
Slc15a3	65221	96	148	230		-0.624491	-0.979695	-5.26361	1.41254e-07	2.45046e-06	1.92781e-06	1		-1.26053	-0.465712	-2.83566	0.00457313	0.0339974	0.0260131	0		-0.636037	0.513983	3.55789	0.000373842	0.00286192	0.00182206	1
Cwc15	66070	133	42	202		1.66297	1.30776	5.56318	2.64909e-08	5.28493e-07	4.15772e-07	1		-0.602929	0.191887	1.22713	0.219772	0.554163	0.424018	0		-2.26589	-1.11587	-5.45693	4.84441e-08	6.82333e-07	4.34412e-07	1
Ypel3	66090	378	553	613		-0.548893	-0.904098	-9.51995	1.73261e-21	9.21747e-20	7.2515e-20	1		-0.697501	0.0973149	1.06698	0.285981	0.61993	0.440319	0		-0.148608	1.00141	12.3219	6.90181e-35	5.31193e-33	3.38188e-33	1
Sf3b5	66125	135	177	255		-0.39079	-0.745994	-4.56461	5.00424e-06	7.13104e-05	5.61008e-05	1		-0.917538	-0.122722	-0.835027	0.403702	0.71687	0.548514	0		-0.526748	0.623272	4.6299	3.65841e-06	4.00197e-05	2.54788e-05	1
Anapc11	66156	366	448	709		-0.291655	-0.646859	-6.4094	1.46091e-10	3.68926e-09	2.90239e-09	1		-0.953942	-0.159126	-1.79486	0.0726767	0.263536	0.201645	0		-0.662287	0.487733	5.90432	3.54099e-09	5.78093e-08	3.68047e-08	1
Bola2	66162	144	168	242		-0.222392	-0.577597	-3.54515	0.000392385	0.00377257	0.00296793	1		-0.748938	0.0458775	0.313115	0.754193	0.898552	0.687528	0		-0.526546	0.623474	4.51188	6.42547e-06	6.75458e-05	4.30035e-05	1
Sec11c	66286	129	33	304		1.96683	1.61163	6.40548	1.49898e-10	3.76159e-09	2.95929e-09	1		-1.2367	-0.441884	-3.10629	0.00189453	0.0159889	0.0122339	0		-3.20353	-2.05351	-10.4721	1.16066e-25	5.55827e-24	3.53872e-24	1
2010106G01Rik	66552	67	14	76		2.25873	1.90353	5.1831	2.18225e-07	3.73698e-06	2.93993e-06	1		-0.181838	0.612977	2.58617	0.00970497	0.0621196	0.0467249	0		-2.44057	-1.29055	-3.75537	0.000173083	0.00142364	0.000906369	1
Pbrm1	66923	192	43	337		2.1587	1.80349	8.45942	2.687e-17	1.21831e-15	9.58461e-16	1		-0.811642	-0.0168265	-0.134069	0.893348	0.974281	0.715219	0		-2.97034	-1.82032	-10.1771	2.5089e-24	1.11478e-22	7.09731e-23	1
Tmem134	66990	45	66	54		-0.552541	-0.907745	-3.29727	0.000976307	0.00828822	0.00652045	1		-0.263034	0.531781	1.86471	0.062222	0.244203	0.186775	0		0.289507	1.43953	5.66715	1.4519e-08	2.20342e-07	1.40282e-07	1
Smarcd3	66993	114	146	199		-0.356935	-0.712139	-3.98059	6.87445e-05	0.000792747	0.000623664	1		-0.803735	-0.00891884	-0.0546747	0.956398	0.967206	0.740058	0		-0.4468	0.70322	4.67875	2.88635e-06	3.23963e-05	2.06253e-05	1
Higd2a	67044	162	196	212		-0.27486	-0.630064	-4.13943	3.48173e-05	0.00042354	0.000333204	1		-0.38807	0.406745	2.76595	0.0056757	0.0401789	0.0307429	0		-0.113211	1.03681	7.54409	4.55474e-14	1.15476e-12	7.35186e-13	1
Zfp787	67109	32	78	56		-1.2854	-1.64061	-5.70575	1.15834e-08	2.35806e-07	1.85511e-07	1		-0.807355	-0.0125392	-0.0407451	0.967499	0.977807	0.74817	0		0.478047	1.62807	6.74385	1.5424e-11	3.16559e-10	2.01539e-10	1
Zmynd19	67187	60	110	118		-0.874469	-1.22967	-5.45382	4.92987e-08	9.45682e-07	7.43216e-07	1		-0.975752	-0.180937	-0.828959	0.407128	0.722412	0.552697	0		-0.101283	1.04874	5.70405	1.16996e-08	1.78813e-07	1.13842e-07	1
3300001P08Rik	67684	200	224	373		-0.163499	-0.518703	-3.71434	0.000203737	0.00208974	0.00164194	1		-0.899176	-0.10436	-0.86165	0.38888	0.71463	0.537455	0		-0.735677	0.414343	3.5906	0.000329912	0.00254825	0.00162236	1
2310016E02Rik	67695	430	446	649		-0.0527071	-0.407911	-4.20353	2.62782e-05	0.000329717	0.000259392	1		-0.593882	0.200934	2.30807	0.0209952	0.111762	0.0855151	0		-0.541175	0.608845	7.20097	5.97859e-13	1.3562e-11	8.63432e-12	1
Myst1	67773	152	175	278		-0.203284	-0.558488	-3.51021	0.00044775	0.00422346	0.00332265	1		-0.871014	-0.0761978	-0.54574	0.585244	0.880652	0.649893	0		-0.66773	0.48229	3.65048	0.000261749	0.00205116	0.00130589	1
Mrps11	67994	34	94	87		-1.46713	-1.82233	-6.74189	1.5634e-11	4.33193e-10	3.40799e-10	1		-1.35548	-0.560665	-2.06506	0.0389173	0.177315	0.135568	0		0.111645	1.26167	6.11347	9.74876e-10	1.69424e-08	1.07865e-08	1
Nsmce2	68501	75	21	148		1.8365	1.4813	4.59145	4.40177e-06	6.40988e-05	5.04273e-05	1		-0.980635	-0.185819	-0.952646	0.34077	0.648323	0.495908	0		-2.81714	-1.66712	-6.34226	2.26418e-10	4.17036e-09	2.65509e-09	1
Trp53inp2	68728	40	63	49		-0.655352	-1.01056	-3.52296	0.000426756	0.00406386	0.00319709	1		-0.292782	0.502034	1.66829	0.0952587	0.33124	0.253449	0		0.36257	1.51259	5.74465	9.21132e-09	1.42297e-07	9.05942e-08	1
Slc30a5	69048	108	28	236		1.94753	1.59233	5.81004	6.24562e-09	1.30471e-07	1.02643e-07	1		-1.12776	-0.33294	-2.10133	0.0356124	0.164469	0.125844	0		-3.07529	-1.92527	-8.84472	9.17554e-19	3.13862e-17	1.99822e-17	1
Dhx16	69192	33	54	58		-0.710493	-1.0657	-3.40683	0.000657214	0.00595297	0.00467796	1		-0.813587	-0.0187711	-0.0620082	0.950556	0.971866	0.739029	0		-0.103093	1.04693	3.99052	6.59277e-05	0.000583467	0.000371469	1
Cdc2l5	69562	70	22	117		1.66985	1.31465	4.05207	5.07673e-05	0.000601072	0.000472871	1		-0.741082	0.0537341	0.255313	0.798482	0.93789	0.715219	0		-2.41093	-1.26091	-4.57606	4.73812e-06	5.09259e-05	3.24223e-05	1
Psmg4	69666	74	103	126		-0.477047	-0.832251	-3.82651	0.000129975	0.00141308	0.00111101	1		-0.767827	0.0269892	0.132463	0.894618	0.975442	0.715219	0		-0.290779	0.859241	4.6732	2.96538e-06	3.31968e-05	2.1135e-05	1
Aarsd1	69684	41	11	75		1.89812	1.54292	3.4983	0.00046823	0.00439585	0.00345827	1		-0.871267	-0.0764509	-0.284331	0.776157	0.920098	0.702184	0		-2.76939	-1.61937	-4.42179	9.7886e-06	0.000100689	6.41046e-05	1
Tmem147	69804	128	160	168		-0.321928	-0.677132	-3.98646	6.70671e-05	0.000784744	0.000615906	1		-0.392317	0.402498	2.43461	0.0149078	0.0859145	0.0657375	0		-0.0703893	1.07963	7.04474	1.85811e-12	4.08595e-11	2.60135e-11	1
Ccdc21	70012	39	61	37		-0.645335	-1.00054	-3.43818	0.000585638	0.00535939	0.0042163	1		0.0759489	0.870765	2.68032	0.0073551	0.0499789	0.0382414	0		0.721284	1.8713	6.57173	4.97345e-11	9.74344e-10	6.20323e-10	1
Ube2q1	70093	212	249	280		-0.232081	-0.587286	-4.3817	1.17757e-05	0.000157667	0.000124039	1		-0.401363	0.393453	3.06804	0.00215467	0.0179922	0.0137668	0		-0.169281	0.980739	8.12258	4.56394e-16	1.32017e-14	8.40497e-15	1
Arhgap21	71435	119	219	156		-0.879969	-1.23517	-7.72366	1.13032e-14	4.17591e-13	3.28524e-13	1		-0.390584	0.404231	2.35682	0.0184319	0.101067	0.0773313	0		0.489385	1.6394	11.3586	6.7209e-30	4.02321e-28	2.5614e-28	1
R3hdm2	71750	76	16	104		2.24793	1.89272	5.49925	3.81403e-08	7.4234e-07	5.84008e-07	1		-0.452512	0.342304	1.61203	0.106955	0.357748	0.273731	0		-2.70044	-1.55042	-5.04528	4.52856e-07	5.75755e-06	3.66558e-06	1
Dus4l	71916	47	14	74		1.74723	1.39203	3.4688	0.000522779	0.00486221	0.00382516	1		-0.654865	0.139951	0.536774	0.591423	0.888822	0.649893	0		-2.4021	-1.25208	-3.61921	0.000295508	0.00229899	0.00146367	1
Ssbp3	72475	197	54	302		1.86716	1.51196	7.55614	4.15194e-14	1.47913e-12	1.16365e-12	1		-0.616353	0.178463	1.39239	0.163804	0.441434	0.337764	0		-2.48352	-1.3335	-7.67891	1.60446e-14	4.24247e-13	2.701e-13	1
2900064A13Rik	73024	112	137	186		-0.290677	-0.645881	-3.53754	0.000403876	0.00386442	0.00304019	1		-0.731804	0.0630119	0.378129	0.705335	0.864446	0.659929	0		-0.441127	0.708893	4.56424	5.01304e-06	5.36134e-05	3.41334e-05	1
Wasl	73178	128	60	209		1.09311	0.737905	3.39916	0.000675929	0.00606058	0.00476764	1		-0.707359	0.0874566	0.558699	0.576367	0.869224	0.649893	0		-1.80047	-0.650448	-3.50739	0.000452528	0.00336275	0.00214092	1
Phospho2	73373	54	76	74		-0.49304	-0.848244	-3.34066	0.000835792	0.00720261	0.00566639	1		-0.454566	0.34025	1.35111	0.176661	0.470998	0.360332	0		0.0384741	1.18849	5.2442	1.56958e-07	2.06247e-06	1.31308e-06	1
Usp16	74112	17	1	20		4.08746	3.73226	3.72855	0.000192588	0.00199851	0.00157021	1		-0.234465	0.560351	1.20168	0.229489	0.567797	0.43445	0		-4.32193	-3.17191	-3.41744	0.00063213	0.00452571	0.00287655	1
Errfi1	74155	98	168	209		-0.777608	-1.13281	-6.3148	2.70518e-10	6.58151e-09	5.17776e-09	1		-1.09265	-0.297834	-1.77971	0.0751227	0.271369	0.207638	0		-0.315042	0.834978	5.82489	5.71515e-09	9.12307e-08	5.80827e-08	1
Acsl3	74205	59	8	72		2.88264	2.52744	5.79612	6.78661e-09	1.41034e-07	1.10953e-07	1		-0.287282	0.507534	2.04643	0.0407138	0.180473	0.138089	0		-3.16993	-2.0199	-5.04165	4.61532e-07	5.8506e-06	3.72483e-06	1
Pcf11	74737	64	12	82		2.41504	2.05983	5.33518	9.54495e-08	1.70782e-06	1.34356e-06	1		-0.357552	0.437264	1.8588	0.0630555	0.246657	0.18815	0		-2.77259	-1.62257	-4.63013	3.65433e-06	4.00768e-05	2.54788e-05	1
Ddit4	74747	417	175	838		1.25269	0.897488	7.26136	3.83208e-13	1.23306e-11	9.70067e-12	1		-1.0069	-0.212087	-2.5773	0.00995756	0.062307	0.0476743	0		-2.2596	-1.10958	-11.069	1.77293e-28	9.55168e-27	6.08115e-27	1
Eif4b	75705	329	157	497		1.06732	0.712119	5.28425	1.2622e-07	2.20885e-06	1.73773e-06	1		-0.595158	0.199657	2.00616	0.044839	0.19547	0.149458	0		-1.66248	-0.512461	-4.36552	1.26818e-05	0.000127707	8.13054e-05	1
Mff	75734	176	52	240		1.75899	1.40379	6.75645	1.41414e-11	3.94574e-10	3.10416e-10	1		-0.447459	0.347357	2.48759	0.0128613	0.0774126	0.0592323	0		-2.20645	-1.05643	-5.68972	1.27246e-08	1.93791e-07	1.23379e-07	1
Mgea5	76055	682	944	1201		-0.469015	-0.824219	-11.5056	1.23607e-30	1.02748e-28	8.08331e-29	1		-0.816393	-0.0215767	-0.324574	0.745503	0.889093	0.68029	0		-0.347377	0.802643	13.366	9.55062e-41	1.00398e-38	6.39191e-39	1
Rapgef2	76089	320	113	540		1.50175	1.14654	7.78165	7.15843e-15	2.77302e-13	2.18157e-13	1		-0.754888	0.0399283	0.406785	0.684166	0.93247	0.649893	0		-2.25664	-1.10662	-8.86451	7.68446e-19	2.6496e-17	1.68689e-17	1
Usp42	76800	74	18	98		2.03953	1.68432	5.00653	5.54214e-07	9.13766e-06	7.18871e-06	1		-0.405256	0.389559	1.7955	0.0725734	0.263363	0.201512	0		-2.44478	-1.29476	-4.27528	1.90901e-05	0.000182435	0.000116016	1
B230219D22Rik	78521	90	35	137		1.36257	1.00737	3.71336	0.000204524	0.00208976	0.00164194	1		-0.606179	0.188637	0.992845	0.320786	0.626384	0.479278	0		-1.96875	-0.818729	-3.4714	0.000517753	0.00381456	0.00242857	1
4632404H22Rik	78755	64	5	139		3.67807	3.32287	6.91462	4.69114e-12	1.36625e-10	1.07485e-10	1		-1.11894	-0.324125	-1.57223	0.115898	0.372175	0.278493	0		-4.79701	-3.64699	-9.54045	1.4221e-21	5.52186e-20	3.51553e-20	1
Selk	80795	163	73	282		1.1589	0.803699	4.13068	3.61693e-05	0.000437319	0.000344045	1		-0.790823	0.00399257	0.0292037	0.976702	0.985219	0.753841	0		-1.94973	-0.799707	-4.88137	1.0535e-06	1.28629e-05	8.18923e-06	1
Tsga14	83922	78	15	111		2.37851	2.02331	5.82225	5.80602e-09	1.22571e-07	9.64285e-08	1		-0.509014	0.285802	1.37697	0.168523	0.451329	0.345335	0		-2.88753	-1.73751	-5.65493	1.55907e-08	2.35776e-07	1.50108e-07	1
Phip	83946	20	1	20		4.32193	3.96672	4.1271	3.67363e-05	0.000442166	0.000346399	1		0	0.794816	1.77517	0.0758695	0.273858	0.209542	0		-4.32193	-3.17191	-3.41744	0.00063213	0.00452571	0.00287655	1
Slmap	83997	68	25	105		1.44361	1.0884	3.43867	0.000584576	0.00536198	0.0042163	1		-0.626783	0.168033	0.771467	0.44043	0.756595	0.57891	0		-2.07039	-0.920369	-3.3566	0.000789077	0.00552098	0.00351497	1
Kremen1	84035	189	27	371		2.80735	2.45215	10.1981	2.02163e-24	1.28036e-22	1.00728e-22	1		-0.973033	-0.178217	-1.44883	0.147386	0.413397	0.316311	0		-3.78039	-2.63037	-13.4088	5.37137e-41	5.78765e-39	3.68475e-39	1
Glce	93683	140	23	267		2.60572	2.25052	8.3416	7.32938e-17	3.21365e-15	2.52822e-15	1		-0.931413	-0.136597	-0.94878	0.342732	0.650232	0.497526	0		-3.53713	-2.38711	-10.7673	4.91243e-27	2.49089e-25	1.58584e-25	1
Sirt1	93759	56	12	63		2.22239	1.86719	4.67741	2.9052e-06	4.27739e-05	3.36508e-05	1		-0.169925	0.624891	2.4053	0.0161592	0.0913507	0.0698971	0		-2.39232	-1.2423	-3.3189	0.000903716	0.00626208	0.00398611	1
B3gnt9	97440	312	117	647		1.41504	1.05983	7.2102	5.58716e-13	1.75534e-11	1.38095e-11	1		-1.05222	-0.257404	-2.72646	0.00640174	0.044391	0.0339658	0		-2.46726	-1.31724	-11.1364	8.34178e-29	4.66923e-27	2.9727e-27	1
Obsl1	98733	46	79	82		-0.780219	-1.13542	-4.33771	1.43977e-05	0.000187735	0.000147694	1		-0.83399	-0.0391743	-0.15333	0.878138	0.964569	0.715219	0		-0.0537713	1.09625	5.01123	5.40831e-07	6.77611e-06	4.31406e-06	1
Garnl3	99326	33	82	57		-1.31316	-1.66836	-5.92067	3.20628e-09	7.02916e-08	5.52993e-08	1		-0.788496	0.00631987	0.0207864	0.983416	0.989466	0.756062	0		0.524662	1.67468	7.05539	1.72113e-12	3.80415e-11	2.42194e-11	1
Fbxw11	103583	194	238	285		-0.294905	-0.650109	-4.69058	2.72426e-06	4.02585e-05	3.16719e-05	1		-0.554905	0.23991	1.83781	0.0660905	0.247214	0.188764	0		-0.26	0.89002	7.32072	2.46651e-13	5.77752e-12	3.6783e-12	1
Acly	104112	183	217	272		-0.245851	-0.601056	-4.17613	2.96507e-05	0.000368556	0.000289947	1		-0.571763	0.223053	1.66435	0.0960424	0.333477	0.25516	0		-0.325912	0.824108	6.54678	5.87892e-11	1.14136e-09	7.26654e-10	1
Rars	104458	1	13	4		-3.70044	-4.05564	-3.78879	0.000151382	0.00161718	0.00127055	1		-2	-1.20518	-0.85117	0.394675	0.711765	0.537455	0		1.70044	2.85046	3.89978	9.62788e-05	0.000828267	0.000526298	1
Rnf44	105239	99	27	120		1.87447	1.51926	5.37504	7.65659e-08	1.40137e-06	1.10247e-06	1		-0.277534	0.517282	2.69739	0.00698847	0.0476925	0.036492	0		-2.152	-1.00198	-3.85173	0.000117288	0.000985402	0.000627364	1
Ankrd28	105522	151	37	211		2.02895	1.67375	7.12039	1.07622e-12	3.22867e-11	2.54004e-11	1		-0.482694	0.312121	2.08302	0.0372494	0.170865	0.130737	0		-2.51165	-1.36163	-6.52168	6.95263e-11	1.34376e-09	8.55514e-10	1
Ankrd12	106585	161	48	247		1.74595	1.39075	6.41648	1.39459e-10	3.56693e-09	2.80615e-09	1		-0.61745	0.177365	1.25117	0.210871	0.538881	0.412325	0		-2.3634	-1.21338	-6.45175	1.10566e-10	2.11795e-09	1.34841e-09	1
Gbf1	107338	132	191	170		-0.533035	-0.888239	-5.50842	3.62073e-08	7.1166e-07	5.59872e-07	1		-0.364997	0.429819	2.62772	0.00859594	0.0563129	0.0429732	0		0.168038	1.31806	9.01672	1.93808e-19	6.90342e-18	4.39511e-18	1
Pdzd8	107368	150	36	235		2.05889	1.70369	7.18633	6.65575e-13	2.07472e-11	1.63221e-11	1		-0.647698	0.147118	1.00697	0.313951	0.617103	0.472177	0		-2.70659	-1.55657	-7.60667	2.81246e-14	7.30222e-13	4.64901e-13	1
Ubxn8	108159	42	6	60		2.80735	2.45215	4.80688	1.53303e-06	2.3617e-05	1.85798e-05	1		-0.514573	0.280243	0.991657	0.321365	0.627256	0.479946	0		-3.32193	-2.17191	-4.82003	1.43536e-06	1.70895e-05	1.08801e-05	1
B3gnt1	108902	76	122	175		-0.68281	-1.03801	-5.01228	5.37887e-07	8.94238e-06	7.03508e-06	1		-1.20328	-0.408468	-2.19098	0.0284536	0.141314	0.108127	0		-0.520474	0.629546	3.87791	0.00010536	0.000893899	0.000569108	1
Pfdn4	109054	152	32	216		2.24793	1.89272	7.77768	7.38649e-15	2.83385e-13	2.22943e-13	1		-0.50696	0.287856	1.93556	0.0529219	0.217701	0.166574	0		-2.75489	-1.60487	-7.45619	8.9061e-14	2.18098e-12	1.38854e-12	1
Zfp91	109910	16	1	25		4	3.6448	3.5864	0.000335277	0.0032748	0.00257317	1		-0.643856	0.15096	0.337159	0.735997	0.881635	0.674499	0		-4.64386	-3.49384	-3.98025	6.88418e-05	0.000604294	0.000384728	1
Rgnef	110596	55	98	77		-0.83335	-1.18855	-5.01111	5.41157e-07	8.9594e-06	7.04847e-06	1		-0.485427	0.309389	1.24653	0.212568	0.542632	0.415195	0		0.347923	1.49794	7.11384	1.1286e-12	2.54673e-11	1.62139e-11	1
Scn2a1	110876	73	3	88		4.60486	4.24966	8.04322	8.75063e-16	3.52677e-14	2.77455e-14	1		-0.269607	0.525209	2.34844	0.0188524	0.103015	0.0788221	0		-4.87447	-3.72445	-7.64881	2.02846e-14	5.33089e-13	3.39395e-13	1
Igf2bp3	140488	69	15	113		2.20163	1.84643	5.15286	2.56539e-07	4.31895e-06	3.39777e-06	1		-0.711655	0.0831613	0.390304	0.696312	0.854712	0.653983	0		-2.91329	-1.76327	-5.76446	8.19184e-09	1.27923e-07	8.14433e-08	1
Sgk3	170755	31	6	47		2.36923	2.01403	3.65939	0.000252821	0.00253456	0.00199397	1		-0.600393	0.194423	0.599906	0.548569	0.862973	0.649893	0		-2.96963	-1.81961	-3.79901	0.000145272	0.00121107	0.000771038	1
Phf21a	192285	31	55	41		-0.827163	-1.18237	-3.73829	0.000185278	0.00194031	0.00152647	1		-0.403356	0.39146	1.16733	0.243079	0.58973	0.440319	0		0.423808	1.57383	5.52581	3.27963e-08	4.69608e-07	2.9898e-07	1
Nrbp1	192292	96	137	212		-0.51307	-0.868274	-4.57573	4.7457e-06	6.86064e-05	5.39735e-05	1		-1.14296	-0.348142	-2.07703	0.0377992	0.173052	0.132411	0		-0.629888	0.520132	3.4603	0.000539568	0.00395499	0.00251798	1
Pde2a	207728	111	48	251		1.20945	0.854249	3.59123	0.000329121	0.00322652	0.00253834	1		-1.17713	-0.382312	-2.46726	0.0136151	0.0811262	0.0620738	0		-2.38658	-1.23656	-6.60145	4.07155e-11	8.04972e-10	5.12491e-10	1
Frmd4a	209630	106	27	214		1.97303	1.61783	5.82237	5.8018e-09	1.23134e-07	9.64285e-08	1		-1.01355	-0.218731	-1.34084	0.179971	0.476608	0.364677	0		-2.98658	-1.83656	-8.15871	3.38633e-16	9.92862e-15	6.32113e-15	1
A230106M20Rik	210094	151	222	194		-0.556011	-0.911215	-6.06835	1.2923e-09	2.9805e-08	2.34479e-08	1		-0.361508	0.433308	2.83166	0.00463065	0.0343712	0.0262637	0		0.194503	1.34452	9.87118	5.55072e-23	2.30035e-21	1.46453e-21	1
Mll1	214162	20	42	32		-1.07039	-1.42559	-3.7761	0.000159303	0.00169048	0.00132992	1		-0.678072	0.116744	0.293252	0.769329	0.91326	0.698694	0		0.392317	1.54234	4.758	1.95523e-06	2.28996e-05	1.45792e-05	1
Lrrc20	216011	70	25	130		1.48543	1.13022	3.59677	0.00032219	0.00317025	0.00249101	1		-0.893085	-0.098269	-0.479382	0.631667	0.888492	0.649893	0		-2.37851	-1.22849	-4.72609	2.28885e-06	2.63066e-05	1.67483e-05	1
Ilvbl	216136	109	153	226		-0.489204	-0.844408	-4.72226	2.33235e-06	3.49852e-05	2.75233e-05	1		-1.05199	-0.257179	-1.60939	0.107531	0.359423	0.274979	0		-0.562791	0.587229	4.08089	4.48638e-05	0.000404525	0.000257544	1
ORF61	216157	66	101	132		-0.613817	-0.969022	-4.30849	1.64371e-05	0.000212935	0.000167519	1		-1	-0.205184	-0.990095	0.322128	0.628487	0.480664	0		-0.386183	0.763837	4.18238	2.8847e-05	0.000266804	0.000169863	1
Ehbp1	216565	38	7	54		2.44057	2.08537	4.14352	3.42012e-05	0.000417957	0.000328309	1		-0.50696	0.287856	0.967595	0.333247	0.637077	0.48746	0		-2.94753	-1.79751	-4.03811	5.38839e-05	0.000484843	0.000308679	1
Mgat2	217664	124	41	179		1.59664	1.24144	5.15814	2.49413e-07	4.23471e-06	3.32645e-06	1		-0.529619	0.265196	1.61686	0.105908	0.356003	0.272396	0		-2.12626	-0.976244	-4.60411	4.14227e-06	4.49702e-05	2.86306e-05	1
Mtmr6	219135	101	11	148		3.19878	2.84358	8.07747	6.61266e-16	2.6923e-14	2.11806e-14	1		-0.551242	0.243574	1.34523	0.17855	0.473637	0.362404	0		-3.75002	-2.6	-8.41462	3.94159e-17	1.24002e-15	7.89468e-16	1
Naprt1	223646	5	23	18		-2.20163	-2.55684	-4.11945	3.7978e-05	0.000453689	0.000356923	1		-1.848	-1.05318	-1.62	0.105231	0.354106	0.270848	0		0.353637	1.50366	3.45567	0.000548921	0.00401672	0.00255506	1
Eml3	225898	32	56	34		-0.807355	-1.16256	-3.72168	0.000197898	0.00204298	0.00160516	1		-0.0874628	0.707353	2.0289	0.0424687	0.186854	0.142972	0		0.719892	1.86991	6.29343	3.1052e-10	5.62327e-09	3.5801e-09	1
Lamc1	226519	57	3	82		4.24793	3.89272	6.92574	4.33707e-12	1.27242e-10	1.00103e-10	1		-0.524662	0.270154	1.11563	0.264579	0.602159	0.440319	0		-4.77259	-3.62257	-7.30939	2.68361e-13	6.2521e-12	3.98044e-12	1
Aamp	227290	374	158	538		1.24311	0.887909	6.81432	9.47132e-12	2.68018e-10	2.10853e-10	1		-0.524568	0.270248	2.86019	0.00423388	0.0318246	0.0243412	0		-1.76768	-0.617662	-5.37564	7.63108e-08	1.0508e-06	6.68997e-07	1
Gsn	227753	517	969	1004		-0.906332	-1.26154	-16.5366	2.00075e-61	3.99149e-59	3.14015e-59	1		-0.957523	-0.162707	-2.18322	0.0290197	0.143375	0.109704	0		-0.0511907	1.09883	17.6093	2.09024e-69	5.29936e-67	3.37388e-67	1
Atp5g3	228033	196	49	301		2	1.6448	8.01245	1.12446e-15	4.44219e-14	3.49473e-14	1		-0.61891	0.175906	1.36956	0.170825	0.456207	0.349067	0		-2.61891	-1.46889	-8.24865	1.60192e-16	4.76158e-15	3.03149e-15	1
Bahd1	228536	78	5	177		3.96347	3.60827	7.88923	3.04052e-15	1.18938e-13	9.357e-14	1		-1.1822	-0.387388	-2.0974	0.0359584	0.165744	0.126819	0		-5.14568	-3.99566	-11.1036	1.20476e-28	6.65706e-27	4.23827e-27	1
Cdc14a	229776	49	8	62		2.61471	2.25951	4.94657	7.55309e-07	1.20067e-05	9.44582e-06	1		-0.339486	0.455329	1.68831	0.0913513	0.320236	0.245029	0		-2.9542	-1.80418	-4.33795	1.43819e-05	0.000143652	9.13512e-05	1
Tmem39b	230770	5	24	9		-2.26303	-2.61824	-4.2635	2.0125e-05	0.000257368	0.000202475	1		-0.847997	-0.0531811	-0.0687878	0.945158	0.968854	0.739029	0		1.41504	2.56506	5.01003	5.44213e-07	6.79872e-06	4.32845e-06	1
Sept7	235072	882	1016	1577		-0.20405	-0.559254	-8.4822	2.20977e-17	1.01345e-15	7.97292e-16	1		-0.838332	-0.0435163	-0.747551	0.454731	0.780315	0.596949	0		-0.634282	0.515738	9.36699	7.463e-21	2.77289e-19	1.76538e-19	1
Herc1	235439	42	8	101		2.39232	2.03711	4.2911	1.77793e-05	0.000229578	0.000180084	1		-1.26589	-0.471078	-1.89877	0.0575949	0.232884	0.178191	0		-3.65821	-2.50819	-6.81323	9.54341e-12	1.98706e-10	1.26508e-10	1
Cdr2l	237988	431	131	829		1.71812	1.36292	10.3412	4.58524e-25	2.9992e-23	2.35951e-23	1		-0.943684	-0.148868	-1.81916	0.0688874	0.252303	0.192971	0		-2.66181	-1.51179	-13.9892	1.81474e-44	2.00552e-42	1.27683e-42	1
Zfp462	242466	74	6	88		3.62449	3.26929	7.38362	1.5404e-13	5.20863e-12	4.09769e-12	1		-0.249978	0.544838	2.44451	0.014505	0.0844138	0.0645219	0		-3.87447	-2.72445	-6.65385	2.85533e-11	5.72393e-10	3.64418e-10	1
Ttc26	264134	47	9	65		2.38466	2.02946	4.52831	5.94584e-06	8.39783e-05	6.59501e-05	1		-0.467779	0.327037	1.21431	0.224629	0.562522	0.430187	0		-2.85244	-1.70242	-4.26572	1.99255e-05	0.000188745	0.000120166	1
Ahsa2	268390	53	13	96		2.02748	1.67228	4.2154	2.49341e-05	0.000316838	0.000248689	1		-0.857042	-0.0622263	-0.262483	0.792949	0.933472	0.714247	0		-2.88452	-1.7345	-5.25258	1.49984e-07	1.97685e-06	1.25858e-06	1
Alkbh5	268420	187	56	376		1.73954	1.38434	6.89117	5.53359e-12	1.59993e-10	1.25868e-10	1		-1.00769	-0.212879	-1.7318	0.0833096	0.296427	0.226812	0		-2.74723	-1.59721	-9.80452	1.07657e-22	4.29631e-21	2.73528e-21	1
BC067047	277360	106	16	122		2.72792	2.37272	7.49189	6.78907e-14	2.33521e-12	1.83714e-12	1		-0.202817	0.591999	3.15321	0.00161485	0.0138253	0.0105784	0		-2.93074	-1.78072	-6.03066	1.63289e-09	2.78172e-08	1.76536e-08	1
C2cd3	277939	269	366	420		-0.444237	-0.799442	-6.97157	3.13424e-12	9.26341e-11	7.28764e-11	1		-0.642783	0.152033	1.39264	0.16373	0.441483	0.337764	0		-0.198546	0.951474	9.60436	7.66301e-22	3.00251e-20	1.91157e-20	1
Rc3h2	319817	152	70	260		1.11864	0.76344	3.81553	0.000135889	0.00146539	0.00115284	1		-0.77444	0.0203755	0.143509	0.885888	0.966368	0.715219	0		-1.89308	-0.743065	-4.39802	1.09245e-05	0.000111575	7.10349e-05	1
Fubp3	320267	54	4	65		3.75489	3.39968	6.41235	1.43298e-10	3.64178e-09	2.86503e-09	1		-0.26748	0.527335	2.0272	0.042642	0.187269	0.143289	0		-4.02237	-2.87235	-5.8764	4.1929e-09	6.8194e-08	4.34162e-08	1
Wdr22	320808	53	12	89		2.14296	1.78775	4.41719	9.99905e-06	0.000135701	0.000106758	1		-0.747813	0.0470028	0.194549	0.845746	0.966596	0.715219	0		-2.89077	-1.74075	-5.07016	3.97482e-07	5.08353e-06	3.23647e-06	1
Upf2	326622	74	98	91		-0.405256	-0.760461	-3.45319	0.000554007	0.00512874	0.00402806	1		-0.298341	0.496474	2.24627	0.0246868	0.127133	0.0968903	0		0.106915	1.25694	6.22392	4.84869e-10	8.63548e-09	5.49784e-09	1
Zfp532	328977	18	2	26		3.16993	2.81472	3.3921	0.000693603	0.00613631	0.00481683	1		-0.530515	0.264301	0.613932	0.53926	0.852144	0.649893	0		-3.70044	-2.55042	-3.48929	0.000484303	0.00358651	0.00228338	1
Foxo6	329934	47	9	82		2.38466	2.02946	4.52831	5.94584e-06	8.39783e-05	6.59501e-05	1		-0.802963	-0.00814739	-0.0320613	0.974423	0.983652	0.752562	0		-3.18763	-2.03761	-5.41094	6.2694e-08	8.68845e-07	5.53157e-07	1
BC043476	381067	104	22	144		2.24101	1.8858	6.41735	1.38671e-10	3.56965e-09	2.80615e-09	1		-0.469485	0.32533	1.79761	0.0722393	0.262552	0.200892	0		-2.71049	-1.56047	-5.96501	2.44622e-09	4.05508e-08	2.5817e-08	1
Gnptab	432486	162	81	373		1	0.644796	3.39608	0.000683594	0.00610188	0.00480043	1		-1.20318	-0.408366	-3.19854	0.00138126	0.0121772	0.00931738	0		-2.20318	-1.05316	-7.07591	1.48467e-12	3.3155e-11	2.10556e-11	1
Cpsf6	432508	206	98	310		1.07179	0.716586	4.20361	2.62696e-05	0.000330649	0.000259392	1		-0.589624	0.205192	1.62955	0.103197	0.348868	0.266937	0		-1.66141	-0.511394	-3.44066	0.000580287	0.0042176	0.00268517	1
Dnm3os	474332	157	187	241		-0.252274	-0.607478	-3.91356	9.09437e-05	0.00103087	0.000810996	1		-0.618269	0.176547	1.23	0.218697	0.552039	0.422393	0		-0.365995	0.784025	5.82184	5.82039e-09	9.25678e-08	5.8934e-08	1
EG627623	627623	250	323	475		-0.369606	-0.72481	-6.01476	1.80148e-09	4.13098e-08	3.24989e-08	1		-0.925999	-0.131184	-1.21673	0.223707	0.562291	0.430187	0		-0.556393	0.593627	5.9893	2.10746e-09	3.507e-08	2.23276e-08	1
EG665858	665858	27	51	41		-0.917538	-1.27274	-3.81469	0.000136354	0.00146645	0.00115368	1		-0.602665	0.192151	0.553538	0.579895	0.874267	0.649893	0		0.314873	1.46489	5.04714	4.48464e-07	5.71858e-06	3.64077e-06	1
OTTMUSG00000005344	666452	73	110	120		-0.591535	-0.946739	-4.41004	1.03354e-05	0.00013979	0.000109456	1		-0.717066	0.0777497	0.375689	0.707148	0.862655	0.659929	0		-0.125531	1.02449	5.59564	2.19814e-08	3.23345e-07	2.0586e-07	1
LOC100044423	100044423	168	190	237		-0.177538	-0.532743	-3.50466	0.000457186	0.00430229	0.00338466	1		-0.496426	0.29839	2.10555	0.0352431	0.163081	0.124781	0		-0.318888	0.831132	6.17037	6.8131e-10	1.19855e-08	7.63066e-09	1
LOC100045542	100045542	78	20	109		1.96347	1.60827	4.9731	6.58896e-07	1.06437e-05	8.37353e-06	1		-0.482782	0.312034	1.49653	0.134516	0.386439	0.295684	0		-2.44626	-1.29624	-4.51284	6.39649e-06	6.74056e-05	4.29142e-05	1
LOC100046333	100046333	39	5	76		2.96347	2.60827	4.79541	1.62345e-06	2.49136e-05	1.95999e-05	1		-0.962525	-0.16771	-0.618027	0.536558	0.849289	0.649726	0		-3.926	-2.77598	-6.24447	4.25252e-10	7.63681e-09	4.86203e-09	1
LOC100046895	100046895	285	56	420		2.34746	1.99226	11.0197	3.07071e-28	2.26891e-26	1.78498e-26	1		-0.559427	0.235388	2.18759	0.0286997	0.142388	0.108948	0		-2.90689	-1.75687	-11.0873	1.44657e-28	7.89205e-27	5.02453e-27	1
LOC100047837	100047837	41	5	40		3.03562	2.68042	4.99006	6.036e-07	9.83006e-06	7.73343e-06	1		0.0356239	0.83044	2.63931	0.00830749	0.0552241	0.0421749	0		-3	-1.84998	-3.54449	0.000393371	0.00296663	0.00188707	1
Col3a1	12825	68	26	78		1.38702	1.03182	3.29203	0.000994672	0.0084262	0.006629	1		-0.197939	0.596876	2.54405	0.0109574	0.0675826	0.0517109	0		-1.58496	-0.434942	-1.48713	0.13698	0.356082	0.225335	0
Dhfr	13361	73	21	78		1.79751	1.4423	4.44047	8.9762e-06	0.000122654	9.64936e-05	1		-0.0955777	0.699238	3.0337	0.00241578	0.019927	0.0152472	0		-1.89308	-0.743065	-2.40853	0.0160168	0.0723609	0.0460691	0
Fzd6	14368	174	89	225		0.96721	0.612006	3.35973	0.000780184	0.00676725	0.00532388	1		-0.370838	0.423978	2.97916	0.00289044	0.0231577	0.0177191	0		-1.33805	-0.188028	-1.13981	0.254366	0.497648	0.316831	0
Mtpn	14489	693	426	1035		0.702002	0.346798	3.98158	6.84599e-05	0.000794056	0.000623094	1		-0.578704	0.216112	3.14455	0.00166341	0.0141898	0.0108536	0		-1.28071	-0.130685	-1.71747	0.0858926	0.252178	0.160551	0
Gdi2	14569	30	3	22		3.32193	2.96672	4.49571	6.9339e-06	9.70747e-05	7.63698e-05	1		0.447459	1.24227	3.1446	0.00166311	0.0142129	0.0108536	0		-2.87447	-1.72445	-2.50416	0.0122743	0.0575026	0.0366094	0
Itch	16396	18	2	16		3.16993	2.81472	3.3921	0.000693603	0.00613631	0.00481683	1		0.169925	0.964741	1.9848	0.0471672	0.203932	0.154613	0		-3	-1.84998	-2.2417	0.0249805	0.104328	0.0653976	0
Kifap3	16579	13	0	7		4.70044	4.34524	3.41347	0.00064142	0.00582976	0.00458635	1		0.893085	1.6879	2.60351	0.00922736	0.0595043	0.0454988	0		-3.80735	-2.65733	-1.85176	0.0640605	0.211248	0.130415	0
Man1a	17155	0	14	9		-4.80735	-5.16256	-4.13137	3.60614e-05	0.00043734	0.000344045	1		-4.16993	-3.37511	-2.45493	0.0140912	0.0831793	0.0632121	0		0.63743	1.78745	3.05108	0.00228018	0.0144099	0.00917417	0
Nfia	18027	141	65	205		1.11718	0.761979	3.66872	0.000243769	0.00246237	0.00193718	1		-0.539929	0.254887	1.66013	0.0968892	0.336171	0.257221	0		-1.65711	-0.507092	-2.77621	0.00549962	0.0299285	0.0190542	0
Nppc	18159	23	3	19		2.9386	2.5834	3.66321	0.00024907	0.00250325	0.00196933	1		0.275634	1.07045	2.44425	0.0145152	0.0843696	0.0645219	0		-2.66297	-1.51294	-2.11796	0.0341789	0.133494	0.0849516	0
Ntf3	18205	17	1	18		4.08746	3.73226	3.72855	0.000192588	0.00199851	0.00157021	1		-0.0824622	0.712354	1.48793	0.136769	0.391841	0.299546	0		-4.16993	-3.0199	-3.16909	0.00152919	0.0100317	0.00637618	0
Ptprd	19266	165	71	224		1.21658	0.861371	4.40986	1.03435e-05	0.000139428	0.000109456	1		-0.441033	0.353783	2.45038	0.0142705	0.0833561	0.0637645	0		-1.65761	-0.507588	-2.90465	0.00367663	0.021385	0.0135707	0
Pygm	19309	12	33	38		-1.45943	-1.81464	-3.98275	6.81225e-05	0.000792445	0.000623094	1		-1.66297	-0.868149	-2.00353	0.0451207	0.196157	0.15009	0		-0.203533	0.946487	2.86968	0.00410892	0.0232407	0.0147964	0
C80913	19777	16	1	17		4	3.6448	3.5864	0.000335277	0.0032748	0.00257317	1		-0.0874628	0.707353	1.43461	0.151397	0.424019	0.324343	0		-4.08746	-2.93744	-3.03881	0.00237511	0.0149332	0.00948658	0
Phlda1	21664	44	11	38		2	1.6448	3.79573	0.000147212	0.00157897	0.00124219	1		0.211504	1.00632	3.21378	0.00130998	0.011679	0.00890705	0		-1.7885	-0.638476	-1.47086	0.141328	0.362358	0.230698	0
Thbs2	21826	5	22	27		-2.1375	-2.49271	-3.97174	7.13497e-05	0.000815718	0.000641735	1		-2.43296	-1.63814	-2.78862	0.00529332	0.0379248	0.029012	0		-0.295456	0.854564	2.14945	0.0315986	0.126512	0.0805072	0
Trim24	21848	28	6	34		2.22239	1.86719	3.30734	0.000941865	0.00803001	0.00631731	1		-0.280108	0.514708	1.42786	0.153332	0.427923	0.327329	0		-2.5025	-1.35248	-2.60416	0.00920991	0.0456786	0.0290816	0
Top2b	21974	35	6	32		2.54432	2.18912	4.10004	4.13073e-05	0.000491988	0.000387053	1		0.129283	0.924099	2.66987	0.00758807	0.0511952	0.0391721	0		-2.41504	-1.26502	-2.39912	0.0164347	0.0740165	0.0471084	0
Ttn	22138	66	21	89		1.65208	1.29687	3.89335	9.88695e-05	0.00110812	0.000871768	1		-0.431339	0.363476	1.58929	0.111995	0.369397	0.277055	0		-2.08342	-0.933396	-3.12693	0.00176644	0.0113972	0.00725614	0
Cul3	26554	16	0	12		5	4.6448	3.8432	0.000121439	0.00132751	0.00104437	1		0.415037	1.20985	2.24912	0.0245047	0.126538	0.0967684	0		-4.58496	-3.43494	-2.73892	0.00616421	0.0325985	0.0206779	0
Pdcd10	56426	17	0	11		5.08746	4.73226	3.97537	7.02699e-05	0.00080684	0.000633839	1		0.628031	1.42285	2.62769	0.00859674	0.0562017	0.0429732	0		-4.45943	-3.30941	-2.58204	0.00982184	0.0476982	0.0302821	0
Ormdl2	66844	1	13	7		-3.70044	-4.05564	-3.78879	0.000151382	0.00161718	0.00127055	1		-2.80735	-2.01254	-1.63481	0.102089	0.347476	0.26426	0		0.893085	2.0431	3.21497	0.00130457	0.00871735	0.00554996	0
Bzw1	66882	22	1	15		4.45943	4.10423	4.37314	1.22474e-05	0.000162619	0.000127722	1		0.552541	1.34736	2.86793	0.00413163	0.0312791	0.0239141	0		-3.90689	-2.75687	-2.76415	0.00570713	0.0306705	0.019478	0
Psmd5	66998	238	131	355		0.861395	0.50619	3.31045	0.000931454	0.00795824	0.00626085	1		-0.576857	0.217958	1.85651	0.0633805	0.247419	0.18815	0		-1.43825	-0.288232	-2.15717	0.0309922	0.124257	0.0791091	0
Yipf5	67180	32	56	85		-0.807355	-1.16256	-3.72168	0.000197898	0.00204298	0.00160516	1		-1.40939	-0.614575	-2.21664	0.0266475	0.135031	0.103319	0		-0.602036	0.547984	2.31919	0.0203846	0.0895593	0.0570186	0
Map1lc3b	67443	31	60	88		-0.952694	-1.3079	-4.22613	2.37743e-05	0.000303066	0.000238425	1		-1.50524	-0.71042	-2.56422	0.0103409	0.0642818	0.0490951	0		-0.552541	0.597479	2.59508	0.00945688	0.0467958	0.0297929	0
Slc38a2	67760	57	18	72		1.66297	1.30776	3.64163	0.000270918	0.00270918	0.00213134	1		-0.337035	0.457781	1.82997	0.0672537	0.24843	0.189799	0		-2	-0.84998	-2.59839	0.0093662	0.0464004	0.0295411	0
Ccdc80	67896	23	47	76		-1.03103	-1.38623	-3.91087	9.19638e-05	0.00103801	0.000815459	1		-1.72437	-0.92955	-3.00179	0.00268398	0.0217609	0.0166504	0		-0.693339	0.456681	1.79888	0.0720378	0.219967	0.139994	0
Acot7	70025	14	36	41		-1.36257	-1.71777	-4.00448	6.21549e-05	0.000731558	0.000574484	1		-1.5502	-0.755381	-1.84653	0.0648158	0.24792	0.18815	0		-0.187627	0.962393	3.03928	0.00237147	0.0149649	0.00948658	0
Phf10	72057	107	39	135		1.45606	1.10086	4.35366	1.33884e-05	0.000176302	0.000138636	1		-0.335349	0.459467	2.51596	0.0118709	0.0725562	0.0552296	0		-1.79141	-0.641393	-2.78384	0.00537203	0.0293453	0.0186829	0
4632417N05Rik	74032	44	12	58		1.87447	1.51926	3.58315	0.000339481	0.00330373	0.00259909	1		-0.398549	0.396266	1.40665	0.159532	0.441202	0.334113	0		-2.27302	-1.123	-2.9388	0.00329491	0.019669	0.0125224	0
Wrnip1	78903	85	110	176		-0.371969	-0.727173	-3.51868	0.000433699	0.00411035	0.00323367	1		-1.05004	-0.255225	-1.40986	0.15858	0.439081	0.334113	0		-0.678072	0.471948	2.83685	0.00455615	0.0252403	0.016059	0
Hdac9	79221	33	54	86		-0.710493	-1.0657	-3.40683	0.000657214	0.00595297	0.00467796	1		-1.38187	-0.587055	-2.13999	0.0323559	0.152853	0.116955	0		-0.671377	0.478643	2.01327	0.0440867	0.160756	0.102346	0
BC005537	79555	47	12	50		1.96963	1.61442	3.87088	0.000108442	0.00119857	0.000942928	1		-0.0892673	0.705548	2.45341	0.0141509	0.0828615	0.0634015	0		-2.05889	-0.908874	-2.29181	0.0219168	0.0947933	0.0603206	0
Sf3b1	81898	112	39	133		1.52195	1.16675	4.66723	3.05286e-06	4.47827e-05	3.52311e-05	1		-0.247928	0.546888	3.01778	0.00254638	0.0207517	0.0158629	0		-1.76988	-0.61986	-2.68035	0.00735446	0.0381441	0.0242847	0
Bicc1	83675	32	57	87		-0.83289	-1.18809	-3.8203	0.00013329	0.00144126	0.00113386	1		-1.44294	-0.648128	-2.35129	0.0187083	0.102345	0.0783097	0		-0.610053	0.539967	2.30879	0.0209555	0.0911845	0.058024	0
Trps1	83925	138	168	310		-0.283793	-0.638997	-3.88048	0.000104251	0.00115866	0.000911534	1		-1.1676	-0.372784	-2.67818	0.00740231	0.0502277	0.0384318	0		-0.883807	0.266213	2.04962	0.0404014	0.151418	0.0964011	0
Cpsf1	94230	177	235	405		-0.408911	-0.764116	-5.371	7.82995e-08	1.41364e-06	1.11213e-06	1		-1.19417	-0.399357	-3.26458	0.00109626	0.00999918	0.00765088	0		-0.785261	0.364759	3.26564	0.00109217	0.00741303	0.00471032	0
Papd4	100715	18	2	11		3.16993	2.81472	3.3921	0.000693603	0.00613631	0.00481683	1		0.710493	1.50531	2.81999	0.00480253	0.0351519	0.026883	0		-2.45943	-1.30941	-1.44479	0.148517	0.375981	0.2386	0
Fbxo38	107035	73	28	81		1.38247	1.02727	3.39856	0.000677407	0.00606021	0.00476764	1		-0.150025	0.64479	2.824	0.00474291	0.0348769	0.0266861	0		-1.5325	-0.382475	-1.34483	0.178681	0.406608	0.25887	0
Mex3b	108797	59	16	74		1.88264	1.52744	4.16568	3.10421e-05	0.000383461	0.000301674	1		-0.32681	0.468005	1.90002	0.0574302	0.232416	0.177833	0		-2.20945	-1.05943	-3.16632	0.0015438	0.0100283	0.0063798	0
BC023892	212943	52	76	122		-0.547488	-0.902692	-3.5217	0.000428788	0.00407349	0.00320467	1		-1.2303	-0.435482	-1.94114	0.0522418	0.215839	0.165149	0		-0.68281	0.46721	2.3361	0.019486	0.0857861	0.0546164	0
Pi4ka	224020	82	33	88		1.31316	0.957954	3.39958	0.000674897	0.00606495	0.00476764	1		-0.10188	0.692936	3.18982	0.00142363	0.0124123	0.00949727	0		-1.41504	-0.265017	-0.991243	0.321567	0.588765	0.374842	0
Hnrnpul1	232989	48	15	59		1.67807	1.32287	3.37152	0.000747552	0.00651963	0.00512348	1		-0.297681	0.497135	1.81124	0.0701031	0.255768	0.195701	0		-1.97575	-0.825732	-2.29464	0.0217535	0.0944187	0.0601123	0
Picalm	233489	67	18	73		1.89616	1.54096	4.46798	7.89615e-06	0.00010864	8.52146e-05	1		-0.123735	0.67108	2.80294	0.00506397	0.0367816	0.0281262	0		-2.0199	-0.869879	-2.66841	0.00762112	0.0393377	0.0250447	0
Rgp1	242406	6	22	28		-1.87447	-2.22967	-3.71832	0.000200552	0.00206237	0.00162249	1		-2.22239	-1.42758	-2.56674	0.010266	0.0639419	0.0488931	0		-0.347923	0.802097	2.03591	0.0417593	0.15489	0.0986121	0
Zbtb1	268564	26	5	35		2.37851	2.02331	3.36132	0.000775712	0.00674312	0.0053049	1		-0.428843	0.365972	1.00386	0.315445	0.619398	0.473757	0		-2.80735	-1.65733	-3.07113	0.00213248	0.0135361	0.00861784	0
Mgat4a	269181	48	15	54		1.67807	1.32287	3.37152	0.000747552	0.00651963	0.00512348	1		-0.169925	0.624891	2.22685	0.0259574	0.131957	0.100967	0		-1.848	-0.697977	-1.89715	0.0578082	0.199004	0.126596	0
Taok3	330177	63	100	148		-0.666576	-1.02178	-4.47936	7.48662e-06	0.000103721	8.15985e-05	1		-1.23217	-0.437358	-2.14656	0.0318284	0.151569	0.115873	0		-0.565597	0.584423	3.2847	0.00102091	0.00699539	0.00445367	0
Trim66	330627	40	9	37		2.152	1.7968	3.85074	0.000117763	0.00129086	0.00101553	1		0.112475	0.90729	2.81049	0.00494662	0.0360951	0.0276182	0		-2.03953	-0.889508	-1.93595	0.0528743	0.183707	0.116855	0
LOC667118	667118	35	8	36		2.12928	1.77408	3.5705	0.000356298	0.00345056	0.0027146	1		-0.040642	0.754174	2.24405	0.0248292	0.126629	0.0968903	0		-2.16993	-1.0199	-2.14062	0.0323048	0.12762	0.0812505	0
Anxa6	11749	NA	NA	23		NA	NA	NA	NA	NA	NA	0		-5.52356	-4.72875	-4.3488	1.36885e-05	0.000194676	0.000148734	1		-5.52356	-4.37354	-4.10327	4.07355e-05	0.000368845	0.000234828	1
Atp2a2	11938	526	501	688		0.0702522	-0.284952	-3.17976	0.00147399	0.0118097	0.00929083	0		-0.387346	0.40747	4.99518	5.87808e-07	1.06411e-05	8.14207e-06	1		-0.457598	0.692422	8.5556	1.1726e-17	3.77157e-16	2.4012e-16	1
Birc6	12211	293	208	347		0.494317	0.139113	1.07591	0.281969	0.601634	0.473313	0		-0.244035	0.550781	4.91381	8.93234e-07	1.56911e-05	1.20061e-05	1		-0.738352	0.411668	3.43914	0.000583573	0.00422723	0.0026913	1
Ctnnb1	12387	65	30	208		1.11548	0.760273	2.48582	0.0129253	0.0721286	0.0567445	0		-1.67807	-0.883256	-4.75716	1.96331e-06	3.25593e-05	2.49128e-05	1		-2.79355	-1.64353	-7.44299	9.84308e-14	2.39682e-12	1.52595e-12	1
Ccnd3	12445	335	257	378		0.382393	0.0271884	0.229269	0.81866	0.970426	0.717113	0		-0.174225	0.620591	5.84928	4.93717e-09	1.20706e-07	9.23584e-08	1		-0.556618	0.593402	5.33997	9.29604e-08	1.26391e-06	8.04678e-07	1
Cdkn1b	12576	158	126	176		0.326501	-0.0287035	-0.167792	0.866747	0.916597	0.720328	0		-0.155651	0.639165	4.12291	3.74124e-05	0.000484828	0.000370966	1		-0.482152	0.667868	4.15321	3.27847e-05	0.000300005	0.000191	1
Clk1	12747	192	152	208		0.337035	-0.0181693	-0.116878	0.906957	0.946576	0.744683	0		-0.115477	0.679339	4.79728	1.60831e-06	2.69548e-05	2.06245e-05	1		-0.452512	0.697508	4.73988	2.13842e-06	2.48425e-05	1.58162e-05	1
Cp	12870	62	47	209		0.399607	0.0444031	0.160523	0.872469	0.918995	0.722985	0		-1.75316	-0.958347	-5.10709	3.27164e-07	6.25702e-06	4.78756e-06	1		-2.15277	-1.00275	-5.08676	3.64225e-07	4.67206e-06	2.9745e-06	1
Cr2	12902	84	57	223		0.559427	0.204223	0.835906	0.403208	0.758152	0.561212	0		-1.40858	-0.613767	-3.58657	0.000335057	0.00350039	0.00267832	1		-1.96801	-0.81799	-4.42578	9.60939e-06	9.90824e-05	6.30816e-05	1
Ctcf	13018	172	91	126		0.91847	0.563266	3.10042	0.00193246	0.0148565	0.0116878	0		0.448985	1.2438	7.5381	4.76884e-14	1.98409e-12	1.51813e-12	1		-0.469485	0.680535	3.58836	0.000332759	0.00256564	0.00163343	1
Cugbp1	13046	28	24	13		0.222392	-0.132812	-0.332701	0.73936	0.941153	0.717113	0		1.10692	1.90173	4.14842	3.34776e-05	0.000438631	0.000335619	1		0.884523	2.03454	4.3565	1.32161e-05	0.000132468	8.43368e-05	1
Dnahc8	13417	28	30	0		-0.0995357	-0.45474	-1.20451	0.228392	0.542916	0.426991	0		5.80735	6.60217	6.37776	1.79702e-10	4.95539e-09	3.79162e-09	1		5.90689	7.05691	7.07554	1.48863e-12	3.30722e-11	2.10556e-11	1
Dpm1	13480	23	24	0		-0.0614005	-0.416605	-0.993532	0.320451	0.649034	0.510603	0		5.52356	6.31838	5.81071	6.22098e-09	1.50541e-07	1.15187e-07	1		5.58496	6.73498	6.38637	1.69872e-10	3.16947e-09	2.01787e-09	1
Dyrk1a	13548	355	301	363		0.238056	-0.117149	-1.04276	0.29706	0.619911	0.487692	0		-0.0321505	0.762665	7.21992	5.20184e-13	1.89787e-11	1.45216e-11	1		-0.270206	0.879814	8.15372	3.52898e-16	1.0277e-14	6.5429e-15	1
Enc1	13803	4	5	47		-0.321928	-0.677132	-0.70451	0.481116	0.748402	0.587175	0		-3.55459	-2.75977	-5.1035	3.33431e-07	6.35126e-06	4.85967e-06	1		-3.23266	-2.08264	-4.15443	3.26097e-05	0.000299038	0.000190385	1
Fscn1	14086	190	148	212		0.360402	0.00519793	0.0331274	0.973573	0.977739	0.769199	0		-0.158065	0.636751	4.5062	6.59987e-06	0.00010001	7.64083e-05	1		-0.518467	0.631553	4.28352	1.83962e-05	0.000176981	0.000112676	1
Fmod	14264	8	2	41		2	1.6448	1.61844	0.105567	0.321906	0.251995	0		-2.35755	-1.56274	-3.32133	0.000895897	0.00831554	0.00636264	1		-4.35755	-3.20753	-4.91757	8.76257e-07	1.07292e-05	6.83081e-06	1
Fxr1	14359	67	46	206		0.542527	0.187323	0.686754	0.492238	0.762138	0.599583	0		-1.62041	-0.825596	-4.46962	7.83573e-06	0.00011614	8.88648e-05	1		-2.16294	-1.01292	-5.09234	3.53673e-07	4.55024e-06	2.89694e-06	1
Fzd7	14369	284	231	313		0.297998	-0.0572062	-0.450671	0.652227	0.929423	0.717113	0		-0.140272	0.654544	5.64654	1.63711e-08	3.76932e-07	2.87211e-07	1		-0.43827	0.71175	5.94869	2.70304e-09	4.46365e-08	2.84181e-08	1
Galc	14420	15	15	0		0	-0.355204	-0.676845	0.498504	0.769898	0.605571	0		4.90689	5.70171	4.71215	2.45123e-06	4.0229e-05	3.07812e-05	1		4.90689	6.05691	5.10667	3.27879e-07	4.23101e-06	2.6937e-06	1
Gbas	14467	179	164	203		0.126264	-0.228941	-1.47487	0.140248	0.403452	0.317401	0		-0.18152	0.613296	4.2298	2.33901e-05	0.00031971	0.000244627	1		-0.307784	0.842236	5.79781	6.71873e-09	1.06462e-07	6.778e-08	1
Gli2	14633	151	135	150		0.161589	-0.193615	-1.13854	0.254896	0.572654	0.445283	0		0.00958605	0.804402	4.92922	8.25585e-07	1.46657e-05	1.12215e-05	1		-0.152003	0.998017	6.06683	1.30462e-09	2.24021e-08	1.42624e-08	1
Glul	14645	166	135	168		0.298224	-0.0569805	-0.343102	0.731522	0.931622	0.717113	0		-0.017278	0.777538	5.01908	5.192e-07	9.61939e-06	7.36029e-06	1		-0.315502	0.834518	5.21879	1.80097e-07	2.35218e-06	1.49753e-06	1
Hoxa2	15399	28	36	4		-0.36257	-0.717774	-1.98991	0.0466008	0.186497	0.146719	0		2.80735	3.60217	5.85224	4.84999e-09	1.19189e-07	9.11977e-08	1		3.16993	4.31995	7.62425	2.45466e-14	6.41188e-13	4.08217e-13	1
Id1	15901	2	1	59		1	0.644796	0.377253	0.705986	0.947488	0.717113	0		-4.88264	-4.08783	-6.72847	1.71454e-11	5.17965e-10	3.96321e-10	1		-5.88264	-4.73262	-6.68252	2.34876e-11	4.75265e-10	3.02581e-10	1
Itsn1	16443	33	25	106		0.400538	0.0453336	0.11954	0.904848	0.944621	0.743145	0		-1.68353	-0.888711	-3.41349	0.000641377	0.00625936	0.00478936	1		-2.08406	-0.934044	-3.41455	0.000638865	0.00455126	0.00289759	1
Kras	16653	209	150	187		0.47854	0.123336	0.807721	0.419251	0.779866	0.561212	0		0.160465	0.95528	6.70957	1.952e-11	5.85971e-10	4.48356e-10	1		-0.318076	0.831944	5.48671	4.09484e-08	5.78648e-07	3.68401e-07	1
Llgl1	16897	21	22	11		-0.0671142	-0.422319	-0.963323	0.335386	0.6701	0.527051	0		0.932886	1.7277	3.36378	0.000768824	0.00730768	0.00559148	1		1	2.15002	4.32043	1.55727e-05	0.00015465	9.84297e-05	1
Myh4	17884	3	1	35		1.58496	1.22976	0.796257	0.425883	0.772396	0.561212	0		-3.54432	-2.7495	-4.39547	1.10536e-05	0.000159839	0.000122301	1		-5.12928	-3.97926	-4.9311	8.17694e-07	1.00693e-05	6.41071e-06	1
Nnat	18111	5	10	58		-1	-1.3552	-1.77299	0.076231	0.256676	0.20159	0		-3.53605	-2.74124	-5.64941	1.60997e-08	3.73404e-07	2.85013e-07	1		-2.53605	-1.38603	-3.46551	0.000529232	0.00389248	0.00247817	1
Pdgfra	18595	70	37	232		0.91983	0.564625	1.98191	0.0474898	0.189295	0.148921	0		-1.7287	-0.933882	-5.26578	1.39595e-07	2.82948e-06	2.16498e-06	1		-2.64853	-1.49851	-7.34962	1.98776e-13	4.68155e-12	2.98054e-12	1
Pik3r3	18710	8	8	49		0	-0.355204	-0.49429	0.621101	0.895301	0.703328	0		-2.61471	-1.81989	-4.04414	5.25149e-05	0.000665985	0.000509579	1		-2.61471	-1.46469	-3.32048	0.000898637	0.00623691	0.00397078	1
Pitx1	18740	7	9	358		-0.36257	-0.717774	-0.994906	0.319782	0.648668	0.509797	0		-5.67646	-4.88165	-17.25	1.11933e-66	2.41317e-64	1.84644e-64	1		-5.31389	-4.16387	-15.9841	1.65015e-57	2.9634e-55	1.88667e-55	1
Papola	18789	484	383	551		0.337663	-0.0175417	-0.179235	0.857753	1	0.717113	0		-0.187045	0.60777	6.90238	5.1137e-12	1.64995e-10	1.26246e-10	1		-0.524708	0.625312	6.83313	8.30826e-12	1.75532e-10	1.11754e-10	1
Plxna2	18845	91	62	75		0.553598	0.198394	0.84607	0.397514	0.764007	0.561212	0		0.278976	1.07379	4.87464	1.09006e-06	1.88006e-05	1.43853e-05	1		-0.274622	0.875398	3.68328	0.000230248	0.00184113	0.00117217	1
Med1	19014	431	357	596		0.271764	-0.0834405	-0.81371	0.415811	0.775636	0.561212	0		-0.467624	0.327191	3.68118	0.000232157	0.00253131	0.00193683	1		-0.739388	0.410632	4.49643	6.91046e-06	7.21164e-05	4.59135e-05	1
Psen2	19165	NA	NA	64		NA	NA	NA	NA	NA	NA	0		-7	-6.20518	-7.37042	1.70087e-13	6.66712e-12	5.10136e-12	1		-7	-5.84998	-7.08868	1.35395e-12	3.03933e-11	1.93501e-11	1
Psmb4	19172	705	543	776		0.376671	0.0214667	0.263042	0.792518	0.97748	0.717113	0		-0.138433	0.656382	8.92412	4.49249e-19	2.95943e-17	2.26441e-17	1		-0.515104	0.634916	8.24987	1.58572e-16	4.74616e-15	3.02168e-15	1
Ptpn5	19259	28	40	17		-0.514573	-0.869777	-2.47568	0.0132982	0.0738483	0.058057	0		0.719892	1.51471	3.53338	0.000410278	0.00417586	0.00319516	1		1.23447	2.38449	6.20383	5.5107e-10	9.77413e-09	6.22277e-09	1
Ptpra	19262	173	131	441		0.401205	0.0460009	0.277769	0.78119	0.968297	0.717113	0		-1.35001	-0.555191	-4.60976	4.03143e-06	6.395e-05	4.89314e-05	1		-1.75121	-0.601192	-4.75035	2.03069e-06	2.36548e-05	1.506e-05	1
Rbbp6	19647	389	308	503		0.33684	-0.0183645	-0.168217	0.866413	0.916486	0.720328	0		-0.370788	0.424028	4.45645	8.33293e-06	0.000122743	9.39166e-05	1		-0.707628	0.442392	4.47432	7.66554e-06	7.98031e-05	5.08072e-05	1
Rock1	19877	233	175	266		0.412975	0.0577707	0.404055	0.686172	0.964024	0.717113	0		-0.191096	0.603719	4.75875	1.948e-06	3.24189e-05	2.48053e-05	1		-0.604071	0.545949	4.08695	4.37076e-05	0.000394926	0.000251433	1
Rpl7	19989	118	75	78		0.653824	0.29862	1.42525	0.154085	0.419657	0.330149	0		0.597241	1.39206	6.81014	9.75035e-12	3.00298e-10	2.29773e-10	1		-0.0565835	1.09344	4.87253	1.10176e-06	1.34141e-05	8.54021e-06	1
Rrm1	20133	286	233	302		0.295685	-0.0595191	-0.47073	0.637833	0.914465	0.717113	0		-0.0785334	0.716282	6.13483	8.52494e-10	2.2844e-08	1.74791e-08	1		-0.374219	0.775801	6.44011	1.19389e-10	2.26681e-09	1.44318e-09	1
Khdrbs1	20218	412	312	425		0.401098	0.045894	0.427853	0.668758	0.942545	0.717113	0		-0.0448185	0.749997	7.66623	1.77122e-14	8.07779e-13	6.18073e-13	1		-0.445917	0.704103	6.84923	7.4247e-12	1.57638e-10	1.00361e-10	1
Scnn1b	20277	4	10	59		-1.32193	-1.67713	-2.0751	0.0379769	0.158751	0.124826	0		-3.88264	-3.08783	-6.04418	1.50175e-09	3.87108e-08	2.96196e-08	1		-2.56071	-1.41069	-3.54228	0.000396689	0.00298382	0.00189894	1
Sfrs3	20383	869	616	1035		0.496426	0.141222	1.8822	0.0598095	0.220758	0.173673	0		-0.252203	0.542613	8.35609	6.48318e-17	3.74997e-15	2.86929e-15	1		-0.748629	0.401392	5.78584	7.21494e-09	1.13491e-07	7.22546e-08	1
Slc20a1	20515	143	136	125		0.0724085	-0.282796	-1.6435	0.10028	0.319581	0.247207	0		0.194087	0.988903	5.71141	1.12046e-08	2.64396e-07	2.02303e-07	1		0.121679	1.2717	7.39956	1.36641e-13	3.25371e-12	2.0715e-12	1
Slc4a2	20535	181	195	157		-0.107484	-0.462689	-3.12132	0.0018004	0.0140031	0.0110164	0		0.205225	1.00004	6.48577	8.82809e-11	2.52239e-09	1.93001e-09	1		0.31271	1.46273	9.86024	6.19017e-23	2.54092e-21	1.61769e-21	1
Slc6a2	20538	48	41	35		0.22741	-0.127794	-0.418801	0.675361	0.951516	0.717113	0		0.455679	1.2505	3.99835	6.3785e-05	0.000794047	0.000607566	1		0.228269	1.37829	4.32214	1.54522e-05	0.000153808	9.79229e-05	1
Snap91	20616	62	51	22		0.281771	-0.0734333	-0.270948	0.786431	0.972678	0.717113	0		1.49476	2.28958	6.9491	3.67617e-12	1.21084e-10	9.26473e-11	1		1.21299	2.36301	6.96799	3.21512e-12	6.89411e-11	4.38919e-11	1
Sox12	20667	260	181	236		0.522522	0.167318	1.21298	0.225139	0.535981	0.421663	0		0.139725	0.934541	7.34796	2.01259e-13	7.69818e-12	5.89027e-12	1		-0.382797	0.767223	5.62122	1.89611e-08	2.81801e-07	1.7941e-07	1
Sox4	20677	184	157	190		0.228941	-0.126263	-0.810142	0.417859	0.778001	0.561212	0		-0.0462937	0.748522	5.11279	3.17439e-07	6.0956e-06	4.66406e-06	1		-0.275235	0.874785	5.85872	4.66438e-09	7.52939e-08	4.79364e-08	1
Sp4	20688	94	73	95		0.364764	0.00955998	0.042815	0.965849	0.978354	0.768645	0		-0.0152668	0.779549	3.78495	0.000153738	0.00173614	0.00132815	1		-0.380031	0.769989	3.58033	0.000343161	0.00264111	0.00168148	1
Srp14	20813	849	649	2555		0.387546	0.0323418	0.434185	0.664154	0.942716	0.717113	0		-1.58949	-0.794671	-15.2617	1.37538e-52	2.50901e-50	1.91977e-50	1		-1.97703	-0.827013	-15.1505	7.52311e-52	1.04595e-49	6.65915e-50	1
Tbca	21371	131	103	123		0.346922	-0.00828184	-0.0439249	0.964964	0.977706	0.768645	0		0.0909085	0.885724	4.98444	6.21411e-07	1.12067e-05	8.57479e-06	1		-0.256014	0.894006	4.83307	1.34444e-06	1.60959e-05	1.02476e-05	1
Tbx5	21388	59	75	2		-0.346176	-0.70138	-2.81477	0.00488116	0.0330099	0.0259693	0		4.88264	5.67746	9.34497	9.19154e-21	6.50679e-19	4.97867e-19	1		5.22882	6.37884	11.3735	5.66945e-30	3.4416e-28	2.19112e-28	1
Tgfb1i1	21804	2	2	38		0	-0.355204	-0.247142	0.804798	0.972338	0.717113	0		-4.24793	-3.45311	-5.09174	3.54794e-07	6.73115e-06	5.15034e-06	1		-4.24793	-3.09791	-4.66013	3.16017e-06	3.5104e-05	2.23492e-05	1
Tial1	21843	462	367	583		0.332113	-0.0230915	-0.23073	0.817525	0.969368	0.717113	0		-0.335603	0.459213	5.22821	1.71155e-07	3.42527e-06	2.62085e-06	1		-0.667716	0.482304	5.28862	1.23245e-07	1.64454e-06	1.04701e-06	1
Tnfrsf18	21936	89	39	39		1.19033	0.835127	3.15407	0.00161011	0.0127467	0.010028	0		1.19033	1.98515	7.61007	2.73939e-14	1.19201e-12	9.12068e-13	1		0	1.15002	3.65918	0.00025302	0.00200831	0.00127861	1
Dedd	21945	43	36	29		0.25634	-0.0988646	-0.30512	0.760275	0.960423	0.717113	0		0.568284	1.3631	4.04541	5.22319e-05	0.000664171	0.000508191	1		0.311944	1.46196	4.23403	2.29542e-05	0.000215071	0.000136926	1
Ube2a	22209	90	54	229		0.736966	0.381761	1.56843	0.11678	0.343118	0.269935	0		-1.34735	-0.552535	-3.30684	0.000943548	0.00872368	0.00667494	1		-2.08432	-0.934296	-5.0204	5.15651e-07	6.49841e-06	4.13726e-06	1
Eif4e2	26987	143	132	129		0.115477	-0.239727	-1.38284	0.166715	0.447942	0.348272	0		0.148644	0.94346	5.49204	3.97306e-08	8.56556e-07	6.55395e-07	1		0.0331669	1.18319	6.88737	5.68322e-12	1.21261e-10	7.72016e-11	1
Nufip1	27275	11	2	75		2.45943	2.10423	2.2421	0.0249551	0.116799	0.0917257	0		-2.76939	-1.97457	-5.28507	1.25658e-07	2.56895e-06	1.96564e-06	1		-5.22882	-4.0788	-7.27249	3.52915e-13	8.17777e-12	5.18445e-12	1
Csnk1e	27373	15	14	5		0.0995357	-0.255669	-0.478847	0.632047	0.907147	0.713374	0		1.58496	2.37978	3.49747	0.000469695	0.00470986	0.00360375	1		1.48543	2.63545	3.88378	0.000102846	0.000876022	0.000557726	1
Pdlim4	30794	196	124	178		0.660514	0.305309	1.87608	0.0606439	0.223631	0.175934	0		0.138976	0.933792	6.37499	1.82977e-10	5.01653e-09	3.8384e-09	1		-0.521537	0.628483	3.90369	9.4736e-05	0.000816624	0.00051991	1
Fbxw4	30838	5	7	76		-0.485427	-0.840631	-1.00596	0.314436	0.645703	0.506939	0		-3.926	-3.13118	-6.9042	5.04886e-12	1.64019e-10	1.25499e-10	1		-3.44057	-2.29055	-5.60472	2.08594e-08	3.07891e-07	1.96021e-07	1
Hnrnpu	51810	1050	838	1250		0.325367	-0.0298371	-0.45047	0.652371	0.929297	0.717113	0		-0.251539	0.543277	9.1979	3.64998e-20	2.50896e-18	1.91973e-18	1		-0.576906	0.573114	9.35627	8.26043e-21	3.04295e-19	1.93731e-19	1
Cd164	53599	2	3	29		-0.584963	-0.940167	-0.72393	0.469109	0.756566	0.586582	0		-3.85798	-3.06317	-4.22162	2.42556e-05	0.000325904	0.000249366	1		-3.27302	-2.123	-3.30336	0.000955343	0.00657227	0.00418095	1
Rab11a	53869	60	42	216		0.514573	0.159369	0.555585	0.578494	0.862231	0.678328	0		-1.848	-1.05318	-5.61268	1.99218e-08	4.47815e-07	3.42646e-07	1		-2.36257	-1.21255	-6.02991	1.64055e-09	2.77285e-08	1.76536e-08	1
Mkrn1	54484	41	34	23		0.270089	-0.0851152	-0.255893	0.798034	0.983523	0.717113	0		0.83399	1.62881	4.50778	6.55095e-06	9.9587e-05	7.61991e-05	1		0.563901	1.71392	4.61776	3.87903e-06	4.22187e-05	2.68789e-05	1
Eif3d	55944	218	212	215		0.0402639	-0.31494	-2.27286	0.0230347	0.109676	0.0862833	0		0.0199915	0.814807	5.98903	2.11091e-09	5.38282e-08	4.11867e-08	1		-0.0202724	1.12975	8.41281	4.00288e-17	1.25018e-15	7.95933e-16	1
Rbm38	56190	1	1	39		0	-0.355204	-0.174756	0.861272	0.949302	0.717113	0		-5.2854	-4.49059	-5.60428	2.09122e-08	4.65665e-07	3.56304e-07	1		-5.2854	-4.13538	-5.26509	1.4012e-07	1.85821e-06	1.18304e-06	1
Rbms2	56516	30	28	16		0.0995357	-0.255669	-0.677213	0.498271	0.769985	0.605571	0		0.906891	1.70171	3.97791	6.95234e-05	0.000839057	0.000642005	1		0.807355	1.95738	4.58805	4.47412e-06	4.83295e-05	3.07693e-05	1
Pfdn5	56612	984	783	1186		0.329646	-0.0255583	-0.373222	0.708983	0.924458	0.717113	0		-0.269374	0.525442	8.63769	5.73601e-18	3.53323e-16	2.70346e-16	1		-0.59902	0.551	8.72761	2.60116e-18	8.6907e-17	5.533e-17	1
Myg1	60315	1	4	126		-2	-2.3552	-1.63869	0.101278	0.317937	0.247207	0		-6.97728	-6.18246	-10.3445	4.43402e-25	3.89455e-23	2.97992e-23	1		-4.97728	-3.82726	-9.23912	2.48525e-20	9.00121e-19	5.73069e-19	1
Gmfb	63985	29	20	13		0.536053	0.180849	0.436662	0.662356	0.941504	0.717113	0		1.15754	1.95236	4.29639	1.73606e-05	0.00024147	0.000184761	1		0.621488	1.77151	3.62424	0.000289808	0.00226281	0.00144064	1
Tnmd	64103	1218	862	3002		0.498754	0.14355	2.26554	0.0234797	0.111661	0.0876914	0		-1.30141	-0.506594	-11.0926	1.36234e-28	1.43591e-26	1.09868e-26	1		-1.80016	-0.650144	-13.3188	1.79975e-40	1.84689e-38	1.17583e-38	1
Grina	66168	119	113	121		0.0746388	-0.280566	-1.48678	0.137073	0.395173	0.310887	0		-0.0240455	0.77077	4.21723	2.47318e-05	0.00033043	0.000252829	1		-0.0986843	1.05134	5.79305	6.91188e-09	1.09122e-07	6.94731e-08	1
Nudt14	66174	122	85	83		0.521346	0.166142	0.825027	0.409356	0.767543	0.561212	0		0.555698	1.35051	6.76654	1.31903e-11	4.03623e-10	3.08833e-10	1		0.0343515	1.18437	5.53082	3.18735e-08	4.57916e-07	2.91535e-07	1
2610036L11Rik	66311	2	4	223		-1	-1.3552	-1.12133	0.262149	0.571104	0.445283	0		-6.8009	-6.00608	-13.7843	3.16817e-43	4.8473e-41	3.70892e-41	1		-5.8009	-4.65088	-12.9499	2.35244e-38	2.1123e-36	1.34481e-36	1
2010012O05Rik	66439	35	43	183		-0.296982	-0.652186	-1.99868	0.0456434	0.183771	0.144575	0		-2.38642	-1.5916	-7.11147	1.14813e-12	3.97489e-11	3.04139e-11	1		-2.08944	-0.939415	-4.50835	6.53325e-06	6.85117e-05	4.36185e-05	1
Ndufb7	66916	91	86	4		0.0815299	-0.273674	-1.26663	0.205286	0.522048	0.399597	0		4.50779	5.30261	11.5671	6.0512e-31	7.00021e-29	5.35622e-29	1		4.42626	5.57628	12.2354	2.01189e-34	1.44521e-32	9.20104e-33	1
Prpf38b	66921	324	246	345		0.397335	0.0421312	0.348482	0.727478	0.928547	0.717113	0		-0.0906025	0.704213	6.43346	1.24728e-10	3.5005e-09	2.67841e-09	1		-0.487938	0.662082	5.75997	8.413e-09	1.30903e-07	8.33402e-08	1
Dnajb4	67035	71	63	56		0.172467	-0.182737	-0.735341	0.462132	0.756319	0.586582	0		0.342392	1.13721	4.5101	6.47958e-06	9.91376e-05	7.5676e-05	1		0.169925	1.31995	5.18321	2.18103e-07	2.8314e-06	1.80263e-06	1
Ola1	67059	340	258	344		0.398164	0.0429594	0.363959	0.715889	0.925598	0.717113	0		-0.0168738	0.777942	7.18805	6.57249e-13	2.36162e-11	1.80699e-11	1		-0.415037	0.734983	6.46615	1.00531e-10	1.93432e-09	1.2315e-09	1
5730557B15Rik	67434	220	161	575		0.450443	0.0952385	0.643053	0.52019	0.793712	0.624188	0		-1.38606	-0.591243	-5.57123	2.52948e-08	5.58015e-07	4.26966e-07	1		-1.8365	-0.686481	-6.10352	1.03755e-09	1.79592e-08	1.14339e-08	1
Rpl41	67945	28	40	11		-0.514573	-0.869777	-2.47568	0.0132982	0.0738483	0.058057	0		1.34792	2.14274	4.48296	7.36162e-06	0.00011032	8.4278e-05	1		1.8625	3.01252	7.02954	2.07219e-12	4.51067e-11	2.87175e-11	1
Rab14	68365	284	205	250		0.470267	0.115063	0.879777	0.37898	0.732267	0.561212	0		0.183963	0.978779	7.98192	1.44071e-15	7.26943e-14	5.56221e-14	1		-0.286304	0.863716	6.62322	3.51446e-11	7.01265e-10	4.46466e-10	1
Hnrnpul2	68693	299	235	373		0.347485	-0.00771959	-0.0618686	0.950667	0.976864	0.763242	0		-0.31903	0.475786	4.34416	1.3981e-05	0.000197946	0.000151458	1		-0.666515	0.483505	4.24051	2.23011e-05	0.000209407	0.00013332	1
Ptms	69202	85	65	82		0.387023	0.0318188	0.134985	0.892624	0.933325	0.734258	0		0.0518389	0.846655	3.86378	0.000111647	0.00128843	0.000985841	1		-0.335184	0.814836	3.5475	0.000388913	0.00295629	0.0018802	1
Med30	69790	187	161	207		0.215978	-0.139227	-0.902606	0.366735	0.714838	0.561212	0		-0.146592	0.648223	4.54197	5.57323e-06	8.6385e-05	6.60976e-05	1		-0.36257	0.78745	5.42209	5.89048e-08	8.21617e-07	5.23088e-07	1
Prpf3	70767	11	8	137		0.459432	0.104227	0.157059	0.875198	0.921262	0.723169	0		-3.6386	-2.84378	-8.84902	8.82874e-19	5.65875e-17	4.3298e-17	1		-4.09803	-2.94801	-8.6422	5.51402e-18	1.80041e-16	1.14625e-16	1
Cic	71722	153	125	184		0.291604	-0.0636008	-0.368078	0.712815	0.921923	0.717113	0		-0.266174	0.528642	3.42048	0.000625103	0.00611312	0.00467746	1		-0.557778	0.592242	3.71668	0.000201857	0.00163843	0.00104312	1
Lrpprc	72416	313	317	293		-0.0183202	-0.373524	-3.26367	0.00109978	0.00914196	0.00719209	0		0.095262	0.890078	7.73858	1.0053e-14	4.72093e-13	3.61222e-13	1		0.113582	1.2636	11.244	2.47876e-29	1.40572e-27	8.94959e-28	1
2610507B11Rik	72503	123	96	365		0.357552	0.00234769	0.012043	0.990391	0.99288	0.781066	0		-1.56924	-0.774422	-5.63122	1.78936e-08	4.04139e-07	3.09227e-07	1		-1.92679	-0.77677	-5.41604	6.09341e-08	8.4718e-07	5.39364e-07	1
Bclaf1	72567	227	143	210		0.666677	0.311473	2.05767	0.0396221	0.163487	0.128617	0		0.112303	0.907119	6.69583	2.14444e-11	6.39691e-10	4.8946e-10	1		-0.554374	0.595646	3.99591	6.44463e-05	0.00057153	0.000363869	1
Setd5	72895	292	296	268		-0.0196288	-0.374833	-3.16391	0.00155665	0.012348	0.00971431	0		0.123735	0.918551	7.67537	1.64942e-14	7.59534e-13	5.81159e-13	1		0.143364	1.29338	11.0636	1.8834e-28	1.00215e-26	6.38028e-27	1
Otud4	73945	124	125	120		-0.011588	-0.366792	-2.01404	0.0440057	0.178438	0.140379	0		0.0473057	0.842121	4.64565	3.39011e-06	5.4506e-05	4.17053e-05	1		0.0588937	1.20891	6.81745	9.26709e-12	1.93889e-10	1.23441e-10	1
Tubgcp2	74237	25	24	111		0.0588937	-0.296311	-0.721537	0.470579	0.74701	0.587175	0		-2.15056	-1.35574	-4.91442	8.90461e-07	1.57006e-05	1.20061e-05	1		-2.20945	-1.05943	-3.87804	0.000105301	0.000895164	0.000569108	1
Ctbs	74245	193	143	203		0.432586	0.0773814	0.490865	0.623522	0.896847	0.705549	0		-0.0728789	0.721937	5.07375	3.90041e-07	7.34114e-06	5.61708e-06	1		-0.505465	0.644555	4.28751	1.80688e-05	0.000175398	0.000111548	1
Rnf145	74315	33	29	258		0.186413	-0.168791	-0.46191	0.644146	0.918892	0.717113	0		-2.96683	-2.17202	-10.4208	1.99348e-25	1.81828e-23	1.39126e-23	1		-3.15325	-2.00323	-9.49322	2.24006e-21	8.54396e-20	5.43958e-20	1
Eaf1	74427	45	17	218		1.40439	1.04919	2.71484	0.00663074	0.0424666	0.033409	0		-2.27633	-1.48152	-7.36428	1.78104e-13	6.92416e-12	5.29803e-12	1		-3.68072	-2.5307	-10.0607	8.23987e-24	3.55138e-22	2.26101e-22	1
Flywch2	76917	95	58	53		0.711875	0.35667	1.51208	0.130515	0.379005	0.298168	0		0.841935	1.63675	6.88608	5.7349e-12	1.83788e-10	1.40626e-10	1		0.130061	1.28008	4.85647	1.19494e-06	1.44263e-05	9.18463e-06	1
Skap1	78473	61	56	37		0.123382	-0.231822	-0.872044	0.383184	0.739316	0.561212	0		0.721284	1.5161	5.21899	1.79903e-07	3.58521e-06	2.74323e-06	1		0.597902	1.74792	6.00856	1.87178e-09	3.13906e-08	1.99851e-08	1
Mesdc1	80889	296	275	330		0.106166	-0.249039	-2.07077	0.0383799	0.15985	0.125756	0		-0.156869	0.637947	5.63472	1.75342e-08	3.97917e-07	3.04467e-07	1		-0.263034	0.886986	7.84702	4.26039e-15	1.17707e-13	7.49389e-14	1
Ptov1	84113	38	22	17		0.788496	0.433292	1.14633	0.251659	0.585491	0.445283	0		1.16046	1.95528	4.923	8.52294e-07	1.50837e-05	1.15413e-05	1		0.371969	1.52199	3.41006	0.000649479	0.00461923	0.00294087	1
Csnk1a1	93687	68	44	190		0.628031	0.272827	0.992839	0.320789	0.649389	0.510883	0		-1.48239	-0.687577	-3.66145	0.000250795	0.00270653	0.00206855	1		-2.11042	-0.960404	-4.67938	2.87749e-06	3.23811e-05	2.06157e-05	1
Tada3l	101206	18	22	152		-0.289507	-0.644711	-1.41501	0.157066	0.425744	0.334711	0		-3.078	-2.28319	-8.24706	1.62342e-16	8.85046e-15	6.77194e-15	1		-2.7885	-1.63848	-6.34843	2.17529e-10	4.02383e-09	2.5618e-09	1
Gadd45gip1	102060	81	76	310		0.0919225	-0.263282	-1.14754	0.251158	0.584668	0.445283	0		-1.93627	-1.14146	-7.17736	7.10696e-13	2.51555e-11	1.92477e-11	1		-2.0282	-0.878177	-5.54435	2.95043e-08	4.25296e-07	2.70768e-07	1
Xpo1	103573	331	252	342		0.393407	0.0382032	0.319609	0.749265	0.951788	0.717113	0		-0.0471651	0.747651	6.85193	7.28577e-12	2.30376e-10	1.76272e-10	1		-0.440573	0.709447	6.19581	5.79857e-10	1.02426e-08	6.521e-09	1
1110002B05Rik	104725	722	552	708		0.387331	0.0321263	0.397651	0.690888	0.964535	0.717113	0		0.0282495	0.823065	11.0016	3.7521e-28	3.86874e-26	2.96017e-26	1		-0.359081	0.790939	10.0852	6.42257e-24	2.79609e-22	1.78015e-22	1
Wdr74	107071	6	3	38		1	0.644796	0.653425	0.513482	0.786787	0.616843	0		-2.66297	-1.86815	-3.62536	0.000288558	0.00304817	0.00233231	1		-3.66297	-2.51294	-4.18347	2.87098e-05	0.000266105	0.000169418	1
Macrod1	107227	1	0	22		NA	NA	NA	NA	NA	NA	0		-4.45943	-3.66462	-3.96355	7.38449e-05	0.000887823	0.000678459	1		-5.45943	-4.30941	-3.99842	6.37673e-05	0.000566674	0.000360777	1
Tm9sf3	107358	248	230	262		0.108706	-0.246498	-1.87511	0.060778	0.223919	0.17616	0		-0.0792267	0.715589	5.7076	1.14581e-08	2.69039e-07	2.05855e-07	1		-0.187933	0.962087	7.68263	1.55855e-14	4.14653e-13	2.63992e-13	1
Tpr	108989	584	493	711		0.244381	-0.110824	-1.2644	0.206087	0.523749	0.399597	0		-0.283881	0.510935	6.48297	8.99355e-11	2.55427e-09	1.95441e-09	1		-0.528262	0.621758	7.71484	1.21135e-14	3.26307e-13	2.07746e-13	1
Rars2	109093	9	6	53		0.584963	0.229758	0.306428	0.759279	0.960534	0.717113	0		-2.558	-1.76318	-4.11516	3.86918e-05	0.000498683	0.000381568	1		-3.14296	-1.99294	-4.28778	1.80467e-05	0.000175579	0.000111548	1
Rarres1	109222	20	16	80		0.321928	-0.0332762	-0.0692452	0.944794	0.971705	0.763242	0		-2	-1.20518	-3.80675	0.000140804	0.00160152	0.00122463	1		-2.32193	-1.17191	-3.57142	0.000355058	0.0027278	0.00173668	1
Gabra5	110886	11	10	0		0.137504	-0.217701	-0.346872	0.728687	0.929347	0.717113	0		4.45943	5.25425	4.01837	5.86032e-05	0.000737281	0.000564132	1		4.32193	5.47195	4.16875	3.06276e-05	0.000282061	0.000179577	1
Derl2	116891	95	68	76		0.482393	0.127188	0.561087	0.574738	0.857594	0.67468	0		0.321928	1.11674	5.14146	2.72615e-07	5.32105e-06	4.07141e-06	1		-0.160465	0.989555	4.27504	1.91106e-05	0.000182227	0.000116016	1
Mtmr4	170749	306	305	416		0.00472241	-0.350482	-3.01577	0.00256324	0.0191882	0.0150956	0		-0.443052	0.351764	3.31985	0.000900663	0.00834345	0.006384	1		-0.447774	0.702246	6.75619	1.4167e-11	2.92153e-10	1.86001e-10	1
Kbtbd2	210973	533	398	635		0.421367	0.0661628	0.699253	0.484394	0.751158	0.590946	0		-0.252621	0.542195	6.53628	6.3069e-11	1.824e-09	1.39564e-09	1		-0.673988	0.476032	5.44208	5.26612e-08	7.39315e-07	4.7069e-07	1
4932415M13Rik	211496	59	56	50		0.0752881	-0.279916	-1.04422	0.296384	0.618824	0.486836	0		0.238787	1.0336	3.80442	0.000142135	0.00160894	0.00123108	1		0.163499	1.31352	4.86835	1.12533e-06	1.36625e-05	8.69833e-06	1
Arfgef1	211673	161	162	157		-0.00893312	-0.364137	-2.27745	0.0227596	0.110745	0.0859436	0		0.0362961	0.831112	5.23461	1.65335e-07	3.32282e-06	2.54246e-06	1		0.0452293	1.19525	7.69204	1.44811e-14	3.87661e-13	2.46807e-13	1
Ythdf2	213541	112	117	111		-0.0630098	-0.418214	-2.20194	0.0276698	0.127633	0.10041	0		0.0129391	0.807755	4.26019	2.0425e-05	0.0002808	0.000214854	1		0.0759489	1.22597	6.66891	2.57716e-11	5.19045e-10	3.30454e-10	1
Jarid1a	214899	68	70	247		-0.0418202	-0.397024	-1.62268	0.104658	0.32221	0.251995	0		-1.8609	-1.06609	-6.06206	1.34389e-09	3.50224e-08	2.67974e-08	1		-1.81908	-0.669064	-3.90955	9.24692e-05	0.000800286	0.000509508	1
Unk	217331	77	76	70		0.018859	-0.336345	-1.44755	0.147744	0.418085	0.319397	0		0.137504	0.932319	3.98982	6.61237e-05	0.00081673	0.000624922	1		0.118644	1.26866	5.5207	3.37642e-08	4.81867e-07	3.06784e-07	1
Ahsa1	217737	309	300	301		0.0426443	-0.31256	-2.68491	0.00725486	0.0460938	0.0362626	0		0.0378434	0.832659	7.26491	3.73281e-13	1.38318e-11	1.05834e-11	1		-0.00480099	1.14522	10.119	4.55158e-24	2.00177e-22	1.27444e-22	1
AW555464	217882	217	178	266		0.285818	-0.0693865	-0.478767	0.632104	0.906903	0.713374	0		-0.293731	0.501085	3.88006	0.000104429	0.00122298	0.000935761	1		-0.579549	0.570471	4.28872	1.79702e-05	0.00017523	0.000111548	1
Nup153	218210	153	144	154		0.0874628	-0.267741	-1.60533	0.108421	0.326243	0.25666	0		-0.0093987	0.785417	4.86064	1.17008e-06	2.01075e-05	1.53853e-05	1		-0.0968615	1.05316	6.54917	5.78563e-11	1.12833e-09	7.18359e-10	1
Rnf165	225743	36	49	0		-0.444785	-0.799989	-2.55093	0.0107436	0.0630861	0.0495941	0		6.16993	6.96474	7.16428	7.8197e-13	2.74732e-11	2.10212e-11	1		6.61471	7.76473	8.80118	1.35382e-18	4.55855e-17	2.90223e-17	1
Yod1	226418	5	2	60		1.32193	0.966724	0.845779	0.397676	0.757207	0.561212	0		-3.58496	-2.79015	-5.79915	6.665e-09	1.60467e-07	1.22782e-07	1		-4.90689	-3.75687	-6.33503	2.37292e-10	4.33359e-09	2.75901e-09	1
Dlgap4	228836	585	413	737		0.502295	0.147091	1.60604	0.108264	0.326265	0.256537	0		-0.333228	0.461588	5.91229	3.37389e-09	8.42229e-08	6.44432e-08	1		-0.835523	0.314497	3.76678	0.000165369	0.00137066	0.00087264	1
Zfp362	230761	227	145	185		0.646639	0.291435	1.93199	0.0533601	0.201235	0.158314	0		0.295167	1.08998	7.79453	6.46463e-15	3.161e-13	2.41864e-13	1		-0.351472	0.798548	5.20796	1.90924e-07	2.48605e-06	1.58276e-06	1
BC037112	231128	148	127	165		0.220769	-0.134436	-0.774652	0.438546	0.729082	0.573578	0		-0.156869	0.637947	3.98348	6.79135e-05	0.00083019	0.000632632	1		-0.377638	0.772383	4.73558	2.18426e-06	2.52391e-05	1.60686e-05	1
Cytl1	231162	218	191	737		0.190755	-0.164449	-1.15622	0.247592	0.580431	0.445283	0		-1.75734	-0.962521	-9.629	6.0314e-22	4.54078e-20	3.47439e-20	1		-1.94809	-0.798072	-7.88033	3.26512e-15	9.13811e-14	5.81784e-14	1
Cpeb2	231207	4	11	78		-1.45943	-1.81464	-2.29938	0.0214835	0.10563	0.0830496	0		-4.2854	-3.49059	-7.32647	2.36299e-13	8.96614e-12	6.86045e-12	1		-2.82597	-1.67595	-4.62139	3.81172e-06	4.15912e-05	2.64793e-05	1
Ythdc1	231386	358	265	345		0.433967	0.0787629	0.680509	0.496182	0.767351	0.60367	0		0.0533632	0.848179	7.94462	1.94787e-15	9.72501e-14	7.4411e-14	1		-0.380604	0.769416	6.81954	9.13355e-12	1.92027e-10	1.22256e-10	1
Zfp428	232969	188	160	133		0.232661	-0.122544	-0.79427	0.427038	0.756608	0.561212	0		0.499306	1.29412	8.12869	4.33965e-16	2.28699e-14	1.7499e-14	1		0.266646	1.41667	8.71927	2.8e-18	9.28307e-17	5.91013e-17	1
Atxn2l	233871	39	46	428		-0.23816	-0.593364	-1.90006	0.0574255	0.213539	0.167994	0		-3.45606	-2.66125	-15.1091	1.41112e-51	2.47886e-49	1.8967e-49	1		-3.21791	-2.06788	-12.4822	9.33141e-36	7.58837e-34	4.83119e-34	1
Dusp7	235584	40	25	19		0.678072	0.322868	0.893315	0.371688	0.721672	0.561212	0		1.074	1.86882	4.90042	9.56305e-07	1.66756e-05	1.27593e-05	1		0.395929	1.54595	3.67708	0.000235918	0.00188297	0.00119881	1
Cdh24	239096	12	14	2		-0.222392	-0.577597	-1.02309	0.306263	0.633649	0.498112	0		2.58496	3.37978	3.73586	0.000187073	0.00208284	0.00159134	1		2.80735	3.95738	4.63789	3.5199e-06	3.87999e-05	2.46558e-05	1
Dmrta1	242523	9	17	95		-0.917538	-1.27274	-2.2023	0.0276442	0.127811	0.10041	0		-3.39993	-2.60511	-7.03531	1.98825e-12	6.68812e-11	5.11742e-11	1		-2.48239	-1.33237	-4.30344	1.68163e-05	0.000165476	0.000105351	1
6430550H21Rik	245386	12	4	55		1.58496	1.22976	1.59253	0.111265	0.333545	0.261254	0		-2.1964	-1.40158	-3.54786	0.000388371	0.00401317	0.00307068	1		-3.78136	-2.63134	-5.16312	2.42863e-07	3.14336e-06	2.00124e-06	1
Dgat2l4	245532	104	56	360		0.893085	0.53788	2.31213	0.0207706	0.102568	0.0806915	0		-1.79141	-0.996598	-6.92497	4.36062e-12	1.42637e-10	1.09139e-10	1		-2.6845	-1.53448	-9.31752	1.19087e-20	4.3497e-19	2.76927e-19	1
Mtap1s	270058	141	108	88		0.384664	0.0294595	0.161046	0.872057	0.918803	0.722834	0		0.68012	1.47494	7.77522	7.53144e-15	3.64506e-13	2.77175e-13	1		0.295456	1.44548	7.27234	3.53315e-13	8.14324e-12	5.18445e-12	1
Hist1h2ab	319172	157	159	499		-0.0182622	-0.373467	-2.31031	0.020871	0.102936	0.0809809	0		-1.66828	-0.873459	-7.30062	2.86454e-13	1.06981e-11	8.18563e-12	1		-1.65001	-0.499993	-4.27712	1.89327e-05	0.000181333	0.000115447	1
A230050P20Rik	319278	94	90	58		0.0627358	-0.292469	-1.38025	0.167511	0.443804	0.348658	0		0.696608	1.49142	6.40076	1.54605e-10	4.28824e-09	3.28115e-09	1		0.633872	1.78389	7.72602	1.10965e-14	3.00793e-13	1.91502e-13	1
Eml5	319670	134	127	69		0.0774045	-0.2778	-1.56145	0.118417	0.347415	0.273316	0		0.957565	1.75238	8.58266	9.27019e-18	5.56563e-16	4.25855e-16	1		0.88016	2.03018	10.0088	1.3944e-23	5.89203e-22	3.7512e-22	1
Sp8	320145	21	19	141		0.14439	-0.210814	-0.463568	0.642957	0.919169	0.717113	0		-2.74723	-1.95242	-7.19304	6.33659e-13	2.29423e-11	1.75543e-11	1		-2.89162	-1.7416	-6.38407	1.72439e-10	3.20351e-09	2.03954e-09	1
Tacc1	320165	421	299	354		0.493675	0.13847	1.28416	0.199087	0.509531	0.399597	0		0.250071	1.04489	10.2582	1.08702e-24	9.3741e-23	7.1726e-23	1		-0.243604	0.906416	8.33373	7.83358e-17	2.39452e-15	1.52449e-15	1
Tnpo3	320938	135	118	102		0.194173	-0.161032	-0.89029	0.37331	0.724117	0.561212	0		0.40439	1.19921	6.48851	8.66866e-11	2.49185e-09	1.90664e-09	1		0.210218	1.36024	7.2599	3.87387e-13	8.88105e-12	5.65419e-12	1
Lrrn4	320974	164	145	173		0.177643	-0.177561	-1.08516	0.277852	0.594121	0.467339	0		-0.0770762	0.71774	4.65306	3.2705e-06	5.29419e-05	4.05085e-05	1		-0.254719	0.895301	5.74184	9.36539e-09	1.4416e-07	9.17806e-08	1
Serf2	378702	28	17	167		0.719892	0.364688	0.838097	0.401976	0.756193	0.561212	0		-2.57635	-1.78153	-7.35785	1.86895e-13	7.20686e-12	5.51434e-12	1		-3.29624	-2.14622	-7.98219	1.43757e-15	4.13061e-14	2.62978e-14	1
ENSMUSG00000074747	382423	703	536	660		0.391292	0.0360874	0.440446	0.659614	0.937941	0.717113	0		0.0910587	0.885874	11.5573	6.77878e-31	7.65518e-29	5.85737e-29	1		-0.300233	0.849787	10.5686	4.16888e-26	2.04181e-24	1.29993e-24	1
LOC432754	432754	3	8	62		-1.41504	-1.77024	-1.92771	0.0538913	0.201997	0.158542	0		-4.36923	-3.57442	-6.59233	4.32988e-11	1.26769e-09	9.69976e-10	1		-2.9542	-1.80418	-4.33795	1.43819e-05	0.000143652	9.13512e-05	1
2310028O11Rik	433771	343	221	822		0.634162	0.278958	2.27856	0.0226931	0.110556	0.0859436	0		-1.26093	-0.466114	-5.36788	7.96676e-08	1.67196e-06	1.2793e-06	1		-1.89509	-0.745072	-7.84199	4.43444e-15	1.21735e-13	7.75037e-14	1
EG623114	623114	4030	3052	3779		0.401025	0.0458206	1.34486	0.178671	0.467781	0.368009	0		0.0927753	0.887591	27.8426	1.32345e-170	6.27711e-168	4.80294e-168	1		-0.30825	0.841771	25.1273	2.50248e-139	1.19841e-136	7.62978e-137	1
OTTMUSG00000012822	625861	65	41	425		0.664816	0.309611	1.09456	0.273709	0.588416	0.462446	0		-2.70895	-1.91414	-12.3267	6.50781e-35	8.34231e-33	6.38312e-33	1		-3.37377	-2.22375	-13.0193	9.49909e-39	8.90024e-37	5.57161e-37	1
EG632964	632964	829	692	1083		0.2606	-0.0946043	-1.28296	0.199506	0.510276	0.399597	0		-0.385589	0.409227	6.29915	2.99287e-10	8.11154e-09	6.20655e-09	1		-0.646189	0.503831	7.5628	3.94478e-14	1.01202e-12	6.44312e-13	1
EG667109	667109	219	230	248		-0.070703	-0.425907	-3.1406	0.00168602	0.0132687	0.0104386	0		-0.179409	0.615407	4.69326	2.6889e-06	4.39775e-05	3.36494e-05	1		-0.108706	1.04131	8.20182	2.36777e-16	6.98979e-15	4.4501e-15	1
LOC669016	669016	58	50	6		0.214125	-0.14108	-0.509406	0.610468	0.881885	0.69379	0		3.27302	4.06783	8.77438	1.71855e-18	1.08681e-16	8.31575e-17	1		3.05889	4.20891	8.92446	4.47875e-19	1.56938e-17	9.99159e-18	1
100042769	100042769	29	41	12		-0.499571	-0.854775	-2.46962	0.0135256	0.0747469	0.0588043	0		1.27302	2.06783	4.46035	8.18269e-06	0.000120905	9.25106e-05	1		1.77259	2.92261	7.01289	2.33444e-12	5.05599e-11	3.21894e-11	1
Srcap	100043597	98	62	77		0.660514	0.305309	1.32638	0.184715	0.479827	0.377486	0		0.347923	1.14274	5.31956	1.04018e-07	2.14503e-06	1.64127e-06	1		-0.31259	0.83743	3.5468	0.000389946	0.00295372	0.00188051	1
100043718	100043718	44	21	8		1.06711	0.71191	1.93118	0.0534611	0.201426	0.158464	0		2.45943	3.25425	7.03954	1.92872e-12	6.53422e-11	4.99967e-11	1		1.39232	2.54234	4.66326	3.11246e-06	3.47531e-05	2.21258e-05	1
LOC100045522	100045522	92	86	98		0.0972972	-0.257907	-1.19693	0.231336	0.548443	0.430518	0		-0.0911479	0.703668	3.42472	0.000615423	0.00605592	0.00463369	1		-0.188445	0.961575	4.69458	2.67151e-06	3.03805e-05	1.93202e-05	1
LOC100045716	100045716	131	105	66		0.319177	-0.0360268	-0.191999	0.847743	0.997786	0.717113	0		0.989029	1.78384	8.5914	8.5914e-18	5.22423e-16	3.99733e-16	1		0.669851	1.81987	8.4606	2.66017e-17	8.43038e-16	5.36726e-16	1
LOC100046168	100046168	678	627	869		0.11282	-0.242384	-3.04909	0.00229533	0.01728	0.0135944	0		-0.358071	0.436745	6.04927	1.45503e-09	3.77115e-08	2.8855e-08	1		-0.470891	0.679129	9.41133	4.89897e-21	1.83605e-19	1.16894e-19	1
LOC100046855	100046855	566	512	617		0.144658	-0.210546	-2.40607	0.0161254	0.0869464	0.0684018	0		-0.124468	0.670347	8.14481	3.79887e-16	2.0245e-14	1.54905e-14	1		-0.269127	0.880893	10.6492	1.75833e-26	8.7108e-25	5.5458e-25	1
LOC100048439	100048439	232	182	609		0.350186	-0.00501796	-0.0354042	0.971757	0.983341	0.768645	0		-1.39232	-0.597502	-5.78816	7.11626e-09	1.70467e-07	1.30433e-07	1		-1.7425	-0.592484	-5.51057	3.57666e-08	5.08759e-07	3.23905e-07	1
Aebp1	11568	9	17	44		-0.917538	-1.27274	-2.2023	0.0276442	0.127811	0.10041	0		-2.28951	-1.49469	-3.32992	0.000868703	0.00809481	0.00619375	1		-1.37197	-0.221949	-0.59138	0.554266	0.796827	0.464565	0
Nr2f2	11819	52	66	183		-0.343954	-0.699159	-2.6331	0.00846096	0.0517779	0.0407344	0		-1.81526	-1.02044	-5.03395	4.80474e-07	8.972e-06	6.86493e-06	1		-1.47131	-0.321286	-1.71627	0.0861129	0.252653	0.160853	0
Bub3	12237	97	108	297		-0.154975	-0.510179	-2.53989	0.0110886	0.0644949	0.0507389	0		-1.61441	-0.819591	-5.3337	9.62303e-08	2.00184e-06	1.53171e-06	1		-1.45943	-0.309412	-2.1102	0.0348409	0.135405	0.0862066	0
Cask	12361	173	130	208		0.41226	0.0570561	0.343864	0.730949	0.931487	0.717113	0		-0.265811	0.529004	3.63956	0.000273108	0.00290438	0.00222229	1		-0.678072	0.471948	3.0841	0.00204168	0.012998	0.00827528	0
Plk3	12795	50	52	150		-0.0565835	-0.411788	-1.44682	0.147947	0.40599	0.319397	0		-1.58496	-0.790147	-3.67259	0.000240105	0.00261196	0.00199855	1		-1.52838	-0.378359	-1.81179	0.0700186	0.214332	0.136456	0
Col9a2	12840	6	9	44		-0.584963	-0.940167	-1.2539	0.20988	0.509689	0.40077	0		-2.87447	-2.07965	-4.18648	2.83319e-05	0.000376409	0.00028801	1		-2.28951	-1.13949	-2.5898	0.00960314	0.0473564	0.0300831	0
Smc3	13006	21	9	10		1.22239	0.867188	1.58195	0.113661	0.336679	0.264859	0		1.07039	1.86521	3.54599	0.000391147	0.00403306	0.0030859	1		-0.152003	0.998017	1.56612	0.117321	0.31271	0.198966	0
Dag1	13138	88	44	82		1	0.644796	2.50273	0.012324	0.0691598	0.0544089	0		0.10188	0.896695	4.12779	3.66269e-05	0.000475949	0.000364173	1		-0.89812	0.2519	0.99473	0.319868	0.586401	0.373337	0
Efna5	13640	25	23	95		0.120294	-0.23491	-0.565968	0.571415	0.854713	0.672287	0		-1.926	-1.13118	-3.9439	8.01685e-05	0.000957782	0.000732848	1		-2.04629	-0.896274	-3.12216	0.00179529	0.0115402	0.00734166	0
En1	13798	0	9	34		-4.16993	-4.52513	-3.24256	0.00118462	0.00976576	0.00768284	0		-6.08746	-5.29265	-5.36704	8.00411e-08	1.6724e-06	1.27964e-06	1		-1.91754	-0.767518	-1.6355	0.101944	0.290307	0.180374	0
Ephb3	13845	32	51	131		-0.672425	-1.02763	-3.2137	0.00131038	0.0106053	0.00834333	0		-2.03342	-1.23861	-4.97766	6.43583e-07	1.15626e-05	8.8471e-06	1		-1.361	-0.210978	-0.971902	0.331099	0.600352	0.382219	0
Gnas	14683	142	93	144		0.610588	0.255384	1.34723	0.177906	0.466083	0.366673	0		-0.0201779	0.774638	4.62695	3.71086e-06	5.92613e-05	4.53438e-05	1		-0.630766	0.519254	2.84636	0.00442218	0.0245613	0.0156371	0
Magi1	14924	65	77	183		-0.244419	-0.599623	-2.48168	0.0130766	0.0728712	0.0573287	0		-1.49333	-0.698516	-3.6436	0.000268852	0.00286554	0.00219257	1		-1.24891	-0.0988932	-0.549039	0.582979	0.752963	0.47938	0
Hexa	15211	19	30	86		-0.658963	-1.01417	-2.4381	0.0147647	0.0808107	0.0635748	0		-2.17834	-1.38352	-4.39309	1.1175e-05	0.000161103	0.000123268	1		-1.51937	-0.369354	-1.34123	0.179847	0.409044	0.259329	0
Hif1a	15251	131	123	360		0.0909085	-0.264296	-1.46538	0.142817	0.406157	0.319109	0		-1.45843	-0.663614	-4.88526	1.03292e-06	1.788e-05	1.36809e-05	1		-1.54934	-0.399319	-2.95213	0.0031559	0.0189442	0.012061	0
Hoxd9	15438	52	22	34		1.24101	0.885804	2.5347	0.0112544	0.0647048	0.050904	0		0.612977	1.40779	4.55913	5.13669e-06	8.01426e-05	6.13212e-05	1		-0.628031	0.521989	1.39083	0.164276	0.39335	0.247246	0
Itga7	16404	4	6	30		-0.584963	-0.940167	-1.0238	0.305931	0.634936	0.498112	0		-2.90689	-2.11207	-3.49107	0.000481097	0.00481401	0.00368345	1		-2.32193	-1.17191	-2.18696	0.0287455	0.116114	0.0739246	0
Kcnb1	16500	120	138	345		-0.201634	-0.556838	-3.10858	0.00187988	0.0145363	0.0114359	0		-1.52356	-0.728746	-5.19274	2.0722e-07	4.09519e-06	3.13344e-06	1		-1.32193	-0.171908	-1.29417	0.195608	0.412259	0.262468	0
Kif16b	16558	11	5	2		1.1375	0.782299	1.04815	0.294571	0.617624	0.484873	0		2.45943	3.25425	3.5197	0.000432032	0.00435521	0.00332886	1		1.32193	2.47195	2.23955	0.02512	0.103259	0.0653976	0
Krt33b	16671	0	5	28		-3.32193	-3.67713	-2.27482	0.0229166	0.110298	0.0859436	0		-5.80735	-5.01254	-4.84216	1.28437e-06	2.19128e-05	1.67666e-05	1		-2.48543	-1.33541	-2.34031	0.0192677	0.0849988	0.0541151	0
Lum	17022	10	14	65		-0.485427	-0.840631	-1.42266	0.154836	0.421272	0.331307	0		-2.70044	-1.90562	-4.80538	1.54457e-06	2.59783e-05	1.98774e-05	1		-2.21501	-1.06499	-2.98021	0.00288047	0.0175351	0.0111638	0
Marcksl1	17357	1	2	22		-1	-1.3552	-0.792894	0.427839	0.734702	0.561212	0		-4.45943	-3.66462	-3.96355	7.38449e-05	0.000887823	0.000678459	1		-3.45943	-2.30941	-3.03032	0.00244293	0.0152484	0.00970098	0
Ppp1r12a	17931	18	10	7		0.847997	0.492793	0.888068	0.374504	0.725199	0.561212	0		1.36257	2.15739	3.60972	0.000306522	0.00321645	0.00246107	1		0.514573	1.66459	2.45306	0.0141647	0.0653988	0.0415698	0
Nfib	18028	408	253	549		0.689432	0.334227	2.94937	0.00318421	0.0231421	0.0182062	0		-0.428237	0.366579	3.98529	6.73989e-05	0.000828168	0.000632632	1		-1.11767	0.0323513	0.318376	0.7502	0.8927	0.559523	0
Nog	18121	5	17	44		-1.76553	-2.12074	-3.16812	0.00153427	0.012219	0.00961285	0		-3.1375	-2.34269	-4.50584	6.61104e-06	9.98604e-05	7.64083e-05	1		-1.37197	-0.221949	-0.59138	0.554266	0.796827	0.464565	0
Rock2	19878	31	38	107		-0.293731	-0.648936	-1.87056	0.0614067	0.225403	0.177327	0		-1.78727	-0.992455	-3.76165	0.000168793	0.00189264	0.00144815	1		-1.49354	-0.343519	-1.39768	0.16221	0.404353	0.247246	0
Frzb	20378	8	10	47		-0.321928	-0.677132	-0.996336	0.319087	0.649073	0.509797	0		-2.55459	-1.75977	-3.87001	0.00010883	0.00126206	0.000965666	1		-2.23266	-1.08264	-2.56829	0.0102203	0.0492172	0.0313345	0
Sin3a	20466	43	44	151		-0.0331669	-0.388371	-1.26028	0.207567	0.526673	0.399597	0		-1.81214	-1.01732	-4.56107	5.08944e-06	7.96673e-05	6.09575e-05	1		-1.77897	-0.628953	-2.89335	0.00381153	0.0219622	0.0139824	0
Slc2a1	20525	31	13	22		1.25376	0.898552	1.98079	0.0476143	0.189507	0.149013	0		0.494765	1.28958	3.29122	0.000997531	0.00920484	0.00704309	1		-0.758992	0.391028	0.819277	0.412628	0.665579	0.423746	0
Serpinb5	20724	33	36	116		-0.125531	-0.480735	-1.38865	0.164939	0.444067	0.348272	0		-1.81359	-1.01877	-4.00225	6.27436e-05	0.000783139	0.000599219	1		-1.68806	-0.538036	-2.20377	0.0275408	0.111771	0.0711572	0
Tcf4	21413	964	690	1348		0.482437	0.127232	1.79069	0.0733438	0.250979	0.197448	0		-0.483715	0.3111	5.2539	1.48915e-07	3.00555e-06	2.2997e-06	1		-0.966152	0.183868	2.91355	0.00357342	0.0210402	0.0133954	0
Top1	21969	300	189	360		0.666576	0.311372	2.36506	0.0180271	0.0939011	0.0738732	0		-0.263034	0.531781	4.81654	1.46068e-06	2.47429e-05	1.8932e-05	1		-0.929611	0.220409	1.81435	0.0696246	0.213278	0.135785	0
Wnt11	22411	166	112	172		0.567685	0.21248	1.22103	0.222076	0.530272	0.417171	0		-0.0512253	0.74359	4.82828	1.37719e-06	2.34122e-05	1.79139e-05	1		-0.61891	0.53111	3.1885	0.00143013	0.00951216	0.00605599	0
Wnt7b	22422	49	31	38		0.660514	0.305309	0.937813	0.34834	0.691826	0.544268	0		0.366782	1.1616	3.81087	0.00013848	0.00157887	0.00120808	1		-0.293731	0.856289	2.55594	0.0105903	0.0508286	0.0323604	0
Zfr	22763	28	8	14		1.80735	1.45215	2.76401	0.00570966	0.0372247	0.0292852	0		1	1.79482	3.98841	6.65165e-05	0.000819449	0.000627002	1		-0.807355	0.342665	0.567939	0.570077	0.738623	0.469756	0
Esrra	26379	35	39	118		-0.156119	-0.511324	-1.5292	0.126215	0.367322	0.288977	0		-1.75336	-0.958544	-3.83783	0.000124127	0.00142551	0.00109073	1		-1.59724	-0.447221	-1.87683	0.0605414	0.205298	0.130415	0
Nbea	26422	138	73	137		0.9187	0.563496	2.77801	0.00546933	0.0360705	0.0283507	0		0.0104924	0.805308	4.71674	2.3965e-06	3.94673e-05	3.01985e-05	1		-0.908208	0.241813	1.23219	0.217878	0.451685	0.287523	0
Cops4	26891	184	134	230		0.457473	0.102268	0.63069	0.528243	0.801403	0.62998	0		-0.321928	0.472888	3.38818	0.000703589	0.00676902	0.00517932	1		-0.779401	0.370619	2.50251	0.0123315	0.0577077	0.0367029	0
Fubp1	51886	77	41	76		0.909235	0.55403	2.04341	0.0410123	0.167406	0.131633	0		0.018859	0.813675	3.55443	0.000378797	0.00392278	0.00300152	1		-0.890376	0.259645	0.988409	0.322952	0.589674	0.375337	0
Zfp644	52397	138	83	160		0.733485	0.378281	1.92576	0.0541345	0.202244	0.159077	0		-0.213404	0.581412	3.54014	0.00039991	0.00410557	0.0031316	1		-0.946889	0.203131	1.11116	0.266501	0.518096	0.329849	0
Cdc23	52563	11	3	2		1.87447	1.51926	1.79151	0.0732117	0.251282	0.197262	0		2.45943	3.25425	3.5197	0.000432032	0.00435521	0.00332886	1		0.584963	1.73498	1.38342	0.166536	0.393946	0.247246	0
Slc23a2	54338	19	16	74		0.247928	-0.107277	-0.22039	0.825568	0.976583	0.717113	0		-1.96153	-1.16671	-3.56803	0.000359671	0.00373287	0.00285621	1		-2.20945	-1.05943	-3.16632	0.0015438	0.0100283	0.0063798	0
Ubqln2	54609	104	47	112		1.14585	0.790647	3.25297	0.00114205	0.00943437	0.00742213	0		-0.106915	0.687901	3.56945	0.000357737	0.00372094	0.00284708	1		-1.25277	-0.102746	-0.445927	0.65565	0.817902	0.520724	0
Trim3	55992	111	128	348		-0.205584	-0.560788	-3.01295	0.00258723	0.0193315	0.0152083	0		-1.64853	-0.853712	-5.97865	2.24998e-09	5.70677e-08	4.36654e-08	1		-1.44294	-0.292923	-2.16878	0.0300992	0.121128	0.0771167	0
Il17b	56069	0	4	26		NA	NA	NA	NA	NA	NA	0		-5.70044	-4.90562	-4.65189	3.28912e-06	5.30622e-05	4.06006e-05	1		-2.70044	-1.55042	-2.52252	0.0116518	0.055399	0.0352338	0
Ctsf	56464	8	5	0		0.678072	0.322868	0.399482	0.689538	0.965692	0.717113	0		4	4.79482	3.38637	0.000708227	0.00679984	0.0052029	1		3.32193	4.47195	2.86485	0.004172	0.0234132	0.014829	0
Rbms1	56878	221	153	261		0.530515	0.17531	1.17003	0.241989	0.568967	0.445283	0		-0.240003	0.554812	4.29533	1.74431e-05	0.000241909	0.000185097	1		-0.770518	0.379502	2.73403	0.00625636	0.0328841	0.0209359	0
Brd4	57261	337	220	399		0.615245	0.260041	2.11228	0.0346621	0.152315	0.119828	0		-0.24364	0.551176	5.27363	1.33748e-07	2.72261e-06	2.0832e-06	1		-0.858885	0.291135	2.55427	0.0106412	0.0510161	0.0324717	0
Kcne4	57814	21	23	78		-0.131245	-0.486449	-1.12201	0.261859	0.576134	0.445283	0		-1.89308	-1.09827	-3.48946	0.000483992	0.00483279	0.00369781	1		-1.76184	-0.61182	-2.02875	0.0424839	0.156501	0.0994614	0
Rab2a	59021	47	17	38		1.46713	1.11192	2.90863	0.00363019	0.0255233	0.0200618	0		0.306661	1.10148	3.57617	0.000348663	0.00363453	0.00278096	1		-1.16046	-0.0104446	-0.0268279	0.978597	0.986378	0.626801	0
Carm1	59035	35	17	21		1.04182	0.686616	1.66846	0.0952237	0.307646	0.242029	0		0.736966	1.53178	3.9832	6.79941e-05	0.000827974	0.000632632	1		-0.304855	0.845165	1.87172	0.061245	0.207032	0.130415	0
Ndufa3	66091	96	89	256		0.109229	-0.245975	-1.1637	0.244545	0.573961	0.445283	0		-1.41504	-0.620222	-3.87897	0.000104899	0.00122545	0.000936645	1		-1.52427	-0.374246	-2.34309	0.0191249	0.0844552	0.053769	0
Rpl3l	66211	0	4	16		NA	NA	NA	NA	NA	NA	0		-5	-4.20518	-3.53188	0.000412615	0.00418169	0.00319963	1		-2	-0.84998	-1.22484	0.220636	0.454018	0.288709	0
Mrps15	66407	351	241	474		0.542438	0.187234	1.57192	0.11597	0.341239	0.268457	0		-0.433416	0.3614	3.64715	0.000265166	0.00283901	0.00217227	1		-0.975854	0.174166	1.63217	0.102644	0.283407	0.180433	0
Ctrb1	66473	29	18	18		0.688056	0.332852	0.782782	0.433755	0.72172	0.567786	0		0.688056	1.48287	3.53983	0.000400391	0.00409279	0.0031316	1		0	1.15002	2.48584	0.0129245	0.060156	0.0382988	0
Ube2g1	67128	347	237	478		0.550049	0.194844	1.62431	0.10431	0.321886	0.251995	0		-0.462075	0.332741	3.35536	0.000792612	0.00745904	0.00570729	1		-1.01212	0.137897	1.28958	0.197197	0.415405	0.26447	0
Xab2	67439	18	4	8		2.16993	1.81472	2.60077	0.00930142	0.0561462	0.044171	0		1.16993	1.96474	3.39899	0.00067635	0.00656018	0.00500928	1		-1	0.15002	0.181786	0.855751	0.952307	0.601434	0
Akt1s1	67605	101	86	263		0.231947	-0.123258	-0.585537	0.558186	0.83791	0.659194	0		-1.38071	-0.585892	-3.73622	0.000186808	0.00208477	0.00159134	1		-1.61265	-0.462634	-2.89117	0.00383806	0.0220267	0.0140234	0
Dnajc19	67713	9	5	1		0.847997	0.492793	0.62795	0.530037	0.80123	0.62998	0		3.16993	3.96474	3.42945	0.000604813	0.00597009	0.00456327	1		2.32193	3.47195	2.64507	0.00816742	0.0414136	0.0261815	0
Pop1	67724	48	49	145		-0.0297473	-0.384952	-1.31905	0.187153	0.484895	0.381473	0		-1.59495	-0.800131	-3.65015	0.000262087	0.00281239	0.00215191	1		-1.5652	-0.415179	-1.94225	0.0521074	0.181848	0.115775	0
Ppp6c	67857	33	22	24		0.584963	0.229758	0.586788	0.557346	0.837594	0.658896	0		0.459432	1.25425	3.32299	0.000890596	0.00828255	0.0063374	1		-0.125531	1.02449	2.50208	0.0123466	0.057653	0.0367052	0
Paip2	67869	189	116	209		0.704261	0.349057	2.09032	0.0365894	0.153353	0.120644	0		-0.145117	0.649699	4.57543	4.75249e-06	7.48872e-05	5.73e-05	1		-0.849378	0.300642	1.91173	0.0559104	0.193088	0.122931	0
Nsmce4a	67872	27	15	10		0.847997	0.492793	1.08767	0.27674	0.593812	0.467031	0		1.43296	2.22778	4.50992	6.48512e-06	9.89034e-05	7.5676e-05	1		0.584963	1.73498	3.09347	0.0019783	0.0126131	0.00803022	0
Tmem86a	67893	29	30	115		-0.0489096	-0.404114	-1.07985	0.280211	0.598523	0.470865	0		-1.98751	-1.19269	-4.52673	5.99034e-06	9.22473e-05	7.05831e-05	1		-1.9386	-0.788579	-3.07936	0.00207447	0.0131873	0.00839576	0
Sycn	68416	17	6	0		1.5025	1.1473	1.79385	0.0728369	0.251075	0.197262	0		5.08746	5.88228	5.0159	5.27856e-07	9.74172e-06	7.43705e-06	1		3.58496	4.73498	3.17482	0.00149927	0.00990325	0.00628091	0
Dpm3	68563	6	12	62		-1	-1.3552	-1.94221	0.0521111	0.19699	0.154901	0		-3.36923	-2.57442	-5.64642	1.63821e-08	3.75365e-07	2.87211e-07	1		-2.36923	-1.21921	-3.24423	0.00117769	0.00793099	0.00504224	0
Smtnl1	68678	0	2	21		NA	NA	NA	NA	NA	NA	0		-5.39232	-4.5975	-4.13302	3.5802e-05	0.000466508	0.000356949	1		-3.39232	-2.2423	-2.90824	0.00363473	0.021256	0.0135145	0
Rreb1	68750	35	11	21		1.66985	1.31465	2.86513	0.00416843	0.0287751	0.0226377	0		0.736966	1.53178	3.9832	6.79941e-05	0.000827974	0.000632632	1		-0.932886	0.217134	0.431282	0.666263	0.829701	0.527412	0
Eif1b	68969	66	77	191		-0.222392	-0.577597	-2.39966	0.0164103	0.0883634	0.0687059	0		-1.53303	-0.738219	-3.90701	9.34455e-05	0.00110252	0.000843593	1		-1.31064	-0.160622	-0.901342	0.367407	0.651119	0.407645	0
Zfp219	69890	84	41	73		1.03477	0.679561	2.56153	0.0104213	0.0619687	0.0487515	0		0.202493	0.997309	4.40783	1.04413e-05	0.000152379	0.000116341	1		-0.832273	0.317748	1.19747	0.231122	0.470097	0.299291	0
Nol7	70078	10	6	0		0.736966	0.381761	0.522743	0.601153	0.873489	0.686934	0		4.32193	5.11674	3.82106	0.000132877	0.00152231	0.00116479	1		3.58496	4.73498	3.17482	0.00149927	0.00990325	0.00628091	0
Brp44	70456	108	121	327		-0.163976	-0.51918	-2.73165	0.00630177	0.0404246	0.0318025	0		-1.59826	-0.803444	-5.50185	3.75817e-08	8.17661e-07	6.25634e-07	1		-1.43428	-0.284264	-2.0432	0.0410328	0.153251	0.0973207	0
Slc25a33	70556	2	9	24		-2.16993	-2.52513	-2.55892	0.0104997	0.0621569	0.0488271	0		-3.58496	-2.79015	-3.66765	0.000244786	0.00265073	0.00202821	1		-1.41504	-0.265017	-0.517628	0.604718	0.779873	0.49637	0
4921517L17Rik	70873	15	19	76		-0.341037	-0.696241	-1.40747	0.159289	0.430891	0.338987	0		-2.34104	-1.54622	-4.48709	7.22013e-06	0.000108715	8.31831e-05	1		-2	-0.84998	-2.6696	0.00759415	0.0392455	0.024986	0
Myo1e	71602	35	14	20		1.32193	0.966724	2.23781	0.0252335	0.11755	0.0924241	0		0.807355	1.60217	4.11572	3.85967e-05	0.000498812	0.000381568	1		-0.514573	0.635447	1.32434	0.18539	0.419218	0.259329	0
2010109K11Rik	72123	25	36	102		-0.526069	-0.881273	-2.37493	0.0175525	0.0919087	0.0723057	0		-2.02857	-1.23375	-4.37866	1.19413e-05	0.000171629	0.000131322	1		-1.5025	-0.35248	-1.39805	0.162099	0.40466	0.247246	0
Acbd6	72482	124	108	306		0.199309	-0.155896	-0.82528	0.409213	0.767635	0.561212	0		-1.30319	-0.508376	-3.54434	0.000393594	0.0040495	0.00309848	1		-1.5025	-0.35248	-2.42195	0.0154374	0.0706317	0.0449682	0
Rnf38	73469	47	16	34		1.55459	1.19938	3.09022	0.00200008	0.0152588	0.0120043	0		0.467126	1.26194	3.98478	6.7542e-05	0.000827783	0.000632632	1		-1.08746	0.0625572	0.153926	0.877668	0.953073	0.601434	0
Hnrnpr	74326	76	37	72		1.03847	0.68327	2.44819	0.0143575	0.0789067	0.0620769	0		0.0780025	0.872818	3.74932	0.000177317	0.00198353	0.0015177	1		-0.960472	0.189548	0.693839	0.487783	0.7499	0.464565	0
Arhgap12	75415	41	14	33		1.5502	1.19499	2.87784	0.00400408	0.0278333	0.0218968	0		0.313158	1.10797	3.35601	0.000790762	0.00745643	0.00570529	1		-1.23704	-0.0870191	-0.205546	0.837145	0.939853	0.597937	0
Txndc4	76299	39	25	29		0.641546	0.286342	0.787256	0.431132	0.718554	0.565295	0		0.427421	1.22224	3.53988	0.000400312	0.00410082	0.0031316	1		-0.214125	0.935895	2.47429	0.0133503	0.0620039	0.0394752	0
Tanc2	77097	39	18	20		1.11548	0.760273	1.92544	0.0541746	0.202205	0.159077	0		0.963474	1.75829	4.64064	3.47331e-06	5.56552e-05	4.25846e-05	1		-0.152003	0.998017	2.21486	0.0267697	0.108898	0.0692979	0
Pde4dip	83679	17	28	68		-0.719892	-1.0751	-2.4707	0.0134848	0.0746244	0.058708	0		-2	-1.20518	-3.50962	0.000448744	0.00450931	0.0034503	1		-1.28011	-0.130088	-0.437828	0.661511	0.824975	0.525226	0
Smarcd2	83796	28	13	18		1.10692	0.751711	1.61546	0.106212	0.321659	0.252957	0		0.63743	1.43225	3.38911	0.0007012	0.00677351	0.00517357	1		-0.469485	0.680535	1.35608	0.175074	0.399455	0.254182	0
Rnf111	93836	58	23	44		1.33442	0.979215	2.91173	0.00359429	0.0253603	0.0199336	0		0.398549	1.19337	4.23615	2.27388e-05	0.000311706	0.000238502	1		-0.93587	0.21415	0.615397	0.538292	0.80515	0.464565	0
Nucks1	98415	77	47	79		0.712198	0.356993	1.36243	0.173063	0.45429	0.357396	0		-0.0369942	0.757822	3.34265	0.000829833	0.00777845	0.00595169	1		-0.749192	0.400828	1.59423	0.110884	0.301522	0.191966	0
Tra2a	101214	127	142	339		-0.161062	-0.516267	-2.94422	0.0032377	0.0233606	0.0183781	0		-1.41646	-0.621641	-4.47315	7.70765e-06	0.0001146	8.76863e-05	1		-1.25539	-0.105374	-0.795476	0.426337	0.68309	0.434894	0
Itga9	104099	18	7	8		1.36257	1.00737	1.66051	0.0968117	0.309271	0.243112	0		1.16993	1.96474	3.39899	0.00067635	0.00656018	0.00500928	1		-0.192645	0.957375	1.3343	0.182105	0.413417	0.259329	0
Dusp22	105352	9	3	0		1.58496	1.22976	1.37917	0.167843	0.4438	0.348658	0		4.16993	4.96474	3.61117	0.00030482	0.00320568	0.00245283	1		NA	NA	NA	NA	NA	NA	0
Exoc5	105504	25	12	14		1.05889	0.703689	1.44088	0.149618	0.410292	0.322782	0		0.836501	1.63132	3.52382	0.000425375	0.00430182	0.00329154	1		-0.222392	0.927628	1.70149	0.0888508	0.259978	0.165517	0
Rrp12	107094	95	97	252		-0.0300572	-0.385262	-1.85745	0.0632466	0.23046	0.181245	0		-1.40742	-0.612609	-3.80632	0.000141052	0.00160051	0.00122463	1		-1.37737	-0.227347	-1.44864	0.147439	0.376014	0.2386	0
Col16a1	107581	9	8	45		0.169925	-0.185279	-0.265534	0.790598	0.976319	0.717113	0		-2.32193	-1.52711	-3.42132	0.000623178	0.00610689	0.00467269	1		-2.49185	-1.34183	-2.97788	0.00290252	0.0176319	0.0112176	0
Krt5	110308	24	13	12		0.884523	0.529318	1.09452	0.273727	0.58798	0.462446	0		1	1.79482	3.69254	0.000222026	0.00243203	0.00186087	1		0.115477	1.2655	2.27861	0.02269	0.0977941	0.0622613	0
Hdlbp	110611	488	306	684		0.673349	0.318145	3.07937	0.00207439	0.0157354	0.0123792	0		-0.487115	0.307701	3.69653	0.000218562	0.00239963	0.00183608	1		-1.16046	-0.0104446	-0.113899	0.909318	0.974188	0.601434	0
Lims1	110829	64	25	58		1.35614	1.00094	3.11477	0.0018409	0.0142625	0.0112205	0		0.142019	0.936835	3.65215	0.000260052	0.00279689	0.00214004	1		-1.21412	-0.0641047	-0.201548	0.84027	0.940422	0.598727	0
Mbd6	110962	25	31	110		-0.31034	-0.665544	-1.72774	0.0840342	0.27988	0.220022	0		-2.1375	-1.34269	-4.85609	1.19725e-06	2.05003e-05	1.56858e-05	1		-1.82716	-0.677143	-2.63651	0.00837643	0.0420774	0.0267588	0
Ivns1abp	117198	113	67	108		0.75409	0.398885	1.83091	0.0671141	0.233262	0.18351	0		0.0652915	0.860107	4.51536	6.32105e-06	9.70251e-05	7.42388e-05	1		-0.688798	0.461222	2.16752	0.0301954	0.121401	0.0772911	0
Itgb4	192897	58	72	169		-0.311944	-0.667148	-2.6389	0.0083176	0.0512148	0.0402913	0		-1.5429	-0.748083	-3.71779	0.000200971	0.00222193	0.00170011	1		-1.23095	-0.0809344	-0.433145	0.66491	0.828733	0.527412	0
Phf3	213109	54	37	46		0.545434	0.19023	0.625777	0.531461	0.802623	0.631434	0		0.231326	1.02614	3.61803	0.000296854	0.00312884	0.00239404	1		-0.314109	0.835911	2.73557	0.00622718	0.0327706	0.0208637	0
Ube2d1	216080	3	8	42		-1.41504	-1.77024	-1.92771	0.0538913	0.201997	0.158542	0		-3.80735	-3.01254	-5.04056	4.64166e-07	8.70174e-06	6.65814e-06	1		-2.39232	-1.2423	-2.70983	0.00673168	0.0352106	0.0224171	0
Atxn7l3	217218	63	71	209		-0.172467	-0.527672	-2.12337	0.0337229	0.148843	0.117097	0		-1.73008	-0.935263	-5.00406	5.61366e-07	1.02406e-05	7.83562e-06	1		-1.55761	-0.407592	-2.29235	0.0218857	0.0948014	0.0603206	0
Fam171a2	217219	1	2	17		-1	-1.3552	-0.792894	0.427839	0.734702	0.561212	0		-4.08746	-3.29265	-3.33893	0.000841031	0.00786787	0.00602011	1		-3.08746	-1.93744	-2.38354	0.017147	0.0766636	0.0488085	0
Traf7	224619	50	66	151		-0.400538	-0.755742	-2.81842	0.00482605	0.0327482	0.0257634	0		-1.59455	-0.799733	-3.72333	0.000196615	0.00217884	0.00166714	1		-1.19401	-0.0439905	-0.223964	0.822785	0.92784	0.590716	0
Dmrt2	226049	28	9	11		1.63743	1.28223	2.51351	0.0119536	0.0676525	0.0530734	0		1.34792	2.14274	4.48296	7.36162e-06	0.00011032	8.4278e-05	1		-0.289507	0.860513	1.38291	0.166693	0.389086	0.247246	0
Zcchc11	230594	81	35	53		1.21057	0.855363	3.07106	0.002133	0.0160882	0.0126568	0		0.61193	1.40675	5.68712	1.29201e-08	3.01872e-07	2.30977e-07	1		-0.598637	0.551383	1.84369	0.065228	0.211696	0.130415	0
Ahdc1	230793	21	20	82		0.0703893	-0.284815	-0.634374	0.525837	0.798967	0.628558	0		-1.96523	-1.17042	-3.76549	0.000166222	0.00186823	0.00142948	1		-2.03562	-0.885604	-2.87143	0.00408621	0.0231427	0.014734	0
Wdtc1	230796	11	14	52		-0.347923	-0.703128	-1.21865	0.222979	0.531632	0.418116	0		-2.24101	-1.44619	-3.53213	0.00041223	0.00418674	0.00319963	1		-1.89308	-0.743065	-1.96652	0.0492389	0.174165	0.110838	0
Mex3c	240396	50	22	32		1.18442	0.82922	2.34963	0.018792	0.0972504	0.0765081	0		0.643856	1.43867	4.54426	5.51294e-06	8.57307e-05	6.5597e-05	1		-0.540568	0.609452	1.59945	0.109721	0.298546	0.190071	0
Gdf6	242316	3	14	39		-2.22239	-2.5776	-3.22838	0.00124493	0.0102102	0.00802424	0		-3.70044	-2.90562	-4.77243	1.82019e-06	3.03985e-05	2.32594e-05	1		-1.47805	-0.328027	-0.807874	0.419163	0.674857	0.429653	0
Cpz	242939	7	15	47		-1.09954	-1.45474	-2.2911	0.0219577	0.107565	0.0845705	0		-2.74723	-1.95242	-4.15269	3.28588e-05	0.000431715	0.000330327	1		-1.6477	-0.497678	-1.30657	0.191358	0.427776	0.259329	0
Emilin2	246707	103	105	262		-0.027745	-0.382949	-1.92174	0.054639	0.203747	0.160291	0		-1.34692	-0.552107	-3.53471	0.000408218	0.00416383	0.00318596	1		-1.31918	-0.169157	-1.11019	0.266917	0.518671	0.330216	0
Cadm4	260299	19	13	9		0.547488	0.192283	0.375044	0.707628	0.923144	0.717113	0		1.078	1.87282	3.3822	0.000719075	0.00689004	0.00527192	1		0.530515	1.68053	2.81593	0.00486369	0.0267379	0.0170229	0
EG272350	272350	11	7	1		0.652077	0.296872	0.432665	0.665258	0.942272	0.717113	0		3.45943	4.25425	3.86919	0.000109199	0.00126324	0.000966571	1		2.80735	3.95738	3.27947	0.00104003	0.0071095	0.00452273	0
A230046K03Rik	319277	29	9	15		1.68806	1.33285	2.63577	0.00839455	0.0514504	0.0404767	0		0.95109	1.74591	3.98201	6.8334e-05	0.000827862	0.000632632	1		-0.736966	0.413054	0.717329	0.473171	0.744294	0.464565	0
Cxxc4	319478	9	0	1		4.16993	3.81472	2.7335	0.00626646	0.0403929	0.0316752	0		3.16993	3.96474	3.42945	0.000604813	0.00597009	0.00456327	1		NA	NA	NA	NA	NA	NA	0
Atad2b	320817	109	60	89		0.861294	0.506089	2.23948	0.0251249	0.11725	0.0922418	0		0.292451	1.08727	5.38948	7.06623e-08	1.48956e-06	1.13974e-06	1		-0.568843	0.581177	2.53142	0.0113602	0.0542222	0.034521	0
Mrpl21	353242	386	258	515		0.58123	0.226025	1.97672	0.0480728	0.191046	0.149356	0		-0.415972	0.378844	3.99739	6.40444e-05	0.00079519	0.00060844	1		-0.997201	0.152819	1.48732	0.136931	0.35617	0.225335	0
EG627833	627833	101	54	90		0.903324	0.54812	2.31778	0.0204612	0.101416	0.0796539	0		0.166358	0.961174	4.68757	2.76469e-06	4.50616e-05	3.44789e-05	1		-0.736966	0.413054	1.75725	0.0788749	0.233804	0.148853	0
LOC635999	635999	1	8	19		-3	-3.3552	-2.77617	0.00550038	0.0361259	0.0283507	0		-4.24793	-3.45311	-3.60038	0.000317751	0.00332691	0.00254559	1		-1.24793	-0.0979074	-0.175148	0.860963	0.955149	0.601434	0
EG667107	667107	73	30	50		1.28293	0.92773	3.12267	0.00179217	0.0139936	0.010997	0		0.545968	1.34078	5.20494	1.94061e-07	3.85119e-06	2.94674e-06	1		-0.736966	0.413054	1.30971	0.190293	0.425615	0.259329	0
EG667776	667776	18	9	8		1	0.644796	1.13179	0.257725	0.577871	0.445283	0		1.16993	1.96474	3.39899	0.00067635	0.00656018	0.00500928	1		0.169925	1.31995	1.95891	0.0501233	0.176857	0.112551	0
EG668457	668457	38	11	25		1.7885	1.43329	3.18859	0.00142968	0.0115241	0.00906614	0		0.604071	1.39889	3.87864	0.000105044	0.00122413	0.000936645	1		-1.18442	-0.0344045	-0.0713805	0.943095	0.954164	0.607476	0
672398	672398	4591	3385	7401		0.439653	0.0844483	2.63027	0.00853174	0.0520514	0.0409495	0		-0.688912	0.105904	4.0712	4.67708e-05	0.000596328	0.000456281	1		-1.12856	0.0214557	0.779534	0.435665	0.695193	0.4426	0
LOC100044566	100044566	85	56	81		0.602036	0.246832	1.00883	0.313058	0.645363	0.506939	0		0.0695409	0.864357	3.93248	8.40751e-05	0.00099942	0.000764707	1		-0.532495	0.617525	2.58219	0.00981745	0.0478927	0.0302821	0
LOC100047700	100047700	27	19	17		0.50696	0.151756	0.355342	0.722333	0.931817	0.717113	0		0.667425	1.46224	3.38012	0.000724549	0.0069285	0.00530135	1		0.160465	1.31048	2.83051	0.00464738	0.0256469	0.0163283	0
Abi1	11308	7	11	3		-0.652077	-1.00728	-1.46802	0.142098	0.407892	0.318581	0		1.22239	2.01721	2.15653	0.0310424	0.149781	0.11414	0		1.87447	3.02449	3.69321	0.000221439	0.00177398	0.00112942	1
Aco2	11429	308	286	489		0.106915	-0.248289	-2.10575	0.035226	0.153274	0.120498	0		-0.666904	0.127912	1.25909	0.207997	0.532684	0.407584	0		-0.773819	0.376201	3.70864	0.000208374	0.00168182	0.00107074	1
Ap1m2	11768	60	36	138		0.736966	0.381761	1.28056	0.200349	0.512103	0.399597	0		-1.20163	-0.406818	-1.93825	0.0525927	0.216722	0.165825	0		-1.9386	-0.788579	-3.37333	0.000742647	0.00521304	0.00331892	1
Bnip2	12175	9	5	43		0.847997	0.492793	0.62795	0.530037	0.80123	0.62998	0		-2.25634	-1.46152	-3.23737	0.00120637	0.0108779	0.00832326	0		-3.10434	-1.95432	-3.81272	0.000137448	0.0011503	0.000732345	1
Tspo	12257	85	48	196		0.824428	0.469224	1.84525	0.0650014	0.235992	0.182187	0		-1.20532	-0.410503	-2.32949	0.0198333	0.107877	0.081945	0		-2.02975	-0.879727	-4.41478	1.01115e-05	0.000103763	6.60613e-05	1
Pdia4	12304	27	10	64		1.43296	1.07776	2.14945	0.0315986	0.140713	0.1107	0		-1.24511	-0.450297	-1.44996	0.147069	0.412995	0.316003	0		-2.67807	-1.52805	-3.9158	9.01059e-05	0.000781401	0.000497485	1
Scarb2	12492	90	107	151		-0.249614	-0.604818	-2.9483	0.00319526	0.0231801	0.0182361	0		-0.746552	0.0482641	0.260284	0.794645	0.934772	0.715219	0		-0.496938	0.653082	3.75202	0.000175416	0.00143461	0.000913358	1
Cldn1	12737	8	1	23		3	2.6448	2.18836	0.0286433	0.130763	0.102056	0		-1.52356	-0.728746	-1.3404	0.180114	0.476719	0.364762	0		-4.52356	-3.37354	-3.76393	0.000167266	0.00138239	0.000879266	1
Col13a1	12817	23	15	79		0.616671	0.261467	0.554422	0.57929	0.863095	0.679007	0		-1.78022	-0.985403	-3.21311	0.00131307	0.0116409	0.00890705	0		-2.39689	-1.24687	-3.7273	0.000193543	0.00157688	0.00100393	1
Cox4i1	12857	2	0	17		NA	NA	NA	NA	NA	NA	0		-3.08746	-2.29265	-2.76476	0.00569648	0.040206	0.0307636	0		-5.08746	-3.93744	-3.42524	0.000614261	0.00441981	0.0028139	1
Csnk2a2	13000	44	54	53		-0.295456	-0.65066	-2.23518	0.0254058	0.118146	0.0929469	0		-0.268489	0.526327	1.82669	0.067747	0.248414	0.190001	0		0.026967	1.17699	4.38627	1.1531e-05	0.000117213	7.46248e-05	1
Adam18	13524	30	48	40		-0.678072	-1.03328	-3.13179	0.00173742	0.0136463	0.0107357	0		-0.415037	0.379778	1.11633	0.26428	0.602056	0.440319	0		0.263034	1.41305	4.76578	1.88124e-06	2.21534e-05	1.41041e-05	1
Ei24	13663	126	121	166		0.0584167	-0.296788	-1.62292	0.104606	0.322299	0.251995	0		-0.39776	0.397056	2.3851	0.0170746	0.0953883	0.0729622	0		-0.456176	0.693844	4.20922	2.56248e-05	0.000239054	0.000152195	1
Elf5	13711	73	45	177		0.697971	0.342767	1.27684	0.201659	0.513805	0.399597	0		-1.27778	-0.482965	-2.57191	0.0101139	0.0631189	0.0482955	0		-1.97575	-0.825732	-3.97481	7.04344e-05	0.000617017	0.000392828	1
Ell	13716	82	85	92		-0.0518389	-0.407043	-1.8301	0.0672343	0.233477	0.183679	0		-0.16601	0.628806	2.92696	0.00342295	0.0268792	0.0204215	0		-0.114171	1.03585	4.96339	6.92725e-07	8.62903e-06	5.49373e-06	1
Epb4.1l2	13822	15	2	25		2.90689	2.55169	2.93808	0.00330247	0.0237849	0.0187119	0		-0.736966	0.0578502	0.127137	0.898832	0.978575	0.715219	0		-3.64386	-2.49384	-3.37859	0.000728595	0.00512693	0.00326144	1
Epc1	13831	48	65	73		-0.437405	-0.79261	-2.91474	0.00355982	0.0252286	0.0198476	0		-0.604862	0.189954	0.729914	0.465443	0.788991	0.601546	0		-0.167457	0.982563	4.15515	3.25075e-05	0.000298736	0.000190193	1
Evpl	14027	22	20	15		0.137504	-0.217701	-0.490562	0.623736	0.896832	0.705549	0		0.552541	1.34736	2.86793	0.00413163	0.0312791	0.0239141	0		0.415037	1.56506	3.3185	0.000905012	0.006261	0.00398611	1
Fbn1	14118	62	34	137		0.866733	0.511529	1.70542	0.0881162	0.286539	0.225424	0		-1.14384	-0.34902	-1.67352	0.0942248	0.327886	0.250882	0		-2.01057	-0.860549	-3.62236	0.000291922	0.0022752	0.00144852	1
Fgf12	14167	3	1	19		1.58496	1.22976	0.796257	0.425883	0.772396	0.561212	0		-2.66297	-1.86815	-2.56349	0.0103626	0.0642478	0.0490951	0		-4.24793	-3.09791	-3.29518	0.000983574	0.00675033	0.00429765	1
Fos	14281	79	100	125		-0.340075	-0.69528	-3.22551	0.00125748	0.0102605	0.00807203	0		-0.662004	0.132812	0.661271	0.508439	0.819689	0.627186	0		-0.321928	0.828092	4.46172	8.13034e-06	8.42351e-05	5.36289e-05	1
Fzd1	14362	19	3	30		2.66297	2.30776	3.11974	0.00181012	0.0140513	0.0110544	0		-0.658963	0.135853	0.331511	0.740258	0.88618	0.678061	0		-3.32193	-2.17191	-3.40823	0.000653868	0.00463897	0.002951	1
Gabrb2	14401	11	5	44		1.1375	0.782299	1.04815	0.294571	0.617624	0.484873	0		-2	-1.20518	-2.82309	0.0047563	0.0349212	0.02672	0		-3.1375	-1.98748	-3.89977	9.62836e-05	0.000826658	0.000526298	1
Gli1	14632	30	39	41		-0.378512	-0.733716	-2.11133	0.0347436	0.152505	0.119853	0		-0.450661	0.344154	1.01788	0.308734	0.608234	0.465294	0		-0.0721498	1.07787	3.47277	0.00051512	0.00380165	0.00242035	1
Gnaq	14682	97	48	171		1.01495	0.659746	2.6816	0.00732718	0.0464793	0.0365658	0		-0.81794	-0.0231239	-0.131078	0.895714	0.975964	0.715219	0		-1.83289	-0.68287	-3.31192	0.000926595	0.0063898	0.00406811	1
Gpr19	14760	10	19	13		-0.925999	-1.2812	-2.3403	0.0192685	0.0989462	0.0778422	0		-0.378512	0.416304	0.702021	0.482666	0.805377	0.610824	0		0.547488	1.69751	3.4286	0.000606707	0.00437275	0.00278395	1
Grb2	14784	102	96	122		0.0874628	-0.267741	-1.31061	0.189988	0.489383	0.385003	0		-0.258312	0.536504	2.83027	0.00465093	0.034414	0.0263009	0		-0.345775	0.804245	4.26324	2.01479e-05	0.000190433	0.000120997	1
Gstm4	14865	36	37	30		-0.0395284	-0.394733	-1.17331	0.24067	0.567371	0.445283	0		0.263034	1.05785	3.02863	0.00245662	0.0201936	0.0154106	0		0.302563	1.45258	4.27183	1.93873e-05	0.000184051	0.000117177	1
Hoxa11os	15397	10	18	12		-0.847997	-1.2032	-2.1683	0.0301355	0.135178	0.106286	0		-0.263034	0.531781	0.878986	0.379409	0.700073	0.535141	0		0.584963	1.73498	3.38874	0.000702142	0.00495292	0.00315331	1
Hoxc5	15424	4	7	0		-0.807355	-1.16256	-1.31571	0.18827	0.486528	0.382015	0		NA	NA	NA	NA	NA	NA	0		3.80735	4.95738	3.45454	0.000551239	0.00402003	0.00255506	1
Khsrp	16549	130	142	168		-0.127379	-0.482584	-2.76825	0.00563585	0.0368037	0.0289539	0		-0.36995	0.424866	2.57989	0.00988308	0.0619226	0.0473802	0		-0.24257	0.90745	5.74709	9.07942e-09	1.40764e-07	8.96182e-08	1
Krt13	16663	13	5	40		1.37851	1.02331	1.42953	0.152852	0.417439	0.32818	0		-1.62149	-0.826673	-1.97149	0.0486676	0.202928	0.155202	0		-3	-1.84998	-3.54449	0.000393371	0.00296663	0.00188707	1
Krt8	16691	10	0	18		4.32193	3.96672	2.91829	0.00351959	0.0250771	0.0196582	0		-0.847997	-0.0531811	-0.0972816	0.922503	0.951491	0.727688	0		-5.16993	-4.0199	-3.5473	0.000389197	0.00295324	0.0018802	1
Ktn1	16709	18	3	33		2.58496	2.22976	2.97382	0.00294118	0.0216319	0.0169712	0		-0.874469	-0.0796534	-0.196387	0.844307	0.965533	0.715219	0		-3.45943	-2.30941	-3.71139	0.000206123	0.00166834	0.00106116	1
Marcks	17118	149	148	233		0.00971515	-0.345489	-2.07196	0.0382687	0.159553	0.125522	0		-0.645018	0.149798	1.02141	0.307058	0.605311	0.463154	0		-0.654733	0.495287	3.43961	0.00058256	0.00422699	0.00269115	1
Men1	17283	122	118	166		0.0480943	-0.30711	-1.65544	0.0978344	0.312038	0.245484	0		-0.444302	0.350514	2.0886	0.0367438	0.169036	0.129338	0		-0.492396	0.657624	3.96452	7.35433e-05	0.000641643	0.000408507	1
Ncl	17975	818	577	1619		0.50353	0.148325	1.91545	0.0554353	0.206524	0.162475	0		-0.98493	-0.190114	-3.22598	0.00125544	0.011235	0.00859647	0		-1.48846	-0.33844	-5.36872	7.92977e-08	1.08499e-06	6.9077e-07	1
Ddr2	18214	54	67	78		-0.311202	-0.666406	-2.54309	0.0109876	0.0641883	0.0504977	0		-0.530515	0.264301	1.06343	0.287589	0.577003	0.441163	0		-0.219313	0.930707	4.03204	5.5295e-05	0.000496503	0.000315888	1
Pam	18484	16	5	49		1.67807	1.32287	1.94647	0.0515978	0.195513	0.153667	0		-1.61471	-0.819894	-2.16671	0.0302571	0.147491	0.112853	0		-3.29278	-2.14276	-4.31913	1.56648e-05	0.000155029	9.84297e-05	1
Pcx	18563	9	1	27		3.16993	2.81472	2.39856	0.0164597	0.0879175	0.0687059	0		-1.58496	-0.790147	-1.55799	0.119235	0.367705	0.279876	0		-4.75489	-3.60487	-4.18652	2.83259e-05	0.000263114	0.000167513	1
Rgs16	19734	39	13	88		1.58496	1.22976	2.87107	0.00409085	0.0283377	0.0222936	0		-1.17403	-0.379214	-1.44962	0.147165	0.413021	0.316024	0		-2.75899	-1.60897	-4.76758	1.86453e-06	2.20167e-05	1.40171e-05	1
Shfm1	20422	27	40	37		-0.567041	-0.922245	-2.60126	0.00928823	0.0561515	0.044171	0		-0.454566	0.34025	0.955334	0.339409	0.646253	0.494481	0		0.112475	1.26249	3.98971	6.61545e-05	0.000584274	0.000371982	1
Tbxas1	21391	84	103	145		-0.294183	-0.649387	-3.0819	0.00205683	0.0156319	0.0122978	0		-0.787592	0.0072241	0.0379061	0.969763	0.979886	0.74976	0		-0.493409	0.656612	3.69882	0.000216603	0.00174171	0.00110887	1
Tex2	21763	42	40	44		0.0703893	-0.284815	-0.897179	0.369624	0.718013	0.561212	0		-0.0671142	0.727702	2.38288	0.0171779	0.0954038	0.0729983	0		-0.137504	1.01252	3.3414	0.000833561	0.00582277	0.00370711	1
Tle4	21888	13	25	20		-0.943416	-1.29862	-2.71282	0.00667131	0.0426579	0.0335595	0		-0.621488	0.173327	0.34759	0.728148	0.87422	0.668826	0		0.321928	1.47195	3.54626	0.000390746	0.00295459	0.00188106	1
Tpp2	22019	67	34	162		0.978626	0.623422	2.11917	0.0340763	0.150237	0.118193	0		-1.27376	-0.478945	-2.4417	0.0146181	0.0843475	0.0645385	0		-2.25239	-1.10237	-4.83889	1.30569e-06	1.56755e-05	9.97994e-06	1
Nr1h2	22260	101	101	130		0	-0.355204	-1.75664	0.0789798	0.264592	0.208158	0		-0.364156	0.430659	2.30259	0.021302	0.112762	0.0862803	0		-0.364156	0.785864	4.28659	1.81438e-05	0.000175532	0.000111548	1
Vamp2	22318	49	70	73		-0.514573	-0.869777	-3.27519	0.00105591	0.00881401	0.00693409	0		-0.575115	0.219701	0.848584	0.396113	0.704712	0.539211	0		-0.0605415	1.08948	4.69346	2.68628e-06	3.04681e-05	1.93202e-05	1
Vps45	22365	3	11	4		-1.87447	-2.22967	-2.62922	0.00855814	0.0521328	0.0410135	0		-0.415037	0.379778	0.353	0.724089	0.874326	0.665434	0		1.45943	2.60945	3.42402	0.000617012	0.00443221	0.0028218	1
Wnt2b	22414	5	7	0		-0.485427	-0.840631	-1.00596	0.314436	0.645703	0.506939	0		3.32193	4.11674	2.58516	0.00973351	0.0616369	0.0467249	0		3.80735	4.95738	3.45454	0.000551239	0.00402003	0.00255506	1
Ywhaq	22630	22	35	25		-0.669851	-1.02506	-2.65673	0.00789033	0.0492682	0.0387599	0		-0.184425	0.610391	1.47625	0.139877	0.399059	0.305248	0		0.485427	1.63545	4.53188	5.84607e-06	6.22137e-05	3.96088e-05	1
Coro1b	23789	17	6	44		1.5025	1.1473	1.79385	0.0728369	0.251075	0.197262	0		-1.37197	-0.577153	-1.5074	0.131707	0.384068	0.290782	0		-2.87447	-1.72445	-3.54146	0.00039792	0.00298527	0.00189894	1
Bace1	23821	1	8	1		-3	-3.3552	-2.77617	0.00550038	0.0361259	0.0283507	0		0	0.794816	0.39693	0.691419	0.891142	0.649893	0		3	4.15002	3.55586	0.000376748	0.00287395	0.00182699	1
G3bp2	23881	69	31	165		1.15433	0.799124	2.67399	0.0074954	0.0473956	0.0372867	0		-1.2578	-0.462982	-2.38869	0.0169088	0.0947971	0.0724923	0		-2.41213	-1.26211	-5.43846	5.37428e-08	7.5205e-07	4.78798e-07	1
Tlk2	24086	18	26	18		-0.530515	-0.885719	-2.02688	0.0426744	0.173569	0.136549	0		0	0.794816	1.68407	0.0921679	0.32179	0.245947	0		0.530515	1.68053	3.98239	6.82262e-05	0.000600725	0.000382066	1
Psma1	26440	189	191	262		-0.0151864	-0.370391	-2.5128	0.0119778	0.0675977	0.0530734	0		-0.471181	0.323635	2.41173	0.0158771	0.089863	0.0687587	0		-0.455994	0.694026	5.29033	1.22097e-07	1.63428e-06	1.04048e-06	1
Serp1	28146	35	14	92		1.32193	0.966724	2.23781	0.0252335	0.11755	0.0924241	0		-1.39428	-0.599463	-2.25532	0.0241134	0.124858	0.0955351	0		-2.71621	-1.56619	-4.78043	1.74921e-06	2.07118e-05	1.31863e-05	1
Rbm34	52202	88	80	105		0.137504	-0.217701	-0.981252	0.326468	0.65392	0.514447	0		-0.254814	0.540002	2.64435	0.00818488	0.0548317	0.0419546	0		-0.392317	0.757703	3.69616	0.000218881	0.00175676	0.00111845	1
Tspyl2	52808	26	37	36		-0.509014	-0.864218	-2.36808	0.0178806	0.0933814	0.0734643	0		-0.469485	0.32533	0.898688	0.368819	0.687351	0.525927	0		0.0395284	1.18955	3.66145	0.000250793	0.00199431	0.00126969	1
Cadm1	54725	48	21	101		1.19265	0.837441	2.32167	0.020251	0.100624	0.0791624	0		-1.07325	-0.278433	-1.16038	0.245894	0.594431	0.440319	0		-2.26589	-1.11587	-3.85835	0.000114155	0.000962832	0.000612994	1
Tusc4	56032	49	66	66		-0.429684	-0.784889	-2.91237	0.00358701	0.0253762	0.0199336	0		-0.429684	0.365131	1.3752	0.16907	0.452538	0.34626	0		0	1.15002	4.76039	1.9322e-06	2.26915e-05	1.44467e-05	1
B4galt5	56336	184	107	348		0.782095	0.426891	2.48855	0.0128267	0.0717791	0.0564695	0		-0.919382	-0.124566	-0.989916	0.322215	0.628399	0.480664	0		-1.70148	-0.551456	-3.90395	9.46357e-05	0.000817395	0.00051991	1
Arl3	56350	31	41	45		-0.403356	-0.75856	-2.22849	0.025848	0.119923	0.0943447	0		-0.537657	0.257159	0.784901	0.432512	0.744071	0.569327	0		-0.134301	1.01572	3.39173	0.000694516	0.00490715	0.00312418	1
Mtch1	56462	13	3	39		2.11548	1.76027	2.16423	0.0304467	0.136344	0.107263	0		-1.58496	-0.790147	-1.87249	0.0611384	0.241549	0.184744	0		-3.70044	-2.55042	-4.27352	1.92415e-05	0.00018307	0.000116553	1
D930014E17Rik	57373	77	41	182		0.909235	0.55403	2.04341	0.0410123	0.167406	0.131633	0		-1.24101	-0.446192	-2.42483	0.0153156	0.0875201	0.0669012	0		-2.15024	-1.00022	-4.73685	2.17067e-06	2.51495e-05	1.60116e-05	1
Usp14	59025	68	35	156		0.95818	0.602976	2.07224	0.0382432	0.159613	0.125522	0		-1.19794	-0.403124	-2.04341	0.0410117	0.181454	0.138839	0		-2.15612	-1.0061	-4.40666	1.04977e-05	0.000107471	6.84222e-05	1
Huwe1	59026	24	40	30		-0.736966	-1.09217	-2.99115	0.00277932	0.0206124	0.016216	0		-0.321928	0.472888	1.22336	0.221194	0.556859	0.426081	0		0.415037	1.56506	4.6932	2.68963e-06	3.03861e-05	1.93202e-05	1
4933411K20Rik	66756	4	7	0		-0.807355	-1.16256	-1.31571	0.18827	0.486528	0.382015	0		NA	NA	NA	NA	NA	NA	0		3.80735	4.95738	3.45454	0.000551239	0.00402003	0.00255506	1
Sdha	66945	9	1	24		3.16993	2.81472	2.39856	0.0164597	0.0879175	0.0687059	0		-1.41504	-0.620222	-1.18745	0.235049	0.577637	0.440319	0		-4.58496	-3.43494	-3.87343	0.000107315	0.000908702	0.000578532	1
Luc7l	66978	86	97	119		-0.173648	-0.528852	-2.48706	0.0128804	0.0719785	0.0566264	0		-0.468553	0.326263	1.63903	0.101207	0.34734	0.26426	0		-0.294905	0.855115	4.51646	6.28832e-06	6.64281e-05	4.2292e-05	1
Rbm25	67039	236	155	461		0.606519	0.251314	1.71062	0.0871519	0.283634	0.223139	0		-0.96598	-0.171164	-1.55315	0.120388	0.36673	0.280604	0		-1.5725	-0.422478	-3.52059	0.000430582	0.0032163	0.00204768	1
Parp6	67287	44	50	53		-0.184425	-0.539629	-1.81842	0.0689995	0.23919	0.188174	0		-0.268489	0.526327	1.82669	0.067747	0.248414	0.190001	0		-0.0840643	1.06596	3.89678	9.74806e-05	0.000835271	0.000531781	1
Chd8	67772	20	9	55		1.152	0.796799	1.43592	0.151025	0.413724	0.32537	0		-1.45943	-0.664616	-1.91155	0.0559338	0.228112	0.17454	0		-2.61143	-1.46141	-3.51204	0.000444677	0.00331297	0.00210741	1
Ppm1m	67905	32	47	47		-0.554589	-0.909793	-2.78767	0.00530886	0.0353628	0.0278204	0		-0.554589	0.240227	0.747143	0.454977	0.780313	0.596949	0		0	1.15002	4.01704	5.89332e-05	0.000526976	0.000335503	1
Rbm42	68035	107	124	179		-0.212729	-0.567934	-2.99954	0.00270387	0.0200902	0.0158052	0		-0.742349	0.052467	0.308302	0.757853	0.902686	0.690543	0		-0.529619	0.620401	3.85889	0.000113901	0.000962576	0.000612831	1
5830415L20Rik	68152	90	88	108		0.0324215	-0.322783	-1.49839	0.134033	0.387811	0.305096	0		-0.263034	0.531781	2.63728	0.00835737	0.0552845	0.042301	0		-0.295456	0.854564	4.2994	1.7126e-05	0.000168139	0.000107047	1
Vars2	68915	56	62	66		-0.146841	-0.502046	-1.89624	0.0579284	0.214809	0.168993	0		-0.237039	0.557777	2.17209	0.0298492	0.146255	0.111818	0		-0.0901978	1.05982	4.31897	1.56756e-05	0.000154604	9.84297e-05	1
1500032L24Rik	69029	12	2	28		2.58496	2.22976	2.4281	0.0151781	0.0826203	0.0648216	0		-1.22239	-0.427577	-0.914233	0.360595	0.678825	0.519301	0		-3.80735	-2.65733	-3.70355	0.000212603	0.00171275	0.00109043	1
Sec62	69276	23	12	71		0.938599	0.583395	1.16992	0.242032	0.568734	0.445283	0		-1.62619	-0.831369	-2.63944	0.00830429	0.0553192	0.0421749	0		-2.56478	-1.41476	-3.89434	9.84665e-05	0.000840377	0.000535032	1
Otop3	69602	18	27	18		-0.584963	-0.940167	-2.17188	0.0298648	0.13419	0.105569	0		0	0.794816	1.68407	0.0921679	0.32179	0.245947	0		0.584963	1.73498	4.15039	3.31907e-05	0.000303076	0.000192956	1
Bxdc5	70285	14	1	23		3.80735	3.45215	3.28531	0.00101869	0.00857504	0.00673189	0		-0.716207	0.0786087	0.1663	0.867921	0.97364	0.715219	0		-4.52356	-3.37354	-3.76393	0.000167266	0.00138239	0.000879266	1
Ranbp3	71810	103	118	120		-0.196143	-0.551347	-2.84876	0.00438898	0.0301932	0.0237195	0		-0.22039	0.574426	3.02519	0.00248476	0.0203194	0.0155474	0		-0.0242475	1.12577	6.25775	3.90583e-10	7.04357e-09	4.48434e-09	1
Cnot2	72068	153	98	320		0.642678	0.287474	1.56545	0.117477	0.34491	0.271345	0		-1.06454	-0.269724	-2.0043	0.0450384	0.195979	0.149953	0		-1.70722	-0.557198	-3.77872	0.000157635	0.0013116	0.000835038	1
Utp14a	72554	81	95	125		-0.230006	-0.58521	-2.69709	0.00699492	0.0445131	0.035019	0		-0.625934	0.168881	0.846133	0.397479	0.706877	0.540868	0		-0.395929	0.754091	4.01122	6.04047e-05	0.000539015	0.000343168	1
Nfatc4	73181	5	1	22		2.32193	1.96672	1.4469	0.147924	0.412162	0.319397	0		-2.1375	-1.34269	-2.17158	0.0298871	0.146214	0.111818	0		-4.45943	-3.30941	-3.65157	0.000260644	0.00205558	0.00130512	1
Mcee	73724	13	1	22		3.70044	3.34524	3.12513	0.00177729	0.0139183	0.010939	0		-0.758992	0.0358239	0.0735734	0.94135	0.966726	0.739029	0		-4.45943	-3.30941	-3.65157	0.000260644	0.00205558	0.00130512	1
Iqwd1	74106	82	99	102		-0.271805	-0.627009	-2.92866	0.00340425	0.0244298	0.0192192	0		-0.314873	0.479942	2.29242	0.0218812	0.115571	0.088429	0		-0.0430687	1.10695	5.65426	1.56515e-08	2.35868e-07	1.50167e-07	1
Ubap2l	74383	10	3	29		1.73697	1.38176	1.591	0.11161	0.332952	0.261254	0		-1.53605	-0.741237	-1.52761	0.126608	0.381635	0.290782	0		-3.27302	-2.123	-3.30336	0.000955343	0.00657227	0.00418095	1
Usp47	74996	301	253	429		0.250626	-0.104578	-0.855193	0.392444	0.756085	0.561212	0		-0.511214	0.283602	2.68615	0.00722816	0.0491868	0.0376353	0		-0.76184	0.38818	3.59148	0.000328807	0.00254427	0.00161983	1
Slitrk5	75409	17	9	55		0.917538	0.562334	0.973038	0.330534	0.660738	0.519811	0		-1.6939	-0.899081	-2.48295	0.0130301	0.0782301	0.0598579	0		-2.61143	-1.46141	-3.51204	0.000444677	0.00331297	0.00210741	1
Rnf139	75841	87	103	102		-0.243557	-0.598761	-2.86669	0.00414794	0.0286833	0.0225655	0		-0.229482	0.565334	2.74056	0.00613351	0.0427812	0.0327341	0		0.0140752	1.1641	6.00535	1.90925e-09	3.18949e-08	2.03061e-08	1
Zfp449	78619	106	111	140		-0.0664954	-0.4217	-2.16128	0.030674	0.137054	0.107822	0		-0.401363	0.393453	2.16906	0.0300779	0.146769	0.1123	0		-0.334867	0.815153	4.63775	3.52226e-06	3.87269e-05	2.46558e-05	1
Chsy3	78923	24	6	56		2	1.6448	2.80327	0.00505871	0.0339516	0.0266429	0		-1.22239	-0.427577	-1.29295	0.196027	0.508342	0.387535	0		-3.22239	-2.07237	-4.52048	6.16984e-06	6.54975e-05	4.16995e-05	1
Camta1	100072	36	49	51		-0.444785	-0.799989	-2.55093	0.0107436	0.0630861	0.0495941	0		-0.5025	0.292315	0.955636	0.339256	0.646221	0.494457	0		-0.0577155	1.0923	3.93495	8.32135e-05	0.000724546	0.000461287	1
Tbc1d14	100855	51	18	93		1.5025	1.1473	3.10717	0.00188887	0.0145775	0.0114683	0		-0.866733	-0.0719177	-0.298083	0.76564	0.909904	0.696214	0		-2.36923	-1.21921	-3.97344	7.08423e-05	0.000619331	0.000394302	1
Ints4	101861	36	56	64		-0.63743	-0.992634	-3.27268	0.00106531	0.00887389	0.0069812	0		-0.830075	-0.0352592	-0.122003	0.902897	0.982324	0.715219	0		-0.192645	0.957375	3.77429	0.000160466	0.00133258	0.000848396	1
Rnf144a	108089	17	27	14		-0.667425	-1.02263	-2.32885	0.0198668	0.101108	0.0789677	0		0.280108	1.07492	2.10852	0.0349859	0.162287	0.124113	0		0.947533	2.09755	4.71215	2.45119e-06	2.80229e-05	1.7841e-05	1
Tspan9	109246	112	66	223		0.762961	0.407756	1.86046	0.0628202	0.229116	0.180248	0		-0.993545	-0.198729	-1.24792	0.212062	0.541632	0.41443	0		-1.75651	-0.606486	-3.40397	0.00066414	0.00470023	0.00299244	1
Necab2	117148	13	23	19		-0.823122	-1.17833	-2.41074	0.0159201	0.0859555	0.0676223	0		-0.547488	0.247328	0.48967	0.624367	0.880575	0.649893	0		0.275634	1.42565	3.321	0.000896958	0.0062353	0.00396975	1
Xpnpep1	170750	6	1	22		2.58496	2.22976	1.71692	0.0859942	0.282052	0.220354	0		-1.87447	-1.07965	-1.8276	0.0676093	0.24839	0.189908	0		-4.45943	-3.30941	-3.65157	0.000260644	0.00205558	0.00130512	1
Bptf	207165	31	10	90		1.63227	1.27706	2.63646	0.00837768	0.0514261	0.0404575	0		-1.53766	-0.742841	-2.69635	0.00701046	0.0477738	0.0365542	0		-3.16993	-2.0199	-5.63679	1.73248e-08	2.58374e-07	1.64496e-07	1
D15Ertd621e	210998	15	3	40		2.32193	1.96672	2.50613	0.0122059	0.0685939	0.0539637	0		-1.41504	-0.620222	-1.53302	0.125272	0.378449	0.289571	0		-3.73697	-2.58695	-4.36224	1.28736e-05	0.000129336	8.23426e-05	1
Myst2	217127	59	70	94		-0.24664	-0.601844	-2.374	0.0175964	0.0920177	0.0723914	0		-0.671946	0.12287	0.529581	0.596402	0.89432	0.649893	0		-0.425306	0.724714	3.32582	0.00088159	0.00613837	0.00390804	1
Sfrs7	225027	106	109	124		-0.0402639	-0.395468	-2.01764	0.0436289	0.17709	0.139319	0		-0.226276	0.56854	3.0406	0.00236108	0.0195438	0.0149539	0		-0.186012	0.964008	5.29654	1.18017e-07	1.5846e-06	1.00884e-06	1
Klhl20	226541	49	18	111		1.44478	1.08958	2.92149	0.00348357	0.0249541	0.0196317	0		-1.17971	-0.38489	-1.65085	0.0987687	0.341692	0.261446	0		-2.62449	-1.47447	-5.02268	5.09555e-07	6.44042e-06	4.10034e-06	1
Dolk	227697	21	39	33		-0.893085	-1.24829	-3.28559	0.00101768	0.00860285	0.00673189	0		-0.652077	0.142739	0.365754	0.714549	0.87034	0.665434	0		0.241008	1.39103	4.24497	2.1862e-05	0.000205732	0.00013098	1
Cstf3	228410	51	24	107		1.08746	0.732259	2.13105	0.0330852	0.146515	0.115265	0		-1.06904	-0.274226	-1.17717	0.239128	0.581336	0.440319	0		-2.1565	-1.00648	-3.65057	0.000261662	0.00205421	0.00130589	1
Btbd3	228662	236	140	501		0.75336	0.398156	2.64198	0.00824237	0.051226	0.0402196	0		-1.08602	-0.291208	-2.69803	0.00697519	0.0476705	0.0364751	0		-1.83938	-0.689364	-5.71796	1.07808e-08	1.65357e-07	1.05276e-07	1
D930015E06Rik	229473	98	101	130		-0.0435016	-0.398706	-1.95696	0.0503526	0.191888	0.150961	0		-0.407658	0.387158	2.05445	0.0399321	0.178677	0.135568	0		-0.364156	0.785864	4.28659	1.81438e-05	0.000175532	0.000111548	1
Csde1	229663	292	251	429		0.218281	-0.136923	-1.10902	0.267423	0.575833	0.453015	0		-0.555009	0.239806	2.25415	0.0241868	0.125101	0.0957215	0		-0.77329	0.37673	3.47863	0.000503992	0.00372591	0.00237213	1
St7l	229681	72	92	118		-0.353637	-0.708841	-3.14669	0.00165128	0.0130468	0.0102641	0		-0.712718	0.0820977	0.393675	0.693821	0.852096	0.651982	0		-0.359081	0.790939	4.11388	3.89063e-05	0.000353768	0.000225229	1
Mat2a	232087	249	247	373		0.0116347	-0.34357	-2.66327	0.0077386	0.0486252	0.038254	0		-0.58303	0.211786	1.84717	0.0647232	0.247766	0.18815	0		-0.594665	0.555355	4.93174	8.14984e-07	1.00647e-05	6.40776e-06	1
Tmem41b	233724	8	1	28		3	2.6448	2.18836	0.0286433	0.130763	0.102056	0		-1.80735	-1.01254	-1.95627	0.0504329	0.209643	0.160334	0		-4.80735	-3.65733	-4.28625	1.81713e-05	0.000175209	0.000111548	1
Camkv	235604	7	20	9		-1.51457	-1.86978	-3.16435	0.0015543	0.0123539	0.00971431	0		-0.36257	0.432246	0.608159	0.543082	0.85505	0.649893	0		1.152	2.30202	4.29593	1.73966e-05	0.000170407	0.000108491	1
Eif2c2	239528	8	9	1		-0.169925	-0.525129	-0.752591	0.451696	0.743816	0.584407	0		3	3.79482	3.18722	0.00143649	0.0124557	0.00953047	0		3.16993	4.31995	3.81207	0.000137809	0.00115108	0.000732841	1
Phlppl	244650	19	26	18		-0.452512	-0.807717	-1.87354	0.0609941	0.224508	0.176519	0		0.0780025	0.872818	1.87451	0.0608598	0.240849	0.184209	0		0.530515	1.68053	3.98239	6.82262e-05	0.000600725	0.000382066	1
Gphn	268566	170	170	249		0	-0.355204	-2.27933	0.0226472	0.110467	0.0859436	0		-0.550611	0.244205	1.7498	0.0801532	0.287135	0.219474	0		-0.550611	0.599409	4.38174	1.17737e-05	0.000119399	7.60162e-05	1
Nt5dc1	319638	20	3	30		2.73697	2.38176	3.26133	0.00110891	0.00919864	0.00723668	0		-0.584963	0.209853	0.518699	0.603971	0.869652	0.649893	0		-3.32193	-2.17191	-3.40823	0.000653868	0.00463897	0.002951	1
Ankar	319695	12	2	25		2.58496	2.22976	2.4281	0.0151781	0.0826203	0.0648216	0		-1.05889	-0.264078	-0.54887	0.583094	0.877974	0.649893	0		-3.64386	-2.49384	-3.37859	0.000728595	0.00512693	0.00326144	1
Tmcc3	319880	16	24	19		-0.584963	-0.940167	-2.04766	0.0405936	0.16672	0.131003	0		-0.247928	0.546888	1.14045	0.254101	0.613178	0.440319	0		0.337035	1.48706	3.50109	0.000463368	0.00343737	0.00218843	1
Phf8	320595	21	4	51		2.39232	2.03711	3.03421	0.0024117	0.0181218	0.0142476	0		-1.28011	-0.485292	-1.38649	0.165597	0.445	0.340492	0		-3.67243	-2.52241	-4.85682	1.19286e-06	1.44417e-05	9.18463e-06	1
9530098N22Rik	320640	23	29	20		-0.334419	-0.689623	-1.72432	0.0846497	0.280758	0.220327	0		0.201634	0.99645	2.30465	0.0211863	0.112527	0.0861001	0		0.536053	1.68607	4.2157	2.49005e-05	0.000232801	0.000148214	1
Ep300	328572	18	3	33		2.58496	2.22976	2.97382	0.00294118	0.0216319	0.0169712	0		-0.874469	-0.0796534	-0.196387	0.844307	0.965533	0.715219	0		-3.45943	-2.30941	-3.71139	0.000206123	0.00166834	0.00106116	1
Ankrd44	329154	74	84	81		-0.182864	-0.538068	-2.35092	0.018727	0.0972925	0.0765081	0		-0.130397	0.664419	2.91988	0.00350165	0.0271822	0.0207985	0		0.0524674	1.20249	5.56478	2.62483e-08	3.82197e-07	2.43328e-07	1
Lonrf2	381338	5	13	6		-1.37851	-1.73372	-2.42195	0.0154374	0.0836894	0.0658395	0		-0.263034	0.531781	0.621532	0.53425	0.848325	0.647579	0		1.11548	2.2655	3.43015	0.000603249	0.00435511	0.00277272	1
Lmtk3	381983	14	27	21		-0.947533	-1.30274	-2.82617	0.00471076	0.0321298	0.0252769	0		-0.584963	0.209853	0.43397	0.66431	0.908935	0.649893	0		0.36257	1.51259	3.76057	0.00016953	0.00139708	0.000889462	1
OTTMUSG00000004786	383998	9	1	21		3.16993	2.81472	2.39856	0.0164597	0.0879175	0.0687059	0		-1.22239	-0.427577	-0.791744	0.42851	0.739466	0.565701	0		-4.39232	-3.2423	-3.53615	0.000406005	0.00303799	0.00193416	1
EG433225	433225	9	0	19		4.16993	3.81472	2.7335	0.00626646	0.0403929	0.0316752	0		-1.078	-0.283187	-0.511419	0.609058	0.874587	0.649893	0		-5.24793	-4.09791	-3.66535	0.000247005	0.00196782	0.00125283	1
B020010K11Rik	621740	95	109	151		-0.198329	-0.553533	-2.74773	0.00600086	0.0388692	0.0305789	0		-0.668549	0.126267	0.690213	0.49006	0.816423	0.610824	0		-0.47022	0.6798	3.92364	8.72196e-05	0.000757896	0.00048252	1
Nrbf2	641340	21	5	49		2.07039	1.71519	2.70128	0.00690736	0.0440613	0.0346359	0		-1.22239	-0.427577	-1.20944	0.226494	0.566146	0.432579	0		-3.29278	-2.14276	-4.31913	1.56648e-05	0.000155029	9.84297e-05	1
EG668489	668489	45	18	121		1.32193	0.966724	2.53747	0.0111657	0.0648486	0.0507948	0		-1.42701	-0.632194	-2.71232	0.00668131	0.0460602	0.035243	0		-2.74894	-1.59892	-5.56535	2.61627e-08	3.82241e-07	2.43328e-07	1
LOC100047385	100047385	21	23	17		-0.131245	-0.486449	-1.12201	0.261859	0.576134	0.445283	0		0.304855	1.09967	2.38719	0.0169775	0.0949578	0.0726571	0		0.436099	1.58612	3.59346	0.00032631	0.00253405	0.00161332	1
Abca4	11304	0	1	NA		NA	NA	NA	NA	NA	NA	0		NA	NA	NA	NA	NA	NA	0		NA	NA	NA	NA	NA	NA	0
Abca2	11305	1	1	1		0	-0.355204	-0.174756	0.861272	0.949302	0.717113	0		0	0.794816	0.39693	0.691419	0.891142	0.649893	0		0	1.15002	0.585903	0.557941	0.765105	0.464565	0
Abcb7	11306	2	0	2		NA	NA	NA	NA	NA	NA	0		0	0.794816	0.561345	0.574563	0.883069	0.649893	0		NA	NA	NA	NA	NA	NA	0
Abl1	11350	2	1	3		1	0.644796	0.377253	0.705986	0.947488	0.717113	0		-0.584963	0.209853	0.164022	0.869714	0.965941	0.715219	0		-1.58496	-0.434942	-0.291631	0.770569	0.893504	0.559523	0
Abl2	11352	2	1	2		1	0.644796	0.377253	0.705986	0.947488	0.717113	0		0	0.794816	0.561345	0.574563	0.883069	0.649893	0		-1	0.15002	0.0908924	0.927578	0.966484	0.601434	0
Acadl	11363	1	1	1		0	-0.355204	-0.174756	0.861272	0.949302	0.717113	0		0	0.794816	0.39693	0.691419	0.891142	0.649893	0		0	1.15002	0.585903	0.557941	0.765105	0.464565	0
Acadvl	11370	0	1	NA		NA	NA	NA	NA	NA	NA	0		NA	NA	NA	NA	NA	NA	0		NA	NA	NA	NA	NA	NA	0
Acads	11409	2	0	0		NA	NA	NA	NA	NA	NA	0		NA	NA	NA	NA	NA	NA	0		NA	NA	NA	NA	NA	NA	0
Slc33a1	11416	11	2	18		2.45943	2.10423	2.2421	0.0249551	0.116799	0.0917257	0		-0.710493	0.0843224	0.157966	0.874483	0.961334	0.715219	0		-3.16993	-2.0199	-2.52075	0.0117104	0.0554634	0.0352338	0
Accn2	11419	0	1	NA		NA	NA	NA	NA	NA	NA	0		NA	NA	NA	NA	NA	NA	0		NA	NA	NA	NA	NA	NA	0
Ace	11421	4	2	5		1	0.644796	0.533518	0.593675	0.872955	0.680619	0		-0.321928	0.472888	0.499419	0.617484	0.882014	0.649893	0		-1.32193	-0.171908	-0.155746	0.876233	0.958032	0.601434	0
Ache	11423	5	1	16		2.32193	1.96672	1.4469	0.147924	0.412162	0.319397	0		-1.67807	-0.883256	-1.3192	0.187101	0.492192	0.376184	0		-4	-2.84998	-2.90398	0.00368446	0.0213585	0.0135707	0
Aco1	11428	12	6	9		1	0.644796	0.924091	0.355439	0.703473	0.552335	0		0.415037	1.20985	1.94779	0.0514403	0.212898	0.162757	0		-0.584963	0.565058	0.780398	0.435157	0.695154	0.442247	0
Acp2	11432	1	0	1		NA	NA	NA	NA	NA	NA	0		0	0.794816	0.39693	0.691419	0.891142	0.649893	0		NA	NA	NA	NA	NA	NA	0
Chrnb2	11444	9	1	4		3.16993	2.81472	2.39856	0.0164597	0.0879175	0.0687059	0		1.16993	1.96474	2.40343	0.0162421	0.0916553	0.0700885	0		-2	-0.84998	-0.612414	0.540264	0.794859	0.464565	0
Chrnd	11447	NA	NA	10		NA	NA	NA	NA	NA	NA	0		-4.32193	-3.52711	-2.63396	0.00843942	0.0555947	0.0424793	0		-4.32193	-3.17191	-2.41649	0.0156711	0.0713602	0.0453123	0
Chrne	11448	1	0	0		NA	NA	NA	NA	NA	NA	0		NA	NA	NA	NA	NA	NA	0		NA	NA	NA	NA	NA	NA	0
Actb	11461	4	1	3		2	1.6448	1.14441	0.252455	0.577412	0.445283	0		0.415037	1.20985	1.12455	0.260782	0.603654	0.440319	0		-1.58496	-0.434942	-0.291631	0.770569	0.893504	0.559523	0
Actg2	11468	NA	NA	3		NA	NA	NA	NA	NA	NA	0		NA	NA	NA	NA	NA	NA	0		NA	NA	NA	NA	NA	NA	0
Actn2	11472	0	5	2		-3.32193	-3.67713	-2.27482	0.0229166	0.110298	0.0859436	0		NA	NA	NA	NA	NA	NA	0		1.32193	2.47195	2.23955	0.02512	0.103259	0.0653976	0
Actn3	11474	0	3	4		NA	NA	NA	NA	NA	NA	0		NA	NA	NA	NA	NA	NA	0		-0.415037	0.734983	0.696939	0.485841	0.752146	0.464565	0
Acta2	11475	4	4	12		0	-0.355204	-0.349513	0.726704	0.931732	0.717113	0		-1.58496	-0.790147	-1.03865	0.298968	0.592316	0.452455	0		-1.58496	-0.434942	-0.583266	0.559714	0.73091	0.464565	0
Acvr1b	11479	NA	NA	1		NA	NA	NA	NA	NA	NA	0		NA	NA	NA	NA	NA	NA	0		NA	NA	NA	NA	NA	NA	0
Acvr2a	11480	5	2	5		1.32193	0.966724	0.845779	0.397676	0.757207	0.561212	0		0	0.794816	0.887567	0.374773	0.694899	0.530045	0		-1.32193	-0.171908	-0.155746	0.876233	0.958032	0.601434	0
Acvrl1	11482	2	0	1		NA	NA	NA	NA	NA	NA	0		1	1.79482	1.06592	0.286459	0.59722	0.440319	0		NA	NA	NA	NA	NA	NA	0
Aspa	11484	3	2	4		0.584963	0.229758	0.176914	0.859576	0.99875	0.717113	0		-0.415037	0.379778	0.353	0.724089	0.874326	0.665434	0		-1	0.15002	0.128542	0.89772	0.967899	0.601434	0
Ada	11486	2	0	1		NA	NA	NA	NA	NA	NA	0		1	1.79482	1.06592	0.286459	0.59722	0.440319	0		NA	NA	NA	NA	NA	NA	0
Adam10	11487	15	8	14		0.906891	0.551686	0.898357	0.368995	0.71784	0.561212	0		0.0995357	0.894351	1.70027	0.0890796	0.313547	0.239822	0		-0.807355	0.342665	0.567939	0.570077	0.738623	0.469756	0
Adam11	11488	0	1	2		NA	NA	NA	NA	NA	NA	0		NA	NA	NA	NA	NA	NA	0		-1	0.15002	0.0908924	0.927578	0.966484	0.601434	0
Adam12	11489	NA	NA	2		NA	NA	NA	NA	NA	NA	0		NA	NA	NA	NA	NA	NA	0		NA	NA	NA	NA	NA	NA	0
Adam15	11490	2	0	5		NA	NA	NA	NA	NA	NA	0		-1.32193	-0.527112	-0.468114	0.639703	0.893963	0.649893	0		-3.32193	-2.17191	-1.39138	0.164109	0.401652	0.247246	0
Adam17	11491	1	0	1		NA	NA	NA	NA	NA	NA	0		0	0.794816	0.39693	0.691419	0.891142	0.649893	0		NA	NA	NA	NA	NA	NA	0
Adam22	11496	8	0	2		4	3.6448	2.53596	0.0112141	0.0647997	0.0507948	0		2	2.79482	2.79147	0.00524698	0.0377926	0.0288077	0		NA	NA	NA	NA	NA	NA	0
Adam8	11501	NA	NA	1		NA	NA	NA	NA	NA	NA	0		NA	NA	NA	NA	NA	NA	0		NA	NA	NA	NA	NA	NA	0
Adam9	11502	2	0	1		NA	NA	NA	NA	NA	NA	0		1	1.79482	1.06592	0.286459	0.59722	0.440319	0		NA	NA	NA	NA	NA	NA	0
Adcy9	11515	1	0	1		NA	NA	NA	NA	NA	NA	0		0	0.794816	0.39693	0.691419	0.891142	0.649893	0		NA	NA	NA	NA	NA	NA	0
Adcyap1r1	11517	0	1	NA		NA	NA	NA	NA	NA	NA	0		NA	NA	NA	NA	NA	NA	0		NA	NA	NA	NA	NA	NA	0
Add1	11518	NA	NA	2		NA	NA	NA	NA	NA	NA	0		NA	NA	NA	NA	NA	NA	0		NA	NA	NA	NA	NA	NA	0
Adh5	11532	6	2	5		1.58496	1.22976	1.12608	0.260131	0.577747	0.445283	0		0.263034	1.05785	1.23639	0.216315	0.548506	0.418236	0		-1.32193	-0.171908	-0.155746	0.876233	0.958032	0.601434	0
Adnp	11538	0	1	3		NA	NA	NA	NA	NA	NA	0		NA	NA	NA	NA	NA	NA	0		-1.58496	-0.434942	-0.291631	0.770569	0.893504	0.559523	0
Adora1	11539	0	1	NA		NA	NA	NA	NA	NA	NA	0		NA	NA	NA	NA	NA	NA	0		NA	NA	NA	NA	NA	NA	0
Parp1	11545	1	0	1		NA	NA	NA	NA	NA	NA	0		0	0.794816	0.39693	0.691419	0.891142	0.649893	0		NA	NA	NA	NA	NA	NA	0
Adsl	11564	4	1	5		2	1.6448	1.14441	0.252455	0.577412	0.445283	0		-0.321928	0.472888	0.499419	0.617484	0.882014	0.649893	0		-2.32193	-1.17191	-0.892806	0.371961	0.650498	0.407645	0
Adss	11566	0	2	3		NA	NA	NA	NA	NA	NA	0		NA	NA	NA	NA	NA	NA	0		-0.584963	0.565058	0.450559	0.652307	0.823384	0.51912	0
Aebp2	11569	0	1	1		NA	NA	NA	NA	NA	NA	0		NA	NA	NA	NA	NA	NA	0		0	1.15002	0.585903	0.557941	0.765105	0.464565	0
Aga	11593	3	3	4		0	-0.355204	-0.302687	0.762129	0.955354	0.717113	0		-0.415037	0.379778	0.353	0.724089	0.874326	0.665434	0		-0.415037	0.734983	0.696939	0.485841	0.752146	0.464565	0
Acan	11595	1	6	8		-2.58496	-2.94017	-2.26393	0.0235782	0.11173	0.0876914	0		-3	-2.20518	-1.85211	0.0640105	0.248142	0.18815	0		-0.415037	0.734983	0.985625	0.324317	0.590539	0.375337	0
Angpt1	11600	2	0	2		NA	NA	NA	NA	NA	NA	0		0	0.794816	0.561345	0.574563	0.883069	0.649893	0		NA	NA	NA	NA	NA	NA	0
Agrn	11603	NA	NA	1		NA	NA	NA	NA	NA	NA	0		NA	NA	NA	NA	NA	NA	0		NA	NA	NA	NA	NA	NA	0
Agtr2	11609	8	9	14		-0.169925	-0.525129	-0.752591	0.451696	0.743816	0.584407	0		-0.807355	-0.0125392	-0.0203716	0.983747	0.988855	0.756062	0		-0.63743	0.51259	0.874964	0.381593	0.652646	0.415512	0
Agtrap	11610	2	2	1		0	-0.355204	-0.247142	0.804798	0.972338	0.717113	0		1	1.79482	1.06592	0.286459	0.59722	0.440319	0		1	2.15002	1.30263	0.192701	0.418621	0.259329	0
Aif1	11629	NA	NA	1		NA	NA	NA	NA	NA	NA	0		NA	NA	NA	NA	NA	NA	0		NA	NA	NA	NA	NA	NA	0
Aim1	11630	1	0	12		NA	NA	NA	NA	NA	NA	0		-3.58496	-2.79015	-2.59341	0.00950292	0.0610323	0.0466043	0		-4.58496	-3.43494	-2.73892	0.00616421	0.0325985	0.0206779	0
Akap1	11640	3	3	1		0	-0.355204	-0.302687	0.762129	0.955354	0.717113	0		1.58496	2.37978	1.5641	0.117794	0.370488	0.278493	0		1.58496	2.73498	1.83382	0.0666813	0.208107	0.130415	0
Akap2	11641	3	2	2		0.584963	0.229758	0.176914	0.859576	0.99875	0.717113	0		0.584963	1.37978	1.07844	0.280838	0.621566	0.440319	0		0	1.15002	0.828594	0.407334	0.67381	0.421398	0
Akap3	11642	0	2	2		NA	NA	NA	NA	NA	NA	0		NA	NA	NA	NA	NA	NA	0		0	1.15002	0.828594	0.407334	0.67381	0.421398	0
Alpl	11647	12	10	29		0.263034	-0.0921699	-0.150088	0.880695	0.922666	0.725531	0		-1.27302	-0.478203	-1.03149	0.302311	0.596945	0.456753	0		-1.53605	-0.386033	-0.811625	0.417007	0.671888	0.427762	0
Alas2	11656	10	5	12		1	0.644796	0.843573	0.398908	0.751661	0.561212	0		-0.263034	0.531781	0.878986	0.379409	0.700073	0.535141	0		-1.26303	-0.113014	-0.160249	0.872685	0.965295	0.601434	0
Alcam	11658	17	3	16		2.5025	2.1473	2.82321	0.00475459	0.0323458	0.0254252	0		0.0874628	0.882279	1.78939	0.0735522	0.265999	0.203452	0		-2.41504	-1.26502	-1.69641	0.0898079	0.262244	0.166734	0
Aldh2	11669	10	2	9		2.32193	1.96672	2.04624	0.0407327	0.166776	0.131003	0		0.152003	0.946819	1.4564	0.145283	0.409798	0.31272	0		-2.16993	-1.0199	-1.07029	0.28449	0.544593	0.344805	0
Aldoc	11676	6	5	13		0.263034	-0.0921699	-0.106127	0.915482	0.950871	0.746217	0		-1.11548	-0.320661	-0.475908	0.63414	0.891046	0.649893	0		-1.37851	-0.228492	-0.33054	0.740992	0.883329	0.559523	0
Alox12	11684	2	0	0		NA	NA	NA	NA	NA	NA	0		NA	NA	NA	NA	NA	NA	0		NA	NA	NA	NA	NA	NA	0
Alox5	11689	0	1	NA		NA	NA	NA	NA	NA	NA	0		NA	NA	NA	NA	NA	NA	0		NA	NA	NA	NA	NA	NA	0
Amh	11705	NA	NA	1		NA	NA	NA	NA	NA	NA	0		NA	NA	NA	NA	NA	NA	0		NA	NA	NA	NA	NA	NA	0
Ampd3	11717	1	0	0		NA	NA	NA	NA	NA	NA	0		NA	NA	NA	NA	NA	NA	0		NA	NA	NA	NA	NA	NA	0
Ank1	11733	2	0	0		NA	NA	NA	NA	NA	NA	0		NA	NA	NA	NA	NA	NA	0		NA	NA	NA	NA	NA	NA	0
Ank3	11735	2	1	1		1	0.644796	0.377253	0.705986	0.947488	0.717113	0		1	1.79482	1.06592	0.286459	0.59722	0.440319	0		0	1.15002	0.585903	0.557941	0.765105	0.464565	0
Ankfy1	11736	3	1	5		1.58496	1.22976	0.796257	0.425883	0.772396	0.561212	0		-0.736966	0.0578502	0.056856	0.95466	0.970102	0.739029	0		-2.32193	-1.17191	-0.892806	0.371961	0.650498	0.407645	0
Anxa7	11750	2	3	2		-0.584963	-0.940167	-0.72393	0.469109	0.756566	0.586582	0		0	0.794816	0.561345	0.574563	0.883069	0.649893	0		0.584963	1.73498	1.38342	0.166536	0.393946	0.247246	0
Ap1b1	11764	1	4	2		-2	-2.3552	-1.63869	0.101278	0.317937	0.247207	0		-1	-0.205184	-0.121857	0.903013	0.957842	0.715219	0		1	2.15002	1.8422	0.0654459	0.210344	0.130415	0
Ap1m1	11767	9	1	9		3.16993	2.81472	2.39856	0.0164597	0.0879175	0.0687059	0		0	0.794816	1.1908	0.233731	0.57544	0.439956	0		-3.16993	-2.0199	-1.78243	0.0746785	0.22375	0.141713	0
Ap1s1	11769	0	1	NA		NA	NA	NA	NA	NA	NA	0		NA	NA	NA	NA	NA	NA	0		NA	NA	NA	NA	NA	NA	0
Fabp4	11770	NA	NA	1		NA	NA	NA	NA	NA	NA	0		NA	NA	NA	NA	NA	NA	0		NA	NA	NA	NA	NA	NA	0
Ap2a1	11771	3	1	5		1.58496	1.22976	0.796257	0.425883	0.772396	0.561212	0		-0.736966	0.0578502	0.056856	0.95466	0.970102	0.739029	0		-2.32193	-1.17191	-0.892806	0.371961	0.650498	0.407645	0
Ap2a2	11772	30	33	55		-0.137504	-0.492708	-1.35981	0.17389	0.456161	0.358867	0		-0.874469	-0.0796534	-0.25354	0.799851	0.939265	0.715219	0		-0.736966	0.413054	1.37365	0.169551	0.394368	0.247614	0
Ap3b1	11774	NA	NA	1		NA	NA	NA	NA	NA	NA	0		NA	NA	NA	NA	NA	NA	0		NA	NA	NA	NA	NA	NA	0
Ap3b2	11775	0	1	1		NA	NA	NA	NA	NA	NA	0		NA	NA	NA	NA	NA	NA	0		0	1.15002	0.585903	0.557941	0.765105	0.464565	0
Ap3d1	11776	0	2	NA		NA	NA	NA	NA	NA	NA	0		NA	NA	NA	NA	NA	NA	0		NA	NA	NA	NA	NA	NA	0
Apbb1	11785	4	1	0		2	1.6448	1.14441	0.252455	0.577412	0.445283	0		NA	NA	NA	NA	NA	NA	0		NA	NA	NA	NA	NA	NA	0
Apbb2	11787	3	0	1		NA	NA	NA	NA	NA	NA	0		1.58496	2.37978	1.5641	0.117794	0.370488	0.278493	0		NA	NA	NA	NA	NA	NA	0
Speg	11790	2	1	5		1	0.644796	0.377253	0.705986	0.947488	0.717113	0		-1.32193	-0.527112	-0.468114	0.639703	0.893963	0.649893	0		-2.32193	-1.17191	-0.892806	0.371961	0.650498	0.407645	0
Birc3	11796	1	1	4		0	-0.355204	-0.174756	0.861272	0.949302	0.717113	0		-2	-1.20518	-0.85117	0.394675	0.711765	0.537455	0		-2	-0.84998	-0.612414	0.540264	0.794859	0.464565	0
Xiap	11798	1	0	4		NA	NA	NA	NA	NA	NA	0		-2	-1.20518	-0.85117	0.394675	0.711765	0.537455	0		NA	NA	NA	NA	NA	NA	0
Birc5	11799	4	1	1		2	1.6448	1.14441	0.252455	0.577412	0.445283	0		2	2.79482	1.97386	0.0483977	0.204773	0.154613	0		0	1.15002	0.585903	0.557941	0.765105	0.464565	0
Api5	11800	4	4	3		0	-0.355204	-0.349513	0.726704	0.931732	0.717113	0		0.415037	1.20985	1.12455	0.260782	0.603654	0.440319	0		0.415037	1.56506	1.48405	0.137796	0.35595	0.225335	0
Aplp1	11803	8	7	33		0.192645	-0.162559	-0.218785	0.826818	0.976036	0.717113	0		-2.04439	-1.24958	-2.51548	0.011887	0.0725144	0.0552296	0		-2.23704	-1.08702	-2.15909	0.0308433	0.123775	0.0788025	0
Aplp2	11804	4	0	0		NA	NA	NA	NA	NA	NA	0		NA	NA	NA	NA	NA	NA	0		NA	NA	NA	NA	NA	NA	0
Aqp3	11828	1	0	5		NA	NA	NA	NA	NA	NA	0		-2.32193	-1.52711	-1.14041	0.254115	0.605357	0.440319	0		-3.32193	-2.17191	-1.39138	0.164109	0.401652	0.247246	0
Aqr	11834	2	0	7		NA	NA	NA	NA	NA	NA	0		-1.80735	-1.01254	-0.978122	0.328014	0.635008	0.483681	0		-3.80735	-2.65733	-1.85176	0.0640605	0.211248	0.130415	0
Araf	11836	1	0	1		NA	NA	NA	NA	NA	NA	0		0	0.794816	0.39693	0.691419	0.891142	0.649893	0		NA	NA	NA	NA	NA	NA	0
Arf3	11842	NA	NA	1		NA	NA	NA	NA	NA	NA	0		NA	NA	NA	NA	NA	NA	0		NA	NA	NA	NA	NA	NA	0
Arf6	11845	20	14	28		0.514573	0.159369	0.320745	0.748404	0.9513	0.717113	0		-0.485427	0.309389	0.751645	0.452264	0.776363	0.594035	0		-1	0.15002	0.340098	0.733783	0.876067	0.557755	0
Rhob	11852	NA	NA	7		NA	NA	NA	NA	NA	NA	0		-3.80735	-3.01254	-2.05777	0.0396118	0.178762	0.135568	0		-3.80735	-2.65733	-1.85176	0.0640605	0.211248	0.130415	0
Rhoc	11853	23	16	45		0.523562	0.168358	0.362797	0.716756	0.92627	0.717113	0		-0.968291	-0.173475	-0.491405	0.62314	0.879629	0.649893	0		-1.49185	-0.341833	-0.902164	0.36697	0.651149	0.407645	0
Arhgap5	11855	30	11	32		1.44746	1.09225	2.29045	0.0219953	0.107551	0.0846115	0		-0.0931094	0.701706	1.95069	0.0510936	0.212018	0.162226	0		-1.54057	-0.390548	-0.861873	0.388758	0.658497	0.419155	0
Rnd2	11858	NA	NA	2		NA	NA	NA	NA	NA	NA	0		NA	NA	NA	NA	NA	NA	0		NA	NA	NA	NA	NA	NA	0
Arnt	11863	4	4	2		0	-0.355204	-0.349513	0.726704	0.931732	0.717113	0		1	1.79482	1.50744	0.131697	0.388578	0.290782	0		1	2.15002	1.8422	0.0654459	0.210344	0.130415	0
Arnt2	11864	NA	NA	1		NA	NA	NA	NA	NA	NA	0		NA	NA	NA	NA	NA	NA	0		NA	NA	NA	NA	NA	NA	0
Arntl	11865	15	12	31		0.321928	-0.0332762	-0.0599675	0.952182	0.976659	0.763242	0		-1.04731	-0.25249	-0.585554	0.558175	0.876485	0.649893	0		-1.36923	-0.219214	-0.490497	0.623782	0.796947	0.507307	0
Arvcf	11877	NA	NA	1		NA	NA	NA	NA	NA	NA	0		NA	NA	NA	NA	NA	NA	0		NA	NA	NA	NA	NA	NA	0
Asah1	11886	3	0	7		NA	NA	NA	NA	NA	NA	0		-1.22239	-0.427577	-0.457108	0.647594	0.89237	0.649893	0		-3.80735	-2.65733	-1.85176	0.0640605	0.211248	0.130415	0
Ass1	11898	25	19	65		0.395929	0.0407244	0.0935404	0.925474	0.9559	0.752019	0		-1.37851	-0.583696	-1.85085	0.0641911	0.247125	0.18815	0		-1.77444	-0.62442	-1.88598	0.0592974	0.201555	0.128321	0
Serpinc1	11905	7	0	6		3.80735	3.45215	2.32306	0.020176	0.101388	0.0789677	0		0.222392	1.01721	1.29322	0.195934	0.510193	0.387535	0		-3.58496	-2.43494	-1.63264	0.102545	0.28746	0.180374	0
Zfhx3	11906	52	56	91		-0.106915	-0.46212	-1.67033	0.0948538	0.306699	0.241284	0		-0.807355	-0.0125392	-0.0519419	0.958575	0.968994	0.741427	0		-0.70044	0.44958	1.93546	0.0529343	0.183619	0.116855	0
Atf2	11909	254	181	355		0.488839	0.133634	0.963146	0.335474	0.669941	0.527051	0		-0.482991	0.311825	2.69964	0.00694146	0.0475771	0.036374	0		-0.971829	0.178191	1.44596	0.148189	0.376589	0.2386	0
Atf4	11911	48	30	63		0.678072	0.322868	0.978591	0.327782	0.656222	0.516053	0		-0.392317	0.402498	1.4907	0.136041	0.390346	0.298673	0		-1.07039	0.0796308	0.267514	0.789074	0.896155	0.570462	0
Atm	11920	NA	NA	2		NA	NA	NA	NA	NA	NA	0		NA	NA	NA	NA	NA	NA	0		NA	NA	NA	NA	NA	NA	0
Atox1	11927	3	0	0		NA	NA	NA	NA	NA	NA	0		NA	NA	NA	NA	NA	NA	0		NA	NA	NA	NA	NA	NA	0
Atp1a1	11928	3	8	8		-1.41504	-1.77024	-1.92771	0.0538913	0.201997	0.158542	0		-1.41504	-0.620222	-0.685567	0.492987	0.80104	0.610824	0		0	1.15002	1.6572	0.0974785	0.279995	0.177964	0
Atp1b1	11931	28	23	37		0.283793	-0.0714114	-0.176996	0.859512	1	0.717113	0		-0.402098	0.392717	1.11272	0.265828	0.604421	0.440319	0		-0.685891	0.464129	1.2772	0.20153	0.424015	0.269886	0
Fxyd2	11936	NA	NA	1		NA	NA	NA	NA	NA	NA	0		NA	NA	NA	NA	NA	NA	0		NA	NA	NA	NA	NA	NA	0
Atp2b2	11941	6	6	7		0	-0.355204	-0.428066	0.668603	0.943993	0.717113	0		-0.222392	0.572423	0.727747	0.466768	0.788279	0.601546	0		-0.222392	0.927628	1.20312	0.228929	0.466737	0.29673	0
Atp4a	11944	0	1	NA		NA	NA	NA	NA	NA	NA	0		NA	NA	NA	NA	NA	NA	0		NA	NA	NA	NA	NA	NA	0
Atp5a1	11946	8	7	5		0.192645	-0.162559	-0.218785	0.826818	0.976036	0.717113	0		0.678072	1.47289	1.84984	0.0643359	0.246981	0.18815	0		0.485427	1.63545	2.02664	0.0426989	0.15669	0.0994614	0
Atp5b	11947	26	8	19		1.70044	1.34524	2.5135	0.011954	0.0675586	0.0530734	0		0.452512	1.24733	2.93679	0.0033163	0.0262153	0.0200587	0		-1.24793	-0.0979074	-0.175148	0.860963	0.955149	0.601434	0
Atp5c1	11949	8	1	15		3	2.6448	2.18836	0.0286433	0.130763	0.102056	0		-0.906891	-0.112075	-0.185249	0.853033	0.973517	0.715219	0		-3.90689	-2.75687	-2.76415	0.00570713	0.0306705	0.019478	0
Atp6v1a	11964	NA	NA	1		NA	NA	NA	NA	NA	NA	0		NA	NA	NA	NA	NA	NA	0		NA	NA	NA	NA	NA	NA	0
Atp6v0d1	11972	4	0	4		NA	NA	NA	NA	NA	NA	0		0	0.794816	0.793863	0.427275	0.741652	0.565098	0		NA	NA	NA	NA	NA	NA	0
Atp6v1e1	11973	0	1	NA		NA	NA	NA	NA	NA	NA	0		NA	NA	NA	NA	NA	NA	0		NA	NA	NA	NA	NA	NA	0
Atp6v0e	11974	1	0	2		NA	NA	NA	NA	NA	NA	0		-1	-0.205184	-0.121857	0.903013	0.957842	0.715219	0		NA	NA	NA	NA	NA	NA	0
Atp6v0a1	11975	NA	NA	3		NA	NA	NA	NA	NA	NA	0		NA	NA	NA	NA	NA	NA	0		NA	NA	NA	NA	NA	NA	0
Atp7a	11977	1	0	3		NA	NA	NA	NA	NA	NA	0		-1.58496	-0.790147	-0.519321	0.603537	0.886383	0.649893	0		NA	NA	NA	NA	NA	NA	0
Atp7b	11979	1	0	0		NA	NA	NA	NA	NA	NA	0		NA	NA	NA	NA	NA	NA	0		NA	NA	NA	NA	NA	NA	0
Atp8a1	11980	24	21	38		0.192645	-0.162559	-0.378958	0.704719	0.972614	0.717113	0		-0.662965	0.131851	0.361865	0.717453	0.872421	0.665434	0		-0.85561	0.29441	0.797246	0.425308	0.681949	0.434094	0
Atp9a	11981	NA	NA	1		NA	NA	NA	NA	NA	NA	0		NA	NA	NA	NA	NA	NA	0		NA	NA	NA	NA	NA	NA	0
Atp10a	11982	0	1	NA		NA	NA	NA	NA	NA	NA	0		NA	NA	NA	NA	NA	NA	0		NA	NA	NA	NA	NA	NA	0
Slc7a1	11987	1	0	0		NA	NA	NA	NA	NA	NA	0		NA	NA	NA	NA	NA	NA	0		NA	NA	NA	NA	NA	NA	0
Atrn	11990	7	11	8		-0.652077	-1.00728	-1.46802	0.142098	0.407892	0.318581	0		-0.192645	0.602171	0.822655	0.410704	0.72523	0.55388	0		0.459432	1.60945	2.51145	0.0120236	0.0564506	0.0359006	0
Aup1	11993	1	2	1		-1	-1.3552	-0.792894	0.427839	0.734702	0.561212	0		0	0.794816	0.39693	0.691419	0.891142	0.649893	0		1	2.15002	1.30263	0.192701	0.418621	0.259329	0
Pcdh15	11994	1	0	0		NA	NA	NA	NA	NA	NA	0		NA	NA	NA	NA	NA	NA	0		NA	NA	NA	NA	NA	NA	0
Avpr2	12000	0	1	NA		NA	NA	NA	NA	NA	NA	0		NA	NA	NA	NA	NA	NA	0		NA	NA	NA	NA	NA	NA	0
Axin1	12005	NA	NA	1		NA	NA	NA	NA	NA	NA	0		NA	NA	NA	NA	NA	NA	0		NA	NA	NA	NA	NA	NA	0
Axin2	12006	3	0	0		NA	NA	NA	NA	NA	NA	0		NA	NA	NA	NA	NA	NA	0		NA	NA	NA	NA	NA	NA	0
Bach2	12014	0	3	NA		NA	NA	NA	NA	NA	NA	0		NA	NA	NA	NA	NA	NA	0		NA	NA	NA	NA	NA	NA	0
Barx1	12022	3	12	15		-2	-2.3552	-2.83832	0.00453517	0.0310383	0.0244182	0		-2.32193	-1.52711	-1.97526	0.0482383	0.207241	0.154613	0		-0.321928	0.828092	1.54535	0.122263	0.322098	0.205051	0
Barx2	12023	6	3	8		1	0.644796	0.653425	0.513482	0.786787	0.616843	0		-0.415037	0.379778	0.499219	0.617625	0.876539	0.649893	0		-1.41504	-0.265017	-0.298848	0.765056	0.905504	0.559523	0
Bax	12028	16	14	52		0.192645	-0.162559	-0.309413	0.757007	0.960248	0.717113	0		-1.70044	-0.905624	-2.42909	0.0151369	0.0870234	0.0664289	0		-1.89308	-0.743065	-1.96652	0.0492389	0.174165	0.110838	0
Bcan	12032	NA	NA	3		NA	NA	NA	NA	NA	NA	0		NA	NA	NA	NA	NA	NA	0		NA	NA	NA	NA	NA	NA	0
Phb2	12034	10	9	16		0.152003	-0.203201	-0.307927	0.758138	0.960766	0.717113	0		-0.678072	0.116744	0.207357	0.835731	0.956995	0.715219	0		-0.830075	0.319945	0.564669	0.572299	0.740278	0.471162	0
Bcat1	12035	12	1	5		3.58496	3.22976	2.95747	0.00310176	0.022646	0.0177671	0		1.26303	2.05785	2.86024	0.00423315	0.0318696	0.0243412	0		-2.32193	-1.17191	-0.892806	0.371961	0.650498	0.407645	0
Bckdha	12039	NA	NA	1		NA	NA	NA	NA	NA	NA	0		NA	NA	NA	NA	NA	NA	0		NA	NA	NA	NA	NA	NA	0
Bckdk	12041	1	0	2		NA	NA	NA	NA	NA	NA	0		-1	-0.205184	-0.121857	0.903013	0.957842	0.715219	0		NA	NA	NA	NA	NA	NA	0
Bcl2l1	12048	3	1	6		1.58496	1.22976	0.796257	0.425883	0.772396	0.561212	0		-1	-0.205184	-0.211063	0.832838	0.957961	0.715219	0		-2.58496	-1.43494	-1.14418	0.25255	0.498735	0.314711	0
Bcl6	12053	1	0	1		NA	NA	NA	NA	NA	NA	0		0	0.794816	0.39693	0.691419	0.891142	0.649893	0		NA	NA	NA	NA	NA	NA	0
Bcl7c	12055	131	129	286		0.0221957	-0.333009	-1.86849	0.0616943	0.22625	0.177994	0		-1.12645	-0.331633	-2.30479	0.0211785	0.112612	0.0861001	0		-1.14864	0.001376	0.00971871	0.992246	0.993398	0.632454	0
Bdnf	12064	6	11	8		-0.874469	-1.22967	-1.72439	0.0846379	0.281187	0.220327	0		-0.415037	0.379778	0.499219	0.617625	0.876539	0.649893	0		0.459432	1.60945	2.51145	0.0120236	0.0564506	0.0359006	0
Bet1	12068	NA	NA	1		NA	NA	NA	NA	NA	NA	0		NA	NA	NA	NA	NA	NA	0		NA	NA	NA	NA	NA	NA	0
Bex2	12069	5	5	11		0	-0.355204	-0.390768	0.695968	0.966555	0.717113	0		-1.1375	-0.342688	-0.466059	0.641174	0.89103	0.649893	0		-1.1375	0.0125166	0.017366	0.986145	0.988668	0.628711	0
Ngfrap1	12070	8	5	2		0.678072	0.322868	0.399482	0.689538	0.965692	0.717113	0		2	2.79482	2.79147	0.00524698	0.0377926	0.0288077	0		1.32193	2.47195	2.23955	0.02512	0.103259	0.0653976	0
Bgn	12111	15	12	45		0.321928	-0.0332762	-0.0599675	0.952182	0.976659	0.763242	0		-1.58496	-0.790147	-2.01139	0.0442843	0.193496	0.147986	0		-1.90689	-0.756871	-1.8589	0.0630415	0.211447	0.130415	0
Hrk	12123	NA	NA	2		NA	NA	NA	NA	NA	NA	0		NA	NA	NA	NA	NA	NA	0		NA	NA	NA	NA	NA	NA	0
Fabp7	12140	1	0	0		NA	NA	NA	NA	NA	NA	0		NA	NA	NA	NA	NA	NA	0		NA	NA	NA	NA	NA	NA	0
Prdm1	12142	5	6	12		-0.263034	-0.618239	-0.711858	0.476553	0.754542	0.587175	0		-1.26303	-0.468219	-0.650786	0.515185	0.828032	0.632712	0		-1	0.15002	0.222643	0.823814	0.928271	0.590836	0
Blm	12144	1	0	1		NA	NA	NA	NA	NA	NA	0		0	0.794816	0.39693	0.691419	0.891142	0.649893	0		NA	NA	NA	NA	NA	NA	0
Bmp1	12153	12	7	17		0.777608	0.422403	0.629154	0.529248	0.801252	0.62998	0		-0.5025	0.292315	0.551715	0.581144	0.87587	0.649893	0		-1.28011	-0.130088	-0.218902	0.826726	0.929487	0.591533	0
Bmp15	12155	1	0	0		NA	NA	NA	NA	NA	NA	0		NA	NA	NA	NA	NA	NA	0		NA	NA	NA	NA	NA	NA	0
Bmp2	12156	1	2	13		-1	-1.3552	-0.792894	0.427839	0.734702	0.561212	0		-3.70044	-2.90562	-2.75533	0.00586322	0.041138	0.0313839	0		-2.70044	-1.55042	-1.78368	0.0744764	0.225337	0.141713	0
Bmp5	12160	1	0	3		NA	NA	NA	NA	NA	NA	0		-1.58496	-0.790147	-0.519321	0.603537	0.886383	0.649893	0		NA	NA	NA	NA	NA	NA	0
Bmp6	12161	0	2	1		NA	NA	NA	NA	NA	NA	0		NA	NA	NA	NA	NA	NA	0		1	2.15002	1.30263	0.192701	0.418621	0.259329	0
Bmpr1a	12166	9	4	9		1.16993	0.814721	0.981842	0.326178	0.655807	0.514247	0		0	0.794816	1.1908	0.233731	0.57544	0.439956	0		-1.16993	-0.0199049	-0.0248405	0.980182	0.986592	0.626801	0
Bmpr1b	12167	1	0	2		NA	NA	NA	NA	NA	NA	0		-1	-0.205184	-0.121857	0.903013	0.957842	0.715219	0		NA	NA	NA	NA	NA	NA	0
Bmpr2	12168	2	1	4		1	0.644796	0.377253	0.705986	0.947488	0.717113	0		-1	-0.205184	-0.172332	0.863177	0.976867	0.715219	0		-2	-0.84998	-0.612414	0.540264	0.794859	0.464565	0
Bmx	12169	NA	NA	1		NA	NA	NA	NA	NA	NA	0		NA	NA	NA	NA	NA	NA	0		NA	NA	NA	NA	NA	NA	0
Bnip3l	12177	2	1	2		1	0.644796	0.377253	0.705986	0.947488	0.717113	0		0	0.794816	0.561345	0.574563	0.883069	0.649893	0		-1	0.15002	0.0908924	0.927578	0.966484	0.601434	0
Smyd1	12180	NA	NA	4		NA	NA	NA	NA	NA	NA	0		NA	NA	NA	NA	NA	NA	0		NA	NA	NA	NA	NA	NA	0
Bop1	12181	1	0	0		NA	NA	NA	NA	NA	NA	0		NA	NA	NA	NA	NA	NA	0		NA	NA	NA	NA	NA	NA	0
Zfp36l1	12192	5	2	6		1.32193	0.966724	0.845779	0.397676	0.757207	0.561212	0		-0.263034	0.531781	0.621532	0.53425	0.848325	0.647579	0		-1.58496	-0.434942	-0.412429	0.680025	0.832526	0.527412	0
Chic1	12212	0	1	2		NA	NA	NA	NA	NA	NA	0		NA	NA	NA	NA	NA	NA	0		-1	0.15002	0.0908924	0.927578	0.966484	0.601434	0
Bsg	12215	19	17	62		0.160465	-0.19474	-0.406184	0.684607	0.962333	0.717113	0		-1.70627	-0.911453	-2.66679	0.00765803	0.0515938	0.039477	0		-1.86673	-0.716713	-2.08064	0.0374665	0.144308	0.0918748	0
Bsn	12217	8	16	29		-1	-1.3552	-2.24269	0.0249168	0.117031	0.0917257	0		-1.85798	-1.06317	-2.07219	0.0382481	0.174601	0.133596	0		-0.857981	0.292039	0.690566	0.489838	0.752523	0.464565	0
Klf5	12224	3	0	1		NA	NA	NA	NA	NA	NA	0		1.58496	2.37978	1.5641	0.117794	0.370488	0.278493	0		NA	NA	NA	NA	NA	NA	0
Btg1	12226	3	5	9		-0.736966	-1.09217	-1.05747	0.290297	0.613661	0.480104	0		-1.58496	-0.790147	-0.899495	0.368389	0.688715	0.525521	0		-0.847997	0.302023	0.398536	0.690235	0.831678	0.528903	0
Btg2	12227	8	2	5		2	1.6448	1.61844	0.105567	0.321906	0.251995	0		0.678072	1.47289	1.84984	0.0643359	0.246981	0.18815	0		-1.32193	-0.171908	-0.155746	0.876233	0.958032	0.601434	0
Btk	12229	0	1	1		NA	NA	NA	NA	NA	NA	0		NA	NA	NA	NA	NA	NA	0		0	1.15002	0.585903	0.557941	0.765105	0.464565	0
Btrc	12234	2	1	0		1	0.644796	0.377253	0.705986	0.947488	0.717113	0		NA	NA	NA	NA	NA	NA	0		NA	NA	NA	NA	NA	NA	0
Bub1	12235	3	0	1		NA	NA	NA	NA	NA	NA	0		1.58496	2.37978	1.5641	0.117794	0.370488	0.278493	0		NA	NA	NA	NA	NA	NA	0
Bub1b	12236	3	0	1		NA	NA	NA	NA	NA	NA	0		1.58496	2.37978	1.5641	0.117794	0.370488	0.278493	0		NA	NA	NA	NA	NA	NA	0
Commd3	12238	114	95	207		0.263034	-0.0921699	-0.462692	0.643585	0.919737	0.717113	0		-0.860597	-0.0657812	-0.407249	0.683825	0.932274	0.649893	0		-1.12363	0.0263887	0.159242	0.873478	0.965553	0.601434	0
Serping1	12258	6	1	8		2.58496	2.22976	1.71692	0.0859942	0.282052	0.220354	0		-0.415037	0.379778	0.499219	0.617625	0.876539	0.649893	0		-3	-1.84998	-1.58512	0.11294	0.303662	0.192369	0
C2	12263	1	1	4		0	-0.355204	-0.174756	0.861272	0.949302	0.717113	0		-2	-1.20518	-0.85117	0.394675	0.711765	0.537455	0		-2	-0.84998	-0.612414	0.540264	0.794859	0.464565	0
Hyou1	12282	1	2	6		-1	-1.3552	-0.792894	0.427839	0.734702	0.561212	0		-2.58496	-1.79015	-1.39918	0.161758	0.440676	0.334113	0		-1.58496	-0.434942	-0.412429	0.680025	0.832526	0.527412	0
Cab39	12283	3	1	6		1.58496	1.22976	0.796257	0.425883	0.772396	0.561212	0		-1	-0.205184	-0.211063	0.832838	0.957961	0.715219	0		-2.58496	-1.43494	-1.14418	0.25255	0.498735	0.314711	0
Cacna1b	12287	NA	NA	1		NA	NA	NA	NA	NA	NA	0		NA	NA	NA	NA	NA	NA	0		NA	NA	NA	NA	NA	NA	0
Cacna1c	12288	0	1	1		NA	NA	NA	NA	NA	NA	0		NA	NA	NA	NA	NA	NA	0		0	1.15002	0.585903	0.557941	0.765105	0.464565	0
Cacna1e	12290	4	2	1		1	0.644796	0.533518	0.593675	0.872955	0.680619	0		2	2.79482	1.97386	0.0483977	0.204773	0.154613	0		1	2.15002	1.30263	0.192701	0.418621	0.259329	0
Cacna1g	12291	2	3	0		-0.584963	-0.940167	-0.72393	0.469109	0.756566	0.586582	0		NA	NA	NA	NA	NA	NA	0		NA	NA	NA	NA	NA	NA	0
Cacna2d1	12293	7	3	12		1.22239	0.867188	0.913322	0.361073	0.708823	0.555045	0		-0.777608	0.0172082	0.026017	0.979244	0.987048	0.754618	0		-2	-0.84998	-1.06074	0.288809	0.547632	0.348041	0
Cacnb2	12296	4	2	11		1	0.644796	0.533518	0.593675	0.872955	0.680619	0		-1.45943	-0.664616	-0.85484	0.39264	0.719031	0.537455	0		-2.45943	-1.30941	-1.44479	0.148517	0.375981	0.2386	0
Cacnb4	12298	NA	NA	1		NA	NA	NA	NA	NA	NA	0		NA	NA	NA	NA	NA	NA	0		NA	NA	NA	NA	NA	NA	0
Cacybp	12301	1	2	2		-1	-1.3552	-0.792894	0.427839	0.734702	0.561212	0		-1	-0.205184	-0.121857	0.903013	0.957842	0.715219	0		0	1.15002	0.828594	0.407334	0.67381	0.421398	0
Ddr1	12305	0	5	4		-3.32193	-3.67713	-2.27482	0.0229166	0.110298	0.0859436	0		NA	NA	NA	NA	NA	NA	0		0.321928	1.47195	1.58589	0.112764	0.305477	0.192369	0
Calm1	12313	196	114	308		0.78182	0.426616	2.56693	0.0102604	0.0611029	0.0480704	0		-0.652077	0.142739	1.11774	0.263678	0.601552	0.440319	0		-1.4339	-0.283876	-1.98035	0.0476644	0.171767	0.109357	0
Calm3	12315	34	11	33		1.62803	1.27283	2.75395	0.00588803	0.038325	0.0301508	0		0.0430687	0.837884	2.42186	0.0154412	0.0877096	0.0671005	0		-1.58496	-0.434942	-0.967256	0.333416	0.604299	0.384732	0
Calu	12321	67	35	72		0.936806	0.581602	1.99139	0.0464377	0.186405	0.146622	0		-0.103836	0.69098	2.87611	0.00402603	0.0305527	0.0233775	0		-1.04064	0.109378	0.394852	0.692952	0.833554	0.530688	0
Camk2a	12322	2	2	14		0	-0.355204	-0.247142	0.804798	0.972338	0.717113	0		-2.80735	-2.01254	-2.31198	0.0207788	0.110922	0.0847289	0		-2.80735	-1.65733	-1.94233	0.0520971	0.182181	0.115775	0
Camk2b	12323	1	2	0		-1	-1.3552	-0.792894	0.427839	0.734702	0.561212	0		NA	NA	NA	NA	NA	NA	0		NA	NA	NA	NA	NA	NA	0
Camk4	12326	NA	NA	2		NA	NA	NA	NA	NA	NA	0		NA	NA	NA	NA	NA	NA	0		NA	NA	NA	NA	NA	NA	0
Caml	12328	NA	NA	2		NA	NA	NA	NA	NA	NA	0		NA	NA	NA	NA	NA	NA	0		NA	NA	NA	NA	NA	NA	0
Canx	12330	25	10	45		1.32193	0.966724	1.89127	0.0585884	0.216853	0.170601	0		-0.847997	-0.0531811	-0.15382	0.877752	0.964368	0.715219	0		-2.16993	-1.0199	-2.3933	0.0166976	0.0748872	0.0476775	0
Cap1	12331	2	2	4		0	-0.355204	-0.247142	0.804798	0.972338	0.717113	0		-1	-0.205184	-0.172332	0.863177	0.976867	0.715219	0		-1	0.15002	0.128542	0.89772	0.967899	0.601434	0
Capg	12332	NA	NA	1		NA	NA	NA	NA	NA	NA	0		NA	NA	NA	NA	NA	NA	0		NA	NA	NA	NA	NA	NA	0
Capn1	12333	1	0	1		NA	NA	NA	NA	NA	NA	0		0	0.794816	0.39693	0.691419	0.891142	0.649893	0		NA	NA	NA	NA	NA	NA	0
Capn2	12334	10	4	20		1.32193	0.966724	1.19612	0.23165	0.548047	0.430518	0		-1	-0.205184	-0.385351	0.699977	0.858544	0.656746	0		-2.32193	-1.17191	-1.78563	0.0741589	0.225485	0.141713	0
Capn3	12335	NA	NA	2		NA	NA	NA	NA	NA	NA	0		NA	NA	NA	NA	NA	NA	0		NA	NA	NA	NA	NA	NA	0
Capns1	12336	8	1	16		3	2.6448	2.18836	0.0286433	0.130763	0.102056	0		-1	-0.205184	-0.344667	0.730344	0.87597	0.669826	0		-4	-2.84998	-2.90398	0.00368446	0.0213585	0.0135707	0
Capn5	12337	1	0	5		NA	NA	NA	NA	NA	NA	0		-2.32193	-1.52711	-1.14041	0.254115	0.605357	0.440319	0		-3.32193	-2.17191	-1.39138	0.164109	0.401652	0.247246	0
Capn6	12338	48	46	109		0.0614005	-0.293804	-0.990949	0.32171	0.650925	0.512091	0		-1.18322	-0.388406	-1.64985	0.0989743	0.342154	0.261467	0		-1.24462	-0.0946023	-0.405617	0.685024	0.832381	0.528903	0
Capn7	12339	1	4	9		-2	-2.3552	-1.63869	0.101278	0.317937	0.247207	0		-3.16993	-2.37511	-2.05444	0.0399334	0.177844	0.135568	0		-1.16993	-0.0199049	-0.0248405	0.980182	0.986592	0.626801	0
Capza2	12343	1	0	5		NA	NA	NA	NA	NA	NA	0		-2.32193	-1.52711	-1.14041	0.254115	0.605357	0.440319	0		-3.32193	-2.17191	-1.39138	0.164109	0.401652	0.247246	0
Capzb	12345	11	11	18		0	-0.355204	-0.57961	0.562177	0.842632	0.66266	0		-0.710493	0.0843224	0.157966	0.874483	0.961334	0.715219	0		-0.710493	0.439527	0.840003	0.400907	0.675624	0.421398	0
Car2	12349	0	1	1		NA	NA	NA	NA	NA	NA	0		NA	NA	NA	NA	NA	NA	0		0	1.15002	0.585903	0.557941	0.765105	0.464565	0
Car3	12350	1	1	4		0	-0.355204	-0.174756	0.861272	0.949302	0.717113	0		-2	-1.20518	-0.85117	0.394675	0.711765	0.537455	0		-2	-0.84998	-0.612414	0.540264	0.794859	0.464565	0
Casp6	12368	1	1	0		0	-0.355204	-0.174756	0.861272	0.949302	0.717113	0		NA	NA	NA	NA	NA	NA	0		NA	NA	NA	NA	NA	NA	0
Casq2	12373	602	503	1195		0.259205	-0.0959992	-1.1092	0.267346	0.575977	0.453015	0		-0.989175	-0.194359	-2.83014	0.0046527	0.0343734	0.0263009	0		-1.24838	-0.0983602	-1.39703	0.162405	0.404603	0.247246	0
Ctnna1	12385	7	0	14		3.80735	3.45215	2.32306	0.020176	0.101388	0.0789677	0		-1	-0.205184	-0.322406	0.747145	0.890603	0.681274	0		-4.80735	-3.65733	-3.03082	0.00243887	0.0152673	0.00970098	0
Ctnnd1	12388	15	5	19		1.58496	1.22976	1.78051	0.0749924	0.256401	0.201029	0		-0.341037	0.453779	0.931135	0.351784	0.665143	0.508833	0		-1.926	-0.775979	-1.23426	0.217105	0.450625	0.286687	0
Cav1	12389	1	1	0		0	-0.355204	-0.174756	0.861272	0.949302	0.717113	0		NA	NA	NA	NA	NA	NA	0		NA	NA	NA	NA	NA	NA	0
Cav2	12390	1	0	0		NA	NA	NA	NA	NA	NA	0		NA	NA	NA	NA	NA	NA	0		NA	NA	NA	NA	NA	NA	0
Runx2	12393	1	1	2		0	-0.355204	-0.174756	0.861272	0.949302	0.717113	0		-1	-0.205184	-0.121857	0.903013	0.957842	0.715219	0		-1	0.15002	0.0908924	0.927578	0.966484	0.601434	0
Runx1	12394	NA	NA	2		NA	NA	NA	NA	NA	NA	0		NA	NA	NA	NA	NA	NA	0		NA	NA	NA	NA	NA	NA	0
Cbfa2t2	12396	2	0	0		NA	NA	NA	NA	NA	NA	0		NA	NA	NA	NA	NA	NA	0		NA	NA	NA	NA	NA	NA	0
Cbfa2t3	12398	2	6	0		-1.58496	-1.94017	-1.7766	0.0756344	0.256508	0.201029	0		NA	NA	NA	NA	NA	NA	0		3.58496	4.73498	3.17482	0.00149927	0.00990325	0.00628091	0
Cbfb	12400	7	0	13		3.80735	3.45215	2.32306	0.020176	0.101388	0.0789677	0		-0.893085	-0.098269	-0.151576	0.879522	0.965083	0.715219	0		-4.70044	-3.55042	-2.88822	0.00387435	0.0220879	0.0140253	0
Cbln2	12405	1	0	6		NA	NA	NA	NA	NA	NA	0		-2.58496	-1.79015	-1.39918	0.161758	0.440676	0.334113	0		-3.58496	-2.43494	-1.63264	0.102545	0.28746	0.180374	0
Serpinh1	12406	28	25	50		0.163499	-0.191706	-0.48516	0.627563	0.901684	0.709366	0		-0.836501	-0.0416855	-0.127346	0.898666	0.978956	0.715219	0		-1	0.15002	0.454486	0.649479	0.828427	0.51912	0
Cbr1	12408	1	3	3		-1.58496	-1.94017	-1.25624	0.209029	0.51835	0.399597	0		-1.58496	-0.790147	-0.519321	0.603537	0.886383	0.649893	0		0	1.15002	1.01482	0.310193	0.576015	0.363902	0
Cbx2	12416	NA	NA	1		NA	NA	NA	NA	NA	NA	0		NA	NA	NA	NA	NA	NA	0		NA	NA	NA	NA	NA	NA	0
Cbx5	12419	0	1	1		NA	NA	NA	NA	NA	NA	0		NA	NA	NA	NA	NA	NA	0		0	1.15002	0.585903	0.557941	0.765105	0.464565	0
Rb1cc1	12421	17	13	36		0.387023	0.0318188	0.0603597	0.951869	0.977595	0.763242	0		-1.08246	-0.287646	-0.714511	0.474912	0.798053	0.609483	0		-1.46949	-0.319465	-0.757041	0.449025	0.714396	0.454657	0
Ccna1	12427	NA	NA	1		NA	NA	NA	NA	NA	NA	0		NA	NA	NA	NA	NA	NA	0		NA	NA	NA	NA	NA	NA	0
Ccna2	12428	NA	NA	1		NA	NA	NA	NA	NA	NA	0		NA	NA	NA	NA	NA	NA	0		NA	NA	NA	NA	NA	NA	0
Ccnb2	12442	1	0	0		NA	NA	NA	NA	NA	NA	0		NA	NA	NA	NA	NA	NA	0		NA	NA	NA	NA	NA	NA	0
Ccnd1	12443	4	0	2		NA	NA	NA	NA	NA	NA	0		1	1.79482	1.50744	0.131697	0.388578	0.290782	0		NA	NA	NA	NA	NA	NA	0
Ccnd2	12444	0	2	2		NA	NA	NA	NA	NA	NA	0		NA	NA	NA	NA	NA	NA	0		0	1.15002	0.828594	0.407334	0.67381	0.421398	0
Ccne1	12447	2	4	6		-1	-1.3552	-1.12133	0.262149	0.571104	0.445283	0		-1.58496	-0.790147	-0.734433	0.462685	0.788826	0.600764	0		-0.584963	0.565058	0.63719	0.524001	0.788288	0.464565	0
Ccni	12453	1	0	0		NA	NA	NA	NA	NA	NA	0		NA	NA	NA	NA	NA	NA	0		NA	NA	NA	NA	NA	NA	0
Ccnt1	12455	NA	NA	1		NA	NA	NA	NA	NA	NA	0		NA	NA	NA	NA	NA	NA	0		NA	NA	NA	NA	NA	NA	0
Cct2	12461	29	16	35		0.857981	0.502777	1.14809	0.250932	0.584652	0.445283	0		-0.271302	0.523514	1.47574	0.140013	0.399087	0.305303	0		-1.12928	0.0207371	0.0513961	0.95901	0.968788	0.616714	0
Cct3	12462	4	3	4		0.415037	0.0598332	0.0547889	0.956307	0.975	0.763242	0		0	0.794816	0.793863	0.427275	0.741652	0.565098	0		-0.415037	0.734983	0.696939	0.485841	0.752146	0.464565	0
Cct4	12464	4	3	11		0.415037	0.0598332	0.0547889	0.956307	0.975	0.763242	0		-1.45943	-0.664616	-0.85484	0.39264	0.719031	0.537455	0		-1.87447	-0.724449	-0.884627	0.376358	0.645742	0.410463	0
Cct6a	12466	16	7	11		1.19265	0.837441	1.34036	0.18013	0.470673	0.369414	0		0.540568	1.33538	2.42907	0.0151378	0.0868706	0.0664289	0		-0.652077	0.497943	0.751499	0.452352	0.716647	0.455672	0
Cct7	12468	3	0	1		NA	NA	NA	NA	NA	NA	0		1.58496	2.37978	1.5641	0.117794	0.370488	0.278493	0		NA	NA	NA	NA	NA	NA	0
Cd151	12476	10	9	12		0.152003	-0.203201	-0.307927	0.758138	0.960766	0.717113	0		-0.263034	0.531781	0.878986	0.379409	0.700073	0.535141	0		-0.415037	0.734983	1.20715	0.227376	0.465111	0.295836	0
Cd19	12478	NA	NA	1		NA	NA	NA	NA	NA	NA	0		NA	NA	NA	NA	NA	NA	0		NA	NA	NA	NA	NA	NA	0
Cd1d2	12480	NA	NA	1		NA	NA	NA	NA	NA	NA	0		NA	NA	NA	NA	NA	NA	0		NA	NA	NA	NA	NA	NA	0
Cd24a	12484	40	39	111		0.0365259	-0.318678	-0.98542	0.324418	0.654909	0.514247	0		-1.47249	-0.677672	-2.76282	0.00573044	0.0403856	0.0309011	0		-1.50901	-0.358994	-1.48371	0.137886	0.353955	0.225348	0
Entpd6	12497	0	1	2		NA	NA	NA	NA	NA	NA	0		NA	NA	NA	NA	NA	NA	0		-1	0.15002	0.0908924	0.927578	0.966484	0.601434	0
Entpd5	12499	1	0	0		NA	NA	NA	NA	NA	NA	0		NA	NA	NA	NA	NA	NA	0		NA	NA	NA	NA	NA	NA	0
Cd44	12505	5	7	9		-0.485427	-0.840631	-1.00596	0.314436	0.645703	0.506939	0		-0.847997	-0.0531811	-0.0687878	0.945158	0.968854	0.739029	0		-0.36257	0.78745	1.13027	0.258361	0.503863	0.320353	0
Cd48	12506	1	0	0		NA	NA	NA	NA	NA	NA	0		NA	NA	NA	NA	NA	NA	0		NA	NA	NA	NA	NA	NA	0
Cdc25b	12531	1	0	0		NA	NA	NA	NA	NA	NA	0		NA	NA	NA	NA	NA	NA	0		NA	NA	NA	NA	NA	NA	0
Cdc2a	12534	4	0	2		NA	NA	NA	NA	NA	NA	0		1	1.79482	1.50744	0.131697	0.388578	0.290782	0		NA	NA	NA	NA	NA	NA	0
Cdc2l1	12537	1	4	1		-2	-2.3552	-1.63869	0.101278	0.317937	0.247207	0		0	0.794816	0.39693	0.691419	0.891142	0.649893	0		2	3.15002	2.2696	0.0232318	0.0990397	0.0625593	0
Cdc37	12539	41	33	102		0.313158	-0.0420464	-0.12547	0.900152	0.940457	0.739869	0		-1.31487	-0.520058	-2.08874	0.0367315	0.169143	0.129338	0		-1.62803	-0.478011	-1.85514	0.0635766	0.213075	0.130415	0
Cdc42	12540	24	12	55		1	0.644796	1.30688	0.191252	0.492002	0.387064	0		-1.1964	-0.401581	-1.20889	0.226706	0.565632	0.432579	0		-2.1964	-1.04638	-2.70216	0.00688899	0.0359027	0.0228577	0
Cdc45l	12544	8	15	30		-0.906891	-1.26209	-2.05518	0.039862	0.164307	0.129263	0		-1.90689	-1.11207	-2.18596	0.0288182	0.142752	0.109136	0		-1	0.15002	0.352036	0.724811	0.866437	0.551547	0
Cdc7	12545	3	0	0		NA	NA	NA	NA	NA	NA	0		NA	NA	NA	NA	NA	NA	0		NA	NA	NA	NA	NA	NA	0
Cdgap	12549	1	0	2		NA	NA	NA	NA	NA	NA	0		-1	-0.205184	-0.121857	0.903013	0.957842	0.715219	0		NA	NA	NA	NA	NA	NA	0
Cdh11	12552	4	0	4		NA	NA	NA	NA	NA	NA	0		0	0.794816	0.793863	0.427275	0.741652	0.565098	0		NA	NA	NA	NA	NA	NA	0
Cdh13	12554	1	0	0		NA	NA	NA	NA	NA	NA	0		NA	NA	NA	NA	NA	NA	0		NA	NA	NA	NA	NA	NA	0
Cdh8	12564	4	0	1		NA	NA	NA	NA	NA	NA	0		2	2.79482	1.97386	0.0483977	0.204773	0.154613	0		NA	NA	NA	NA	NA	NA	0
Cdh9	12565	1	1	1		0	-0.355204	-0.174756	0.861272	0.949302	0.717113	0		0	0.794816	0.39693	0.691419	0.891142	0.649893	0		0	1.15002	0.585903	0.557941	0.765105	0.464565	0
Cdk2	12566	8	1	9		3	2.6448	2.18836	0.0286433	0.130763	0.102056	0		-0.169925	0.624891	0.909053	0.363322	0.682605	0.521986	0		-3.16993	-2.0199	-1.78243	0.0746785	0.22375	0.141713	0
Cdk5	12568	43	44	72		-0.0331669	-0.388371	-1.26028	0.207567	0.526673	0.399597	0		-0.74366	0.0511555	0.190578	0.848856	0.969333	0.715219	0		-0.710493	0.439527	1.68012	0.0929342	0.268463	0.170919	0
Cdk5r1	12569	9	16	13		-0.830075	-1.18528	-2.0201	0.0433725	0.176228	0.138641	0		-0.530515	0.264301	0.434109	0.664209	0.909716	0.649893	0		0.29956	1.44958	2.80471	0.0050362	0.0275807	0.0175595	0
Cdk5r2	12570	0	1	1		NA	NA	NA	NA	NA	NA	0		NA	NA	NA	NA	NA	NA	0		0	1.15002	0.585903	0.557941	0.765105	0.464565	0
Cdk6	12571	1	4	2		-2	-2.3552	-1.63869	0.101278	0.317937	0.247207	0		-1	-0.205184	-0.121857	0.903013	0.957842	0.715219	0		1	2.15002	1.8422	0.0654459	0.210344	0.130415	0
Cdk7	12572	1	1	0		0	-0.355204	-0.174756	0.861272	0.949302	0.717113	0		NA	NA	NA	NA	NA	NA	0		NA	NA	NA	NA	NA	NA	0
Cdr2	12585	3	1	4		1.58496	1.22976	0.796257	0.425883	0.772396	0.561212	0		-0.415037	0.379778	0.353	0.724089	0.874326	0.665434	0		-2	-0.84998	-0.612414	0.540264	0.794859	0.464565	0
Cdyl	12593	1	0	1		NA	NA	NA	NA	NA	NA	0		0	0.794816	0.39693	0.691419	0.891142	0.649893	0		NA	NA	NA	NA	NA	NA	0
Cebpa	12606	2	0	3		NA	NA	NA	NA	NA	NA	0		-0.584963	0.209853	0.164022	0.869714	0.965941	0.715219	0		NA	NA	NA	NA	NA	NA	0
Cebpz	12607	47	39	85		0.269187	-0.0860177	-0.276929	0.781834	0.968795	0.717113	0		-0.854802	-0.0599863	-0.238186	0.811737	0.947592	0.715219	0		-1.12399	0.0260314	0.100641	0.919835	0.982038	0.601434	0
Cebpg	12611	1	0	1		NA	NA	NA	NA	NA	NA	0		0	0.794816	0.39693	0.691419	0.891142	0.649893	0		NA	NA	NA	NA	NA	NA	0
Cel	12613	9	4	15		1.16993	0.814721	0.981842	0.326178	0.655807	0.514247	0		-0.736966	0.0578502	0.0984786	0.921552	0.951234	0.72768	0		-1.90689	-0.756871	-1.07321	0.283177	0.546327	0.344805	0
Celsr1	12614	NA	NA	1		NA	NA	NA	NA	NA	NA	0		NA	NA	NA	NA	NA	NA	0		NA	NA	NA	NA	NA	NA	0
Cer1	12622	0	1	NA		NA	NA	NA	NA	NA	NA	0		NA	NA	NA	NA	NA	NA	0		NA	NA	NA	NA	NA	NA	0
Cetn3	12626	1	0	0		NA	NA	NA	NA	NA	NA	0		NA	NA	NA	NA	NA	NA	0		NA	NA	NA	NA	NA	NA	0
Cfl2	12632	2	2	2		0	-0.355204	-0.247142	0.804798	0.972338	0.717113	0		0	0.794816	0.561345	0.574563	0.883069	0.649893	0		0	1.15002	0.828594	0.407334	0.67381	0.421398	0
Chad	12643	1	0	0		NA	NA	NA	NA	NA	NA	0		NA	NA	NA	NA	NA	NA	0		NA	NA	NA	NA	NA	NA	0
Chd1	12648	0	1	5		NA	NA	NA	NA	NA	NA	0		-3.32193	-2.52711	-1.58693	0.112529	0.365941	0.277055	0		-2.32193	-1.17191	-0.892806	0.371961	0.650498	0.407645	0
Chka	12660	0	1	NA		NA	NA	NA	NA	NA	NA	0		NA	NA	NA	NA	NA	NA	0		NA	NA	NA	NA	NA	NA	0
Chrd	12667	0	1	1		NA	NA	NA	NA	NA	NA	0		NA	NA	NA	NA	NA	NA	0		0	1.15002	0.585903	0.557941	0.765105	0.464565	0
Chuk	12675	4	1	1		2	1.6448	1.14441	0.252455	0.577412	0.445283	0		2	2.79482	1.97386	0.0483977	0.204773	0.154613	0		0	1.15002	0.585903	0.557941	0.765105	0.464565	0
Cirbp	12696	NA	NA	3		NA	NA	NA	NA	NA	NA	0		NA	NA	NA	NA	NA	NA	0		NA	NA	NA	NA	NA	NA	0
Socs3	12702	2	3	9		-0.584963	-0.940167	-0.72393	0.469109	0.756566	0.586582	0		-2.16993	-1.37511	-1.41451	0.157213	0.436827	0.333262	0		-1.58496	-0.434942	-0.505122	0.613473	0.788686	0.501002	0
Socs1	12703	33	15	39		1.1375	0.782299	1.8155	0.0694473	0.240533	0.189231	0		-0.241008	0.553808	1.65662	0.0975969	0.338379	0.258911	0		-1.37851	-0.228492	-0.572526	0.566965	0.736807	0.468882	0
Cit	12704	1	0	0		NA	NA	NA	NA	NA	NA	0		NA	NA	NA	NA	NA	NA	0		NA	NA	NA	NA	NA	NA	0
Ckb	12709	NA	NA	1		NA	NA	NA	NA	NA	NA	0		NA	NA	NA	NA	NA	NA	0		NA	NA	NA	NA	NA	NA	0
Ckm	12715	17	16	34		0.0874628	-0.267741	-0.534964	0.592675	0.880079	0.680619	0		-1	-0.205184	-0.502444	0.615355	0.882428	0.649893	0		-1.08746	0.0625572	0.153926	0.877668	0.953073	0.601434	0
Ckmt1	12716	NA	NA	2		NA	NA	NA	NA	NA	NA	0		NA	NA	NA	NA	NA	NA	0		NA	NA	NA	NA	NA	NA	0
Coro1a	12721	18	20	22		-0.152003	-0.507207	-1.087	0.277036	0.593808	0.467031	0		-0.289507	0.505309	1.12574	0.260274	0.609167	0.440319	0		-0.137504	1.01252	2.36265	0.0181448	0.0807059	0.051382	0
Clcn2	12724	6	8	14		-0.415037	-0.770242	-0.99746	0.318541	0.649785	0.509797	0		-1.22239	-0.427577	-0.646452	0.517987	0.828884	0.632823	0		-0.807355	0.342665	0.567939	0.570077	0.738623	0.469756	0
Clcn3	12725	83	52	109		0.6746	0.319395	1.27383	0.202725	0.516192	0.399597	0		-0.393145	0.401671	1.9566	0.0503951	0.20967	0.160334	0		-1.06774	0.0822755	0.363747	0.716047	0.857982	0.545863	0
Cldn3	12739	4	2	0		1	0.644796	0.533518	0.593675	0.872955	0.680619	0		NA	NA	NA	NA	NA	NA	0		NA	NA	NA	NA	NA	NA	0
Cldn5	12741	2	0	1		NA	NA	NA	NA	NA	NA	0		1	1.79482	1.06592	0.286459	0.59722	0.440319	0		NA	NA	NA	NA	NA	NA	0
Clgn	12745	4	1	7		2	1.6448	1.14441	0.252455	0.577412	0.445283	0		-0.807355	-0.0125392	-0.0144048	0.988507	0.991329	0.757635	0		-2.80735	-1.65733	-1.37343	0.169619	0.391883	0.247614	0
Clk2	12748	NA	NA	2		NA	NA	NA	NA	NA	NA	0		NA	NA	NA	NA	NA	NA	0		NA	NA	NA	NA	NA	NA	0
Clk4	12750	24	13	39		0.884523	0.529318	1.09452	0.273727	0.58798	0.462446	0		-0.70044	0.094376	0.260703	0.794322	0.934739	0.715128	0		-1.58496	-0.434942	-1.05152	0.293018	0.551609	0.351109	0
Tpp1	12751	1	0	2		NA	NA	NA	NA	NA	NA	0		-1	-0.205184	-0.121857	0.903013	0.957842	0.715219	0		NA	NA	NA	NA	NA	NA	0
Clock	12753	4	2	1		1	0.644796	0.533518	0.593675	0.872955	0.680619	0		2	2.79482	1.97386	0.0483977	0.204773	0.154613	0		1	2.15002	1.30263	0.192701	0.418621	0.259329	0
Clta	12757	3	4	2		-0.415037	-0.770242	-0.705305	0.48062	0.754544	0.587175	0		0.584963	1.37978	1.07844	0.280838	0.621566	0.440319	0		1	2.15002	1.8422	0.0654459	0.210344	0.130415	0
Cmas	12764	NA	NA	1		NA	NA	NA	NA	NA	NA	0		NA	NA	NA	NA	NA	NA	0		NA	NA	NA	NA	NA	NA	0
Ccr1	12768	1	0	0		NA	NA	NA	NA	NA	NA	0		NA	NA	NA	NA	NA	NA	0		NA	NA	NA	NA	NA	NA	0
Cnbp	12785	10	0	13		4.32193	3.96672	2.91829	0.00351959	0.0250771	0.0196582	0		-0.378512	0.416304	0.702021	0.482666	0.805377	0.610824	0		-4.70044	-3.55042	-2.88822	0.00387435	0.0220879	0.0140253	0
Cnga3	12790	1	0	0		NA	NA	NA	NA	NA	NA	0		NA	NA	NA	NA	NA	NA	0		NA	NA	NA	NA	NA	NA	0
Cnn2	12798	25	9	31		1.47393	1.11873	2.13174	0.0330279	0.146587	0.115265	0		-0.31034	0.484476	1.27662	0.201737	0.518893	0.397031	0		-1.78427	-0.634251	-1.32067	0.186612	0.421209	0.259329	0
Col11a1	12814	14	17	34		-0.280108	-0.635312	-1.22771	0.219554	0.526772	0.413034	0		-1.28011	-0.485292	-1.13205	0.257614	0.604135	0.440319	0		-1	0.15002	0.374772	0.70783	0.848844	0.540423	0
Col11a2	12815	19	29	39		-0.610053	-0.965258	-2.30093	0.0213954	0.105392	0.0829132	0		-1.03747	-0.242659	-0.632287	0.527199	0.839942	0.642682	0		-0.427421	0.722599	2.13504	0.0327578	0.128937	0.0820889	0
Col14a1	12818	27	7	31		1.94753	1.59233	2.90477	0.0036752	0.0257264	0.0202393	0		-0.199309	0.595507	1.59968	0.10967	0.365156	0.277055	0		-2.14684	-0.996821	-1.94923	0.0512685	0.179794	0.114467	0
Col15a1	12819	NA	NA	1		NA	NA	NA	NA	NA	NA	0		NA	NA	NA	NA	NA	NA	0		NA	NA	NA	NA	NA	NA	0
Col17a1	12821	3	1	0		1.58496	1.22976	0.796257	0.425883	0.772396	0.561212	0		NA	NA	NA	NA	NA	NA	0		NA	NA	NA	NA	NA	NA	0
Col4a1	12826	4	1	6		2	1.6448	1.14441	0.252455	0.577412	0.445283	0		-0.584963	0.209853	0.231963	0.816567	0.949725	0.715219	0		-2.58496	-1.43494	-1.14418	0.25255	0.498735	0.314711	0
Col4a2	12827	0	1	NA		NA	NA	NA	NA	NA	NA	0		NA	NA	NA	NA	NA	NA	0		NA	NA	NA	NA	NA	NA	0
Col4a5	12830	7	2	11		1.80735	1.45215	1.38197	0.166981	0.445505	0.348272	0		-0.652077	0.142739	0.211163	0.83276	0.96254	0.715219	0		-2.45943	-1.30941	-1.44479	0.148517	0.375981	0.2386	0
Col5a1	12831	3	2	21		0.584963	0.229758	0.176914	0.859576	0.99875	0.717113	0		-2.80735	-2.01254	-2.83159	0.00463165	0.0343249	0.0262637	0		-3.39232	-2.2423	-2.90824	0.00363473	0.021256	0.0135145	0
Col6a2	12834	3	4	1		-0.415037	-0.770242	-0.705305	0.48062	0.754544	0.587175	0		1.58496	2.37978	1.5641	0.117794	0.370488	0.278493	0		2	3.15002	2.2696	0.0232318	0.0990397	0.0625593	0
Copa	12847	11	4	19		1.45943	1.10423	1.3992	0.161753	0.436816	0.3433	0		-0.788496	0.00631987	0.0120005	0.990425	0.991784	0.758785	0		-2.24793	-1.09791	-1.65156	0.0986239	0.28225	0.179577	0
Cox5a	12858	32	14	53		1.19265	0.837441	1.89559	0.0580143	0.214927	0.169086	0		-0.72792	0.0668953	0.2144	0.830235	0.960909	0.715219	0		-1.92057	-0.770545	-2.04898	0.0404641	0.151521	0.0964667	0
Cox6a1	12861	5	2	2		1.32193	0.966724	0.845779	0.397676	0.757207	0.561212	0		1.32193	2.11674	1.87982	0.0601321	0.239871	0.182463	0		0	1.15002	0.828594	0.407334	0.67381	0.421398	0
Cox8b	12869	1	3	2		-1.58496	-1.94017	-1.25624	0.209029	0.51835	0.399597	0		-1	-0.205184	-0.121857	0.903013	0.957842	0.715219	0		0.584963	1.73498	1.38342	0.166536	0.393946	0.247246	0
Cpe	12876	NA	NA	1		NA	NA	NA	NA	NA	NA	0		NA	NA	NA	NA	NA	NA	0		NA	NA	NA	NA	NA	NA	0
Cplx2	12890	2	2	0		0	-0.355204	-0.247142	0.804798	0.972338	0.717113	0		NA	NA	NA	NA	NA	NA	0		NA	NA	NA	NA	NA	NA	0
Cpox	12892	NA	NA	1		NA	NA	NA	NA	NA	NA	0		NA	NA	NA	NA	NA	NA	0		NA	NA	NA	NA	NA	NA	0
Cpt1a	12894	0	1	NA		NA	NA	NA	NA	NA	NA	0		NA	NA	NA	NA	NA	NA	0		NA	NA	NA	NA	NA	NA	0
Cpt1b	12895	NA	NA	2		NA	NA	NA	NA	NA	NA	0		NA	NA	NA	NA	NA	NA	0		NA	NA	NA	NA	NA	NA	0
Crabp1	12903	1	1	6		0	-0.355204	-0.174756	0.861272	0.949302	0.717113	0		-2.58496	-1.79015	-1.39918	0.161758	0.440676	0.334113	0		-2.58496	-1.43494	-1.14418	0.25255	0.498735	0.314711	0
Crcp	12909	NA	NA	2		NA	NA	NA	NA	NA	NA	0		NA	NA	NA	NA	NA	NA	0		NA	NA	NA	NA	NA	NA	0
Creb1	12912	4	1	3		2	1.6448	1.14441	0.252455	0.577412	0.445283	0		0.415037	1.20985	1.12455	0.260782	0.603654	0.440319	0		-1.58496	-0.434942	-0.291631	0.770569	0.893504	0.559523	0
Crebbp	12914	3	1	8		1.58496	1.22976	0.796257	0.425883	0.772396	0.561212	0		-1.41504	-0.620222	-0.685567	0.492987	0.80104	0.610824	0		-3	-1.84998	-1.58512	0.11294	0.303662	0.192369	0
Crebl1	12915	4	7	7		-0.807355	-1.16256	-1.31571	0.18827	0.486528	0.382015	0		-0.807355	-0.0125392	-0.0144048	0.988507	0.991329	0.757635	0		0	1.15002	1.55017	0.121101	0.320802	0.203865	0
Crem	12916	3	2	2		0.584963	0.229758	0.176914	0.859576	0.99875	0.717113	0		0.584963	1.37978	1.07844	0.280838	0.621566	0.440319	0		0	1.15002	0.828594	0.407334	0.67381	0.421398	0
Crh	12918	1	0	1		NA	NA	NA	NA	NA	NA	0		0	0.794816	0.39693	0.691419	0.891142	0.649893	0		NA	NA	NA	NA	NA	NA	0
Crhr1	12921	0	2	2		NA	NA	NA	NA	NA	NA	0		NA	NA	NA	NA	NA	NA	0		0	1.15002	0.828594	0.407334	0.67381	0.421398	0
Crip1	12925	3	8	6		-1.41504	-1.77024	-1.92771	0.0538913	0.201997	0.158542	0		-1	-0.205184	-0.211063	0.832838	0.957961	0.715219	0		0.415037	1.56506	2.09877	0.035837	0.138901	0.0883528	0
Bcar1	12927	1	5	11		-2.32193	-2.67713	-1.96955	0.0488904	0.19276	0.149356	0		-3.45943	-2.66462	-2.42344	0.0153744	0.0875402	0.0669012	0		-1.1375	0.0125166	0.017366	0.986145	0.988668	0.628711	0
Crkl	12929	1	0	2		NA	NA	NA	NA	NA	NA	0		-1	-0.205184	-0.121857	0.903013	0.957842	0.715219	0		NA	NA	NA	NA	NA	NA	0
Crlf1	12931	6	7	11		-0.222392	-0.577597	-0.723427	0.469418	0.746652	0.586582	0		-0.874469	-0.0796534	-0.113381	0.909728	0.94036	0.719125	0		-0.652077	0.497943	0.751499	0.452352	0.716647	0.455672	0
Crmp1	12933	0	1	1		NA	NA	NA	NA	NA	NA	0		NA	NA	NA	NA	NA	NA	0		0	1.15002	0.585903	0.557941	0.765105	0.464565	0
Dpysl2	12934	1	0	3		NA	NA	NA	NA	NA	NA	0		-1.58496	-0.790147	-0.519321	0.603537	0.886383	0.649893	0		NA	NA	NA	NA	NA	NA	0
Cry1	12952	7	5	10		0.485427	0.130223	0.155833	0.876164	0.920457	0.723169	0		-0.514573	0.280243	0.404819	0.685611	0.932832	0.649893	0		-1	0.15002	0.203243	0.838945	0.940281	0.597937	0
Cry2	12953	8	1	6		3	2.6448	2.18836	0.0286433	0.130763	0.102056	0		0.415037	1.20985	1.59035	0.111755	0.370149	0.277055	0		-2.58496	-1.43494	-1.14418	0.25255	0.498735	0.314711	0
Cryaa	12954	6	8	8		-0.415037	-0.770242	-0.99746	0.318541	0.649785	0.509797	0		-0.415037	0.379778	0.499219	0.617625	0.876539	0.649893	0		0	1.15002	1.6572	0.0974785	0.279995	0.177964	0
Crybb2	12961	7	10	13		-0.514573	-0.869777	-1.23778	0.215799	0.519324	0.408312	0		-0.893085	-0.098269	-0.151576	0.879522	0.965083	0.715219	0		-0.378512	0.771508	1.32725	0.184425	0.417583	0.259329	0
Crygc	12966	1	0	1		NA	NA	NA	NA	NA	NA	0		0	0.794816	0.39693	0.691419	0.891142	0.649893	0		NA	NA	NA	NA	NA	NA	0
Crym	12971	79	53	97		0.57586	0.220656	0.873377	0.382458	0.738628	0.561212	0		-0.296132	0.498684	2.33037	0.0197866	0.107747	0.081945	0		-0.871992	0.278028	1.19955	0.230314	0.468674	0.298385	0
Cryz	12972	1	0	0		NA	NA	NA	NA	NA	NA	0		NA	NA	NA	NA	NA	NA	0		NA	NA	NA	NA	NA	NA	0
Cs	12974	1	0	0		NA	NA	NA	NA	NA	NA	0		NA	NA	NA	NA	NA	NA	0		NA	NA	NA	NA	NA	NA	0
Csnk2a1	12995	64	32	105		1	0.644796	2.13426	0.0328215	0.145833	0.114729	0		-0.714246	0.0805702	0.364346	0.7156	0.870503	0.665434	0		-1.71425	-0.564225	-2.18875	0.0286147	0.115694	0.0736572	0
Csnk2b	13001	11	2	9		2.45943	2.10423	2.2421	0.0249551	0.116799	0.0917257	0		0.289507	1.08432	1.70813	0.0876128	0.309879	0.236927	0		-2.16993	-1.0199	-1.07029	0.28449	0.544593	0.344805	0
Dnajc5	13002	27	8	20		1.75489	1.39968	2.64003	0.00828997	0.0511236	0.0402196	0		0.432959	1.22778	2.95582	0.00311837	0.0248162	0.0189881	0		-1.32193	-0.171908	-0.311498	0.755422	0.897429	0.559523	0
Ncan	13004	1	0	0		NA	NA	NA	NA	NA	NA	0		NA	NA	NA	NA	NA	NA	0		NA	NA	NA	NA	NA	NA	0
Csrp2	13008	NA	NA	2		NA	NA	NA	NA	NA	NA	0		NA	NA	NA	NA	NA	NA	0		NA	NA	NA	NA	NA	NA	0
Cst3	13010	NA	NA	4		NA	NA	NA	NA	NA	NA	0		NA	NA	NA	NA	NA	NA	0		NA	NA	NA	NA	NA	NA	0
Pcyt1a	13026	1	3	4		-1.58496	-1.94017	-1.25624	0.209029	0.51835	0.399597	0		-2	-1.20518	-0.85117	0.394675	0.711765	0.537455	0		-0.415037	0.734983	0.696939	0.485841	0.752146	0.464565	0
Ctsb	13030	0	1	1		NA	NA	NA	NA	NA	NA	0		NA	NA	NA	NA	NA	NA	0		0	1.15002	0.585903	0.557941	0.765105	0.464565	0
Ctsk	13038	1	0	1		NA	NA	NA	NA	NA	NA	0		0	0.794816	0.39693	0.691419	0.891142	0.649893	0		NA	NA	NA	NA	NA	NA	0
Ctsl	13039	16	9	34		0.830075	0.474871	0.809335	0.418322	0.778501	0.561212	0		-1.08746	-0.292647	-0.705838	0.480289	0.802682	0.610824	0		-1.91754	-0.767518	-1.6355	0.101944	0.290307	0.180374	0
Cttn	13043	1	0	0		NA	NA	NA	NA	NA	NA	0		NA	NA	NA	NA	NA	NA	0		NA	NA	NA	NA	NA	NA	0
Cux1	13047	2	0	3		NA	NA	NA	NA	NA	NA	0		-0.584963	0.209853	0.164022	0.869714	0.965941	0.715219	0		NA	NA	NA	NA	NA	NA	0
Cxadr	13052	4	2	2		1	0.644796	0.533518	0.593675	0.872955	0.680619	0		1	1.79482	1.50744	0.131697	0.388578	0.290782	0		0	1.15002	0.828594	0.407334	0.67381	0.421398	0
Cyb561	13056	NA	NA	1		NA	NA	NA	NA	NA	NA	0		NA	NA	NA	NA	NA	NA	0		NA	NA	NA	NA	NA	NA	0
Cyba	13057	1	1	2		0	-0.355204	-0.174756	0.861272	0.949302	0.717113	0		-1	-0.205184	-0.121857	0.903013	0.957842	0.715219	0		-1	0.15002	0.0908924	0.927578	0.966484	0.601434	0
Cybb	13058	NA	NA	1		NA	NA	NA	NA	NA	NA	0		NA	NA	NA	NA	NA	NA	0		NA	NA	NA	NA	NA	NA	0
Cyp2b10	13088	1	0	0		NA	NA	NA	NA	NA	NA	0		NA	NA	NA	NA	NA	NA	0		NA	NA	NA	NA	NA	NA	0
Cyp51	13121	1	1	0		0	-0.355204	-0.174756	0.861272	0.949302	0.717113	0		NA	NA	NA	NA	NA	NA	0		NA	NA	NA	NA	NA	NA	0
Dab2	13132	8	3	10		1.41504	1.05983	1.15411	0.248456	0.580409	0.445283	0		-0.321928	0.472888	0.706289	0.480008	0.803912	0.610824	0		-1.73697	-0.586946	-0.699845	0.484024	0.755713	0.464565	0
Dach1	13134	3	1	4		1.58496	1.22976	0.796257	0.425883	0.772396	0.561212	0		-0.415037	0.379778	0.353	0.724089	0.874326	0.665434	0		-2	-0.84998	-0.612414	0.540264	0.794859	0.464565	0
Daf2	13137	0	1	1		NA	NA	NA	NA	NA	NA	0		NA	NA	NA	NA	NA	NA	0		0	1.15002	0.585903	0.557941	0.765105	0.464565	0
Dgka	13139	2	0	0		NA	NA	NA	NA	NA	NA	0		NA	NA	NA	NA	NA	NA	0		NA	NA	NA	NA	NA	NA	0
Dapk3	13144	NA	NA	1		NA	NA	NA	NA	NA	NA	0		NA	NA	NA	NA	NA	NA	0		NA	NA	NA	NA	NA	NA	0
Dbil5	13168	2	0	0		NA	NA	NA	NA	NA	NA	0		NA	NA	NA	NA	NA	NA	0		NA	NA	NA	NA	NA	NA	0
Dbnl	13169	1	0	0		NA	NA	NA	NA	NA	NA	0		NA	NA	NA	NA	NA	NA	0		NA	NA	NA	NA	NA	NA	0
Dbp	13170	1	1	2		0	-0.355204	-0.174756	0.861272	0.949302	0.717113	0		-1	-0.205184	-0.121857	0.903013	0.957842	0.715219	0		-1	0.15002	0.0908924	0.927578	0.966484	0.601434	0
Dcc	13176	2	4	14		-1	-1.3552	-1.12133	0.262149	0.571104	0.445283	0		-2.80735	-2.01254	-2.31198	0.0207788	0.110922	0.0847289	0		-1.80735	-0.657335	-0.916133	0.359597	0.640969	0.407236	0
Dci	13177	0	1	NA		NA	NA	NA	NA	NA	NA	0		NA	NA	NA	NA	NA	NA	0		NA	NA	NA	NA	NA	NA	0
Dck	13178	NA	NA	2		NA	NA	NA	NA	NA	NA	0		NA	NA	NA	NA	NA	NA	0		NA	NA	NA	NA	NA	NA	0
Dcn	13179	3	5	6		-0.736966	-1.09217	-1.05747	0.290297	0.613661	0.480104	0		-1	-0.205184	-0.211063	0.832838	0.957961	0.715219	0		-0.263034	0.886986	1.0576	0.290239	0.547932	0.348083	0
Dctn1	13191	NA	NA	1		NA	NA	NA	NA	NA	NA	0		NA	NA	NA	NA	NA	NA	0		NA	NA	NA	NA	NA	NA	0
Ddb1	13194	13	13	17		0	-0.355204	-0.630106	0.528625	0.801374	0.62998	0		-0.387023	0.407793	0.785224	0.432323	0.744015	0.569284	0		-0.387023	0.762997	1.49882	0.133919	0.350025	0.222846	0
Gadd45a	13197	2	0	0		NA	NA	NA	NA	NA	NA	0		NA	NA	NA	NA	NA	NA	0		NA	NA	NA	NA	NA	NA	0
Ddit3	13198	0	1	2		NA	NA	NA	NA	NA	NA	0		NA	NA	NA	NA	NA	NA	0		-1	0.15002	0.0908924	0.927578	0.966484	0.601434	0
Ddn	13199	0	3	1		NA	NA	NA	NA	NA	NA	0		NA	NA	NA	NA	NA	NA	0		1.58496	2.73498	1.83382	0.0666813	0.208107	0.130415	0
Ddost	13200	7	0	3		3.80735	3.45215	2.32306	0.020176	0.101388	0.0789677	0		1.22239	2.01721	2.15653	0.0310424	0.149781	0.11414	0		NA	NA	NA	NA	NA	NA	0
Ddx3x	13205	NA	NA	1		NA	NA	NA	NA	NA	NA	0		NA	NA	NA	NA	NA	NA	0		NA	NA	NA	NA	NA	NA	0
Ddx4	13206	0	1	1		NA	NA	NA	NA	NA	NA	0		NA	NA	NA	NA	NA	NA	0		0	1.15002	0.585903	0.557941	0.765105	0.464565	0
Ddx6	13209	4	4	8		0	-0.355204	-0.349513	0.726704	0.931732	0.717113	0		-1	-0.205184	-0.243715	0.807452	0.945966	0.715219	0		-1	0.15002	0.181786	0.855751	0.952307	0.601434	0
Dhx9	13211	1	0	2		NA	NA	NA	NA	NA	NA	0		-1	-0.205184	-0.121857	0.903013	0.957842	0.715219	0		NA	NA	NA	NA	NA	NA	0
Defb1	13214	11	12	18		-0.125531	-0.480735	-0.801699	0.422727	0.785233	0.561212	0		-0.710493	0.0843224	0.157966	0.874483	0.961334	0.715219	0		-0.584963	0.565058	1.10366	0.26974	0.523448	0.333257	0
Slc29a2	13340	0	1	1		NA	NA	NA	NA	NA	NA	0		NA	NA	NA	NA	NA	NA	0		0	1.15002	0.585903	0.557941	0.765105	0.464565	0
Twist2	13345	2	3	1		-0.584963	-0.940167	-0.72393	0.469109	0.756566	0.586582	0		1	1.79482	1.06592	0.286459	0.59722	0.440319	0		1.58496	2.73498	1.83382	0.0666813	0.208107	0.130415	0
Des	13346	3	4	14		-0.415037	-0.770242	-0.705305	0.48062	0.754544	0.587175	0		-2.22239	-1.42758	-1.81494	0.069533	0.254079	0.194259	0		-1.80735	-0.657335	-0.916133	0.359597	0.640969	0.407236	0
Dffa	13347	NA	NA	2		NA	NA	NA	NA	NA	NA	0		NA	NA	NA	NA	NA	NA	0		NA	NA	NA	NA	NA	NA	0
Dgat1	13350	1	0	0		NA	NA	NA	NA	NA	NA	0		NA	NA	NA	NA	NA	NA	0		NA	NA	NA	NA	NA	NA	0
Dgcr2	13356	2	2	3		0	-0.355204	-0.247142	0.804798	0.972338	0.717113	0		-0.584963	0.209853	0.164022	0.869714	0.965941	0.715219	0		-0.584963	0.565058	0.450559	0.652307	0.823384	0.51912	0
Diap1	13367	18	15	19		0.263034	-0.0921699	-0.183822	0.854153	1	0.717113	0		-0.0780025	0.716813	1.53947	0.12369	0.375224	0.286828	0		-0.341037	0.808983	1.69349	0.0903627	0.263062	0.167311	0
Dio2	13371	NA	NA	2		NA	NA	NA	NA	NA	NA	0		NA	NA	NA	NA	NA	NA	0		NA	NA	NA	NA	NA	NA	0
Dld	13382	3	5	6		-0.736966	-1.09217	-1.05747	0.290297	0.613661	0.480104	0		-1	-0.205184	-0.211063	0.832838	0.957961	0.715219	0		-0.263034	0.886986	1.0576	0.290239	0.547932	0.348083	0
Mpp3	13384	0	1	NA		NA	NA	NA	NA	NA	NA	0		NA	NA	NA	NA	NA	NA	0		NA	NA	NA	NA	NA	NA	0
Dlg4	13385	4	1	1		2	1.6448	1.14441	0.252455	0.577412	0.445283	0		2	2.79482	1.97386	0.0483977	0.204773	0.154613	0		0	1.15002	0.585903	0.557941	0.765105	0.464565	0
Dll1	13388	35	15	52		1.22239	0.867188	2.04233	0.041119	0.167584	0.13184	0		-0.571157	0.223659	0.729587	0.465643	0.788906	0.601546	0		-1.79355	-0.643529	-1.73273	0.0831438	0.244942	0.15589	0
Dlx1	13390	0	2	1		NA	NA	NA	NA	NA	NA	0		NA	NA	NA	NA	NA	NA	0		1	2.15002	1.30263	0.192701	0.418621	0.259329	0
Dlx2	13392	1	4	6		-2	-2.3552	-1.63869	0.101278	0.317937	0.247207	0		-2.58496	-1.79015	-1.39918	0.161758	0.440676	0.334113	0		-0.584963	0.565058	0.63719	0.524001	0.788288	0.464565	0
Dlx3	13393	1	2	8		-1	-1.3552	-0.792894	0.427839	0.734702	0.561212	0		-3	-2.20518	-1.85211	0.0640105	0.248142	0.18815	0		-2	-0.84998	-0.866086	0.386443	0.657807	0.416986	0
Dlx5	13395	6	4	14		0.584963	0.229758	0.250196	0.802436	0.986967	0.717113	0		-1.22239	-0.427577	-0.646452	0.517987	0.828884	0.632823	0		-1.80735	-0.657335	-0.916133	0.359597	0.640969	0.407236	0
Dlx6	13396	NA	NA	2		NA	NA	NA	NA	NA	NA	0		NA	NA	NA	NA	NA	NA	0		NA	NA	NA	NA	NA	NA	0
Dmpk	13400	1	0	7		NA	NA	NA	NA	NA	NA	0		-2.80735	-2.01254	-1.63481	0.102089	0.347476	0.26426	0		-3.80735	-2.65733	-1.85176	0.0640605	0.211248	0.130415	0
Dmwd	13401	8	11	22		-0.459432	-0.814636	-1.22756	0.21961	0.5258	0.413034	0		-1.45943	-0.664616	-1.20894	0.226687	0.566031	0.432579	0		-1	0.15002	0.301463	0.763062	0.906129	0.559523	0
Dmd	13405	7	10	12		-0.514573	-0.869777	-1.23778	0.215799	0.519324	0.408312	0		-0.777608	0.0172082	0.026017	0.979244	0.987048	0.754618	0		-0.263034	0.886986	1.49568	0.134737	0.351416	0.223529	0
Dmp1	13406	NA	NA	1		NA	NA	NA	NA	NA	NA	0		NA	NA	NA	NA	NA	NA	0		NA	NA	NA	NA	NA	NA	0
Tmc1	13409	1	0	0		NA	NA	NA	NA	NA	NA	0		NA	NA	NA	NA	NA	NA	0		NA	NA	NA	NA	NA	NA	0
Dnajc1	13418	33	28	49		0.237039	-0.118165	-0.320543	0.748557	0.951191	0.717113	0		-0.570316	0.2245	0.710993	0.477089	0.79987	0.610824	0		-0.807355	0.342665	1.06256	0.287981	0.547507	0.348041	0
Dync1h1	13424	4	4	4		0	-0.355204	-0.349513	0.726704	0.931732	0.717113	0		0	0.794816	0.793863	0.427275	0.741652	0.565098	0		0	1.15002	1.17181	0.241273	0.486382	0.30793	0
Dync1i1	13426	6	5	23		0.263034	-0.0921699	-0.106127	0.915482	0.950871	0.746217	0		-1.9386	-1.14378	-1.9578	0.0502539	0.209266	0.16012	0		-2.20163	-1.05161	-1.75452	0.0793418	0.234945	0.149528	0
Dync1i2	13427	46	43	93		0.0972972	-0.257907	-0.846276	0.397399	0.764155	0.561212	0		-1.0156	-0.220781	-0.891782	0.37251	0.693412	0.530045	0		-1.11289	0.037126	0.150428	0.880427	0.955588	0.601434	0
Dnm1	13429	33	42	69		-0.347923	-0.703128	-2.11086	0.034784	0.152431	0.119853	0		-1.06413	-0.269315	-0.92913	0.352822	0.666441	0.509666	0		-0.716207	0.433813	1.62175	0.104857	0.287489	0.183032	0
Dnm2	13430	5	4	5		0.321928	-0.0332762	-0.0346216	0.972381	0.980367	0.768645	0		0	0.794816	0.887567	0.374773	0.694899	0.530045	0		-0.321928	0.828092	0.892193	0.372289	0.642598	0.407645	0
Dnmt1	13433	2	1	2		1	0.644796	0.377253	0.705986	0.947488	0.717113	0		0	0.794816	0.561345	0.574563	0.883069	0.649893	0		-1	0.15002	0.0908924	0.927578	0.966484	0.601434	0
Dnmt3a	13435	11	6	22		0.874469	0.519265	0.728172	0.466508	0.761763	0.586582	0		-1	-0.205184	-0.404161	0.686095	0.931886	0.649893	0		-1.87447	-0.724449	-1.25106	0.210912	0.439569	0.27972	0
Dnmt3b	13436	1	0	0		NA	NA	NA	NA	NA	NA	0		NA	NA	NA	NA	NA	NA	0		NA	NA	NA	NA	NA	NA	0
Doc2b	13447	18	14	67		0.36257	0.00736576	0.0144389	0.98848	0.991462	0.779995	0		-1.89616	-1.10135	-3.24138	0.00118954	0.0107672	0.0082385	0		-2.25873	-1.10871	-3.12616	0.00177106	0.0114099	0.00726422	0
Dpagt1	13478	2	1	8		1	0.644796	0.377253	0.705986	0.947488	0.717113	0		-2	-1.20518	-1.20374	0.22869	0.567894	0.433164	0		-3	-1.84998	-1.58512	0.11294	0.303662	0.192369	0
Dpp4	13482	NA	NA	2		NA	NA	NA	NA	NA	NA	0		NA	NA	NA	NA	NA	NA	0		NA	NA	NA	NA	NA	NA	0
Drd1a	13488	2	6	0		-1.58496	-1.94017	-1.7766	0.0756344	0.256508	0.201029	0		NA	NA	NA	NA	NA	NA	0		3.58496	4.73498	3.17482	0.00149927	0.00990325	0.00628091	0
Drd2	13489	NA	NA	1		NA	NA	NA	NA	NA	NA	0		NA	NA	NA	NA	NA	NA	0		NA	NA	NA	NA	NA	NA	0
Drg1	13494	NA	NA	1		NA	NA	NA	NA	NA	NA	0		NA	NA	NA	NA	NA	NA	0		NA	NA	NA	NA	NA	NA	0
Arid3a	13496	1	0	0		NA	NA	NA	NA	NA	NA	0		NA	NA	NA	NA	NA	NA	0		NA	NA	NA	NA	NA	NA	0
Drp2	13497	1	3	1		-1.58496	-1.94017	-1.25624	0.209029	0.51835	0.399597	0		0	0.794816	0.39693	0.691419	0.891142	0.649893	0		1.58496	2.73498	1.83382	0.0666813	0.208107	0.130415	0
Atn1	13498	17	22	26		-0.371969	-0.727173	-1.57335	0.115638	0.341017	0.268193	0		-0.612977	0.181839	0.416392	0.677124	0.923669	0.649893	0		-0.241008	0.909012	2.26493	0.023517	0.0993707	0.0632651	0
Dsc3	13507	NA	NA	1		NA	NA	NA	NA	NA	NA	0		NA	NA	NA	NA	NA	NA	0		NA	NA	NA	NA	NA	NA	0
Dsg2	13511	2	8	18		-2	-2.3552	-2.31747	0.0204782	0.101312	0.0796539	0		-3.16993	-2.37511	-2.90543	0.00366755	0.0283309	0.0216422	0		-1.16993	-0.0199049	-0.0351301	0.971976	0.980622	0.624174	0
Dst	13518	3	1	4		1.58496	1.22976	0.796257	0.425883	0.772396	0.561212	0		-0.415037	0.379778	0.353	0.724089	0.874326	0.665434	0		-2	-0.84998	-0.612414	0.540264	0.794859	0.464565	0
Dtnb	13528	3	0	1		NA	NA	NA	NA	NA	NA	0		1.58496	2.37978	1.5641	0.117794	0.370488	0.278493	0		NA	NA	NA	NA	NA	NA	0
Dvl1	13542	0	2	2		NA	NA	NA	NA	NA	NA	0		NA	NA	NA	NA	NA	NA	0		0	1.15002	0.828594	0.407334	0.67381	0.421398	0
Dvl2	13543	3	2	3		0.584963	0.229758	0.176914	0.859576	0.99875	0.717113	0		0	0.794816	0.687505	0.491765	0.810156	0.610824	0		-0.584963	0.565058	0.450559	0.652307	0.823384	0.51912	0
Dvl3	13544	2	1	2		1	0.644796	0.377253	0.705986	0.947488	0.717113	0		0	0.794816	0.561345	0.574563	0.883069	0.649893	0		-1	0.15002	0.0908924	0.927578	0.966484	0.601434	0
Dyrk1b	13549	1	1	5		0	-0.355204	-0.174756	0.861272	0.949302	0.717113	0		-2.32193	-1.52711	-1.14041	0.254115	0.605357	0.440319	0		-2.32193	-1.17191	-0.892806	0.371961	0.650498	0.407645	0
E2f3	13557	27	22	77		0.295456	-0.0597484	-0.145127	0.884611	0.925796	0.728155	0		-1.5119	-0.717083	-2.41829	0.0155938	0.0883649	0.0676125	0		-1.80735	-0.657335	-2.14864	0.0316632	0.126594	0.080597	0
E4f1	13560	NA	NA	1		NA	NA	NA	NA	NA	NA	0		NA	NA	NA	NA	NA	NA	0		NA	NA	NA	NA	NA	NA	0
Mapre1	13589	0	1	5		NA	NA	NA	NA	NA	NA	0		-3.32193	-2.52711	-1.58693	0.112529	0.365941	0.277055	0		-2.32193	-1.17191	-0.892806	0.371961	0.650498	0.407645	0
Ebf1	13591	30	21	36		0.514573	0.159369	0.392838	0.694439	0.968308	0.717113	0		-0.263034	0.531781	1.52249	0.127885	0.382446	0.290782	0		-0.777608	0.372413	0.994932	0.319769	0.586471	0.373337	0
Ebf2	13592	0	1	NA		NA	NA	NA	NA	NA	NA	0		NA	NA	NA	NA	NA	NA	0		NA	NA	NA	NA	NA	NA	0
Ebf3	13593	1	0	2		NA	NA	NA	NA	NA	NA	0		-1	-0.205184	-0.121857	0.903013	0.957842	0.715219	0		NA	NA	NA	NA	NA	NA	0
Sparcl1	13602	2	4	1		-1	-1.3552	-1.12133	0.262149	0.571104	0.445283	0		1	1.79482	1.06592	0.286459	0.59722	0.440319	0		2	3.15002	2.2696	0.0232318	0.0990397	0.0625593	0
S1pr3	13610	NA	NA	1		NA	NA	NA	NA	NA	NA	0		NA	NA	NA	NA	NA	NA	0		NA	NA	NA	NA	NA	NA	0
Edil3	13612	NA	NA	5		NA	NA	NA	NA	NA	NA	0		-3.32193	-2.52711	-1.58693	0.112529	0.365941	0.277055	0		-3.32193	-2.17191	-1.39138	0.164109	0.401652	0.247246	0
Phc1	13619	2	2	2		0	-0.355204	-0.247142	0.804798	0.972338	0.717113	0		0	0.794816	0.561345	0.574563	0.883069	0.649893	0		0	1.15002	0.828594	0.407334	0.67381	0.421398	0
Eed	13626	2	0	3		NA	NA	NA	NA	NA	NA	0		-0.584963	0.209853	0.164022	0.869714	0.965941	0.715219	0		NA	NA	NA	NA	NA	NA	0
Eef1a2	13628	NA	NA	12		NA	NA	NA	NA	NA	NA	0		-4.58496	-3.79015	-2.96239	0.00305261	0.0243542	0.0186189	0		-4.58496	-3.43494	-2.73892	0.00616421	0.0325985	0.0206779	0
Eef2	13629	25	21	42		0.251539	-0.103666	-0.244144	0.807119	0.959453	0.717113	0		-0.748461	0.0463545	0.131782	0.895157	0.975693	0.715219	0		-1	0.15002	0.41654	0.677015	0.83921	0.527412	0
Eef2k	13631	0	2	4		NA	NA	NA	NA	NA	NA	0		NA	NA	NA	NA	NA	NA	0		-1	0.15002	0.128542	0.89772	0.967899	0.601434	0
Efna4	13639	28	30	42		-0.0995357	-0.45474	-1.20451	0.228392	0.542916	0.426991	0		-0.584963	0.209853	0.613741	0.539386	0.851776	0.649893	0		-0.485427	0.664593	2.0174	0.0436535	0.159446	0.101468	0
Efnb1	13641	29	33	37		-0.186413	-0.541617	-1.48218	0.138293	0.398116	0.313203	0		-0.351472	0.443343	1.26723	0.205072	0.526898	0.403014	0		-0.165059	0.984961	2.96648	0.00301229	0.0181326	0.0115443	0
Efnb2	13642	1	0	0		NA	NA	NA	NA	NA	NA	0		NA	NA	NA	NA	NA	NA	0		NA	NA	NA	NA	NA	NA	0
Efnb3	13643	NA	NA	1		NA	NA	NA	NA	NA	NA	0		NA	NA	NA	NA	NA	NA	0		NA	NA	NA	NA	NA	NA	0
Efs	13644	2	0	4		NA	NA	NA	NA	NA	NA	0		-1	-0.205184	-0.172332	0.863177	0.976867	0.715219	0		NA	NA	NA	NA	NA	NA	0
Egfr	13649	0	1	1		NA	NA	NA	NA	NA	NA	0		NA	NA	NA	NA	NA	NA	0		0	1.15002	0.585903	0.557941	0.765105	0.464565	0
Rhbdf1	13650	1	0	3		NA	NA	NA	NA	NA	NA	0		-1.58496	-0.790147	-0.519321	0.603537	0.886383	0.649893	0		NA	NA	NA	NA	NA	NA	0
Egr3	13655	0	1	NA		NA	NA	NA	NA	NA	NA	0		NA	NA	NA	NA	NA	NA	0		NA	NA	NA	NA	NA	NA	0
Ehd1	13660	4	0	5		NA	NA	NA	NA	NA	NA	0		-0.321928	0.472888	0.499419	0.617484	0.882014	0.649893	0		-3.32193	-2.17191	-1.39138	0.164109	0.401652	0.247246	0
Ehf	13661	NA	NA	3		NA	NA	NA	NA	NA	NA	0		NA	NA	NA	NA	NA	NA	0		NA	NA	NA	NA	NA	NA	0
Eif2s1	13665	3	0	3		NA	NA	NA	NA	NA	NA	0		0	0.794816	0.687505	0.491765	0.810156	0.610824	0		NA	NA	NA	NA	NA	NA	0
Eif2b4	13667	2	5	4		-1.32193	-1.67713	-1.46731	0.142292	0.406402	0.318581	0		-1	-0.205184	-0.172332	0.863177	0.976867	0.715219	0		0.321928	1.47195	1.58589	0.112764	0.305477	0.192369	0
Eif3a	13669	322	294	522		0.131245	-0.22396	-1.93397	0.0531163	0.200505	0.15774	0		-0.696989	0.0978266	0.98977	0.322286	0.62828	0.480664	0		-0.828234	0.321786	3.24684	0.00116694	0.00787092	0.00501108	0
Ddx19a	13680	NA	NA	2		NA	NA	NA	NA	NA	NA	0		NA	NA	NA	NA	NA	NA	0		NA	NA	NA	NA	NA	NA	0
Eif4a1	13681	1	4	7		-2	-2.3552	-1.63869	0.101278	0.317937	0.247207	0		-2.80735	-2.01254	-1.63481	0.102089	0.347476	0.26426	0		-0.807355	0.342665	0.40159	0.687986	0.83281	0.528903	0
Eif4a2	13682	1	1	8		0	-0.355204	-0.174756	0.861272	0.949302	0.717113	0		-3	-2.20518	-1.85211	0.0640105	0.248142	0.18815	0		-3	-1.84998	-1.58512	0.11294	0.303662	0.192369	0
Eif4ebp2	13688	7	3	1		1.22239	0.867188	0.913322	0.361073	0.708823	0.555045	0		2.80735	3.60217	2.92609	0.00343255	0.0267993	0.0204215	0		1.58496	2.73498	1.83382	0.0666813	0.208107	0.130415	0
Elf1	13709	5	3	1		0.736966	0.381761	0.369632	0.711656	0.923868	0.717113	0		2.32193	3.11674	2.32751	0.0199381	0.107706	0.081945	0		1.58496	2.73498	1.83382	0.0666813	0.208107	0.130415	0
Elk1	13712	4	5	1		-0.321928	-0.677132	-0.70451	0.481116	0.748402	0.587175	0		2	2.79482	1.97386	0.0483977	0.204773	0.154613	0		2.32193	3.47195	2.64507	0.00816742	0.0414136	0.0261815	0
Elk3	13713	NA	NA	6		NA	NA	NA	NA	NA	NA	0		-3.58496	-2.79015	-1.83381	0.0666816	0.247861	0.188764	0		-3.58496	-2.43494	-1.63264	0.102545	0.28746	0.180374	0
Mark2	13728	3	0	8		NA	NA	NA	NA	NA	NA	0		-1.41504	-0.620222	-0.685567	0.492987	0.80104	0.610824	0		-4	-2.84998	-2.05342	0.0400318	0.151748	0.0956022	0
Emp1	13730	32	23	82		0.476438	0.121234	0.310684	0.756041	0.959632	0.717113	0		-1.35755	-0.562736	-2.01152	0.0442709	0.193705	0.147986	0		-1.83399	-0.68397	-2.29653	0.0216456	0.094045	0.0598744	0
Emp2	13731	41	21	40		0.965235	0.61003	1.62585	0.103982	0.32112	0.251995	0		0.0356239	0.83044	2.63931	0.00830749	0.0552241	0.0421749	0		-0.929611	0.220409	0.60456	0.545471	0.786413	0.464565	0
Emr1	13733	6	15	9		-1.32193	-1.67713	-2.54149	0.0110381	0.0642951	0.0505818	0		-0.584963	0.209853	0.284096	0.776337	0.918933	0.702184	0		0.736966	1.88699	3.27703	0.00104907	0.00713732	0.00454044	0
Emx2	13797	62	72	101		-0.215729	-0.570933	-2.2963	0.0216588	0.106296	0.0836245	0		-0.704015	0.0908006	0.403424	0.686636	0.932088	0.649893	0		-0.488286	0.661734	3.11369	0.00184765	0.0118151	0.00752218	0
En2	13799	1	0	0		NA	NA	NA	NA	NA	NA	0		NA	NA	NA	NA	NA	NA	0		NA	NA	NA	NA	NA	NA	0
Enah	13800	1	1	4		0	-0.355204	-0.174756	0.861272	0.949302	0.717113	0		-2	-1.20518	-0.85117	0.394675	0.711765	0.537455	0		-2	-0.84998	-0.612414	0.540264	0.794859	0.464565	0
Endog	13804	40	27	80		0.567041	0.211836	0.5975	0.550174	0.827594	0.650956	0		-1	-0.205184	-0.770748	0.440856	0.757053	0.57926	0		-1.56704	-0.417021	-1.44851	0.147474	0.375546	0.2386	0
Eng	13805	0	2	2		NA	NA	NA	NA	NA	NA	0		NA	NA	NA	NA	NA	NA	0		0	1.15002	0.828594	0.407334	0.67381	0.421398	0
Eno2	13807	2	0	0		NA	NA	NA	NA	NA	NA	0		NA	NA	NA	NA	NA	NA	0		NA	NA	NA	NA	NA	NA	0
Eno3	13808	NA	NA	1		NA	NA	NA	NA	NA	NA	0		NA	NA	NA	NA	NA	NA	0		NA	NA	NA	NA	NA	NA	0
Enpep	13809	NA	NA	1		NA	NA	NA	NA	NA	NA	0		NA	NA	NA	NA	NA	NA	0		NA	NA	NA	NA	NA	NA	0
Epb4.1l1	13821	3	2	6		0.584963	0.229758	0.176914	0.859576	0.99875	0.717113	0		-1	-0.205184	-0.211063	0.832838	0.957961	0.715219	0		-1.58496	-0.434942	-0.412429	0.680025	0.832526	0.527412	0
Epb4.1l3	13823	8	9	17		-0.169925	-0.525129	-0.752591	0.451696	0.743816	0.584407	0		-1.08746	-0.292647	-0.499095	0.617713	0.873397	0.649893	0		-0.917538	0.232482	0.416573	0.676991	0.839543	0.527412	0
Epha1	13835	0	1	2		NA	NA	NA	NA	NA	NA	0		NA	NA	NA	NA	NA	NA	0		-1	0.15002	0.0908924	0.927578	0.966484	0.601434	0
Epha3	13837	0	3	NA		NA	NA	NA	NA	NA	NA	0		NA	NA	NA	NA	NA	NA	0		NA	NA	NA	NA	NA	NA	0
Epha4	13838	1	0	0		NA	NA	NA	NA	NA	NA	0		NA	NA	NA	NA	NA	NA	0		NA	NA	NA	NA	NA	NA	0
Epha5	13839	41	26	62		0.657112	0.301908	0.84878	0.396004	0.762207	0.561212	0		-0.596644	0.198171	0.702769	0.4822	0.805024	0.610824	0		-1.25376	-0.103737	-0.334904	0.737698	0.880498	0.559523	0
Epha7	13841	27	45	71		-0.736966	-1.09217	-3.17262	0.00151072	0.0120797	0.00950327	0		-1.39486	-0.600044	-1.98295	0.0473729	0.204449	0.154613	0		-0.657894	0.492126	1.88518	0.0594057	0.201764	0.128454	0
Ephb2	13844	4	1	3		2	1.6448	1.14441	0.252455	0.577412	0.445283	0		0.415037	1.20985	1.12455	0.260782	0.603654	0.440319	0		-1.58496	-0.434942	-0.291631	0.770569	0.893504	0.559523	0
Ephb4	13846	3	0	1		NA	NA	NA	NA	NA	NA	0		1.58496	2.37978	1.5641	0.117794	0.370488	0.278493	0		NA	NA	NA	NA	NA	NA	0
Ephb6	13848	NA	NA	1		NA	NA	NA	NA	NA	NA	0		NA	NA	NA	NA	NA	NA	0		NA	NA	NA	NA	NA	NA	0
Epn1	13854	0	1	NA		NA	NA	NA	NA	NA	NA	0		NA	NA	NA	NA	NA	NA	0		NA	NA	NA	NA	NA	NA	0
Eps15	13858	3	2	2		0.584963	0.229758	0.176914	0.859576	0.99875	0.717113	0		0.584963	1.37978	1.07844	0.280838	0.621566	0.440319	0		0	1.15002	0.828594	0.407334	0.67381	0.421398	0
Epx	13861	2	0	0		NA	NA	NA	NA	NA	NA	0		NA	NA	NA	NA	NA	NA	0		NA	NA	NA	NA	NA	NA	0
Nr2f6	13864	2	0	3		NA	NA	NA	NA	NA	NA	0		-0.584963	0.209853	0.164022	0.869714	0.965941	0.715219	0		NA	NA	NA	NA	NA	NA	0
Erbb2	13866	28	37	68		-0.402098	-0.757303	-2.11393	0.0345214	0.151864	0.119473	0		-1.28011	-0.485292	-1.60101	0.109375	0.364559	0.277055	0		-0.878009	0.272011	0.981562	0.326316	0.592551	0.377173	0
Erbb3	13867	1	0	0		NA	NA	NA	NA	NA	NA	0		NA	NA	NA	NA	NA	NA	0		NA	NA	NA	NA	NA	NA	0
Ercc1	13870	0	1	1		NA	NA	NA	NA	NA	NA	0		NA	NA	NA	NA	NA	NA	0		0	1.15002	0.585903	0.557941	0.765105	0.464565	0
Ercc2	13871	4	2	3		1	0.644796	0.533518	0.593675	0.872955	0.680619	0		0.415037	1.20985	1.12455	0.260782	0.603654	0.440319	0		-0.584963	0.565058	0.450559	0.652307	0.823384	0.51912	0
Ercc3	13872	3	0	0		NA	NA	NA	NA	NA	NA	0		NA	NA	NA	NA	NA	NA	0		NA	NA	NA	NA	NA	NA	0
Erf	13875	7	1	10		2.80735	2.45215	1.96235	0.0497221	0.191961	0.149356	0		-0.514573	0.280243	0.404819	0.685611	0.932832	0.649893	0		-3.32193	-2.17191	-1.96772	0.0491002	0.175184	0.110838	0
Erg	13876	0	2	6		NA	NA	NA	NA	NA	NA	0		-3.58496	-2.79015	-1.83381	0.0666816	0.247861	0.188764	0		-1.58496	-0.434942	-0.412429	0.680025	0.832526	0.527412	0
Es1	13884	2	1	2		1	0.644796	0.377253	0.705986	0.947488	0.717113	0		0	0.794816	0.561345	0.574563	0.883069	0.649893	0		-1	0.15002	0.0908924	0.927578	0.966484	0.601434	0
Ptprv	13924	1	0	0		NA	NA	NA	NA	NA	NA	0		NA	NA	NA	NA	NA	NA	0		NA	NA	NA	NA	NA	NA	0
Esr2	13983	1	2	1		-1	-1.3552	-0.792894	0.427839	0.734702	0.561212	0		0	0.794816	0.39693	0.691419	0.891142	0.649893	0		1	2.15002	1.30263	0.192701	0.418621	0.259329	0
Smarcad1	13990	7	3	3		1.22239	0.867188	0.913322	0.361073	0.708823	0.555045	0		1.22239	2.01721	2.15653	0.0310424	0.149781	0.11414	0		0	1.15002	1.01482	0.310193	0.576015	0.363902	0
Etohd2	13996	1	0	3		NA	NA	NA	NA	NA	NA	0		-1.58496	-0.790147	-0.519321	0.603537	0.886383	0.649893	0		NA	NA	NA	NA	NA	NA	0
Cugbp2	14007	106	57	167		0.89503	0.539826	2.34191	0.0191851	0.0987724	0.0776853	0		-0.655784	0.139032	0.801028	0.423115	0.741899	0.565098	0		-1.55081	-0.400794	-2.01723	0.0436713	0.159376	0.101468	0
Etv1	14009	4	1	1		2	1.6448	1.14441	0.252455	0.577412	0.445283	0		2	2.79482	1.97386	0.0483977	0.204773	0.154613	0		0	1.15002	0.585903	0.557941	0.765105	0.464565	0
Mpzl2	14012	2	3	1		-0.584963	-0.940167	-0.72393	0.469109	0.756566	0.586582	0		1	1.79482	1.06592	0.286459	0.59722	0.440319	0		1.58496	2.73498	1.83382	0.0666813	0.208107	0.130415	0
Evi1	14013	5	7	15		-0.485427	-0.840631	-1.00596	0.314436	0.645703	0.506939	0		-1.58496	-0.790147	-1.16125	0.245541	0.594184	0.440319	0		-1.09954	0.0504844	0.0823344	0.934381	0.950816	0.603889	0
Evi5	14020	6	1	9		2.58496	2.22976	1.71692	0.0859942	0.282052	0.220354	0		-0.584963	0.209853	0.284096	0.776337	0.918933	0.702184	0		-3.16993	-2.0199	-1.78243	0.0746785	0.22375	0.141713	0
Bcl11a	14025	2	4	0		-1	-1.3552	-1.12133	0.262149	0.571104	0.445283	0		NA	NA	NA	NA	NA	NA	0		NA	NA	NA	NA	NA	NA	0
Evx2	14029	1	0	0		NA	NA	NA	NA	NA	NA	0		NA	NA	NA	NA	NA	NA	0		NA	NA	NA	NA	NA	NA	0
Ext1	14042	11	2	13		2.45943	2.10423	2.2421	0.0249551	0.116799	0.0917257	0		-0.241008	0.553808	0.956417	0.338862	0.646119	0.494081	0		-2.70044	-1.55042	-1.78368	0.0744764	0.225337	0.141713	0
Ext2	14043	1	1	0		0	-0.355204	-0.174756	0.861272	0.949302	0.717113	0		NA	NA	NA	NA	NA	NA	0		NA	NA	NA	NA	NA	NA	0
Eya2	14049	9	7	5		0.36257	0.00736576	0.0102097	0.991854	0.993223	0.781087	0		0.847997	1.64281	2.12492	0.0335935	0.15644	0.119524	0		0.485427	1.63545	2.02664	0.0426989	0.15669	0.0994614	0
Eya4	14051	1	0	6		NA	NA	NA	NA	NA	NA	0		-2.58496	-1.79015	-1.39918	0.161758	0.440676	0.334113	0		-3.58496	-2.43494	-1.63264	0.102545	0.28746	0.180374	0
Ezh2	14056	7	2	5		1.80735	1.45215	1.38197	0.166981	0.445505	0.348272	0		0.485427	1.28024	1.5551	0.119921	0.36684	0.279876	0		-1.32193	-0.171908	-0.155746	0.876233	0.958032	0.601434	0
Sfxn1	14057	2	0	7		NA	NA	NA	NA	NA	NA	0		-1.80735	-1.01254	-0.978122	0.328014	0.635008	0.483681	0		-3.80735	-2.65733	-1.85176	0.0640605	0.211248	0.130415	0
F2rl1	14063	37	22	75		0.750022	0.394817	1.0376	0.299456	0.624585	0.491369	0		-1.01937	-0.22455	-0.813967	0.415664	0.731131	0.559322	0		-1.76939	-0.619367	-2.01125	0.0442988	0.161393	0.102752	0
F5	14067	2	0	0		NA	NA	NA	NA	NA	NA	0		NA	NA	NA	NA	NA	NA	0		NA	NA	NA	NA	NA	NA	0
F7	14068	4	0	0		NA	NA	NA	NA	NA	NA	0		NA	NA	NA	NA	NA	NA	0		NA	NA	NA	NA	NA	NA	0
F8	14069	0	1	NA		NA	NA	NA	NA	NA	NA	0		NA	NA	NA	NA	NA	NA	0		NA	NA	NA	NA	NA	NA	0
Faah	14073	NA	NA	1		NA	NA	NA	NA	NA	NA	0		NA	NA	NA	NA	NA	NA	0		NA	NA	NA	NA	NA	NA	0
Ptk2	14083	NA	NA	1		NA	NA	NA	NA	NA	NA	0		NA	NA	NA	NA	NA	NA	0		NA	NA	NA	NA	NA	NA	0
Faf1	14084	12	2	11		2.58496	2.22976	2.4281	0.0151781	0.0826203	0.0648216	0		0.125531	0.920347	1.55793	0.119249	0.367034	0.279876	0		-2.45943	-1.30941	-1.44479	0.148517	0.375981	0.2386	0
Fap	14089	1	0	1		NA	NA	NA	NA	NA	NA	0		0	0.794816	0.39693	0.691419	0.891142	0.649893	0		NA	NA	NA	NA	NA	NA	0
Fasn	14104	10	11	14		-0.137504	-0.492708	-0.785053	0.432423	0.719953	0.566277	0		-0.485427	0.309389	0.531485	0.595083	0.893331	0.649893	0		-0.347923	0.802097	1.43958	0.149987	0.378258	0.240821	0
Fbln1	14114	4	6	8		-0.584963	-0.940167	-1.0238	0.305931	0.634936	0.498112	0		-1	-0.205184	-0.243715	0.807452	0.945966	0.715219	0		-0.415037	0.734983	0.985625	0.324317	0.590539	0.375337	0
Fbln2	14115	1	0	1		NA	NA	NA	NA	NA	NA	0		0	0.794816	0.39693	0.691419	0.891142	0.649893	0		NA	NA	NA	NA	NA	NA	0
Fbn2	14119	3	7	8		-1.22239	-1.5776	-1.66152	0.0966082	0.310485	0.243112	0		-1.41504	-0.620222	-0.685567	0.492987	0.80104	0.610824	0		-0.192645	0.957375	1.3343	0.182105	0.413417	0.259329	0
Fbp1	14121	1	1	0		0	-0.355204	-0.174756	0.861272	0.949302	0.717113	0		NA	NA	NA	NA	NA	NA	0		NA	NA	NA	NA	NA	NA	0
Fbrs	14123	121	115	186		0.0733732	-0.281831	-1.50632	0.131984	0.382994	0.301306	0		-0.620296	0.17452	1.06772	0.285646	0.619487	0.440319	0		-0.693669	0.456351	2.81237	0.00491782	0.027001	0.0171904	0
Fcgr2b	14130	2	0	1		NA	NA	NA	NA	NA	NA	0		1	1.79482	1.06592	0.286459	0.59722	0.440319	0		NA	NA	NA	NA	NA	NA	0
Fdft1	14137	NA	NA	1		NA	NA	NA	NA	NA	NA	0		NA	NA	NA	NA	NA	NA	0		NA	NA	NA	NA	NA	NA	0
Fem1a	14154	1	1	1		0	-0.355204	-0.174756	0.861272	0.949302	0.717113	0		0	0.794816	0.39693	0.691419	0.891142	0.649893	0		0	1.15002	0.585903	0.557941	0.765105	0.464565	0
Fem1b	14155	4	1	1		2	1.6448	1.14441	0.252455	0.577412	0.445283	0		2	2.79482	1.97386	0.0483977	0.204773	0.154613	0		0	1.15002	0.585903	0.557941	0.765105	0.464565	0
Fert2	14158	NA	NA	1		NA	NA	NA	NA	NA	NA	0		NA	NA	NA	NA	NA	NA	0		NA	NA	NA	NA	NA	NA	0
Fes	14159	1	1	0		0	-0.355204	-0.174756	0.861272	0.949302	0.717113	0		NA	NA	NA	NA	NA	NA	0		NA	NA	NA	NA	NA	NA	0
Fgd1	14163	0	2	1		NA	NA	NA	NA	NA	NA	0		NA	NA	NA	NA	NA	NA	0		1	2.15002	1.30263	0.192701	0.418621	0.259329	0
Fgf10	14165	0	2	NA		NA	NA	NA	NA	NA	NA	0		NA	NA	NA	NA	NA	NA	0		NA	NA	NA	NA	NA	NA	0
Fgf11	14166	NA	NA	1		NA	NA	NA	NA	NA	NA	0		NA	NA	NA	NA	NA	NA	0		NA	NA	NA	NA	NA	NA	0
Fgf13	14168	1	0	2		NA	NA	NA	NA	NA	NA	0		-1	-0.205184	-0.121857	0.903013	0.957842	0.715219	0		NA	NA	NA	NA	NA	NA	0
Fgf14	14169	2	0	0		NA	NA	NA	NA	NA	NA	0		NA	NA	NA	NA	NA	NA	0		NA	NA	NA	NA	NA	NA	0
Fgf18	14172	2	1	2		1	0.644796	0.377253	0.705986	0.947488	0.717113	0		0	0.794816	0.561345	0.574563	0.883069	0.649893	0		-1	0.15002	0.0908924	0.927578	0.966484	0.601434	0
Fgf7	14178	4	0	8		NA	NA	NA	NA	NA	NA	0		-1	-0.205184	-0.243715	0.807452	0.945966	0.715219	0		-4	-2.84998	-2.05342	0.0400318	0.151748	0.0956022	0
Fgfr1	14182	9	6	15		0.584963	0.229758	0.306428	0.759279	0.960534	0.717113	0		-0.736966	0.0578502	0.0984786	0.921552	0.951234	0.72768	0		-1.32193	-0.171908	-0.269763	0.787342	0.894896	0.569442	0
Fgfr2	14183	2	4	4		-1	-1.3552	-1.12133	0.262149	0.571104	0.445283	0		-1	-0.205184	-0.172332	0.863177	0.976867	0.715219	0		0	1.15002	1.17181	0.241273	0.486382	0.30793	0
Fhl1	14199	1	2	3		-1	-1.3552	-0.792894	0.427839	0.734702	0.561212	0		-1.58496	-0.790147	-0.519321	0.603537	0.886383	0.649893	0		-0.584963	0.565058	0.450559	0.652307	0.823384	0.51912	0
Fhl3	14201	1	0	2		NA	NA	NA	NA	NA	NA	0		-1	-0.205184	-0.121857	0.903013	0.957842	0.715219	0		NA	NA	NA	NA	NA	NA	0
Ppm1g	14208	20	13	27		0.621488	0.266284	0.526084	0.59883	0.871701	0.685528	0		-0.432959	0.361856	0.871155	0.383669	0.706971	0.537455	0		-1.05445	0.0955723	0.210762	0.833073	0.935647	0.595609	0
Smc2	14211	2	0	0		NA	NA	NA	NA	NA	NA	0		NA	NA	NA	NA	NA	NA	0		NA	NA	NA	NA	NA	NA	0
Fkbp1a	14225	16	18	42		-0.169925	-0.525129	-1.06434	0.287174	0.611105	0.480104	0		-1.39232	-0.597502	-1.5193	0.128687	0.3846	0.290782	0		-1.22239	-0.0723723	-0.193349	0.846686	0.946987	0.601434	0
Fkbp5	14229	0	1	NA		NA	NA	NA	NA	NA	NA	0		NA	NA	NA	NA	NA	NA	0		NA	NA	NA	NA	NA	NA	0
Fkbp10	14230	13	13	39		0	-0.355204	-0.630106	0.528625	0.801374	0.62998	0		-1.58496	-0.790147	-1.87249	0.0611384	0.241549	0.184744	0		-1.58496	-0.434942	-1.05152	0.293018	0.551609	0.351109	0
Fkbp7	14231	1	0	0		NA	NA	NA	NA	NA	NA	0		NA	NA	NA	NA	NA	NA	0		NA	NA	NA	NA	NA	NA	0
Foxm1	14235	1	0	1		NA	NA	NA	NA	NA	NA	0		0	0.794816	0.39693	0.691419	0.891142	0.649893	0		NA	NA	NA	NA	NA	NA	0
Foxn2	14236	3	0	0		NA	NA	NA	NA	NA	NA	0		NA	NA	NA	NA	NA	NA	0		NA	NA	NA	NA	NA	NA	0
Foxf2	14238	NA	NA	1		NA	NA	NA	NA	NA	NA	0		NA	NA	NA	NA	NA	NA	0		NA	NA	NA	NA	NA	NA	0
Flii	14248	1	0	0		NA	NA	NA	NA	NA	NA	0		NA	NA	NA	NA	NA	NA	0		NA	NA	NA	NA	NA	NA	0
Flot1	14251	14	9	11		0.63743	0.282226	0.465212	0.64178	0.918143	0.717113	0		0.347923	1.14274	2.0104	0.0443893	0.193688	0.1482	0		-0.289507	0.860513	1.38291	0.166693	0.389086	0.247246	0
Flot2	14252	2	0	2		NA	NA	NA	NA	NA	NA	0		0	0.794816	0.561345	0.574563	0.883069	0.649893	0		NA	NA	NA	NA	NA	NA	0
Flt3l	14256	1	1	0		0	-0.355204	-0.174756	0.861272	0.949302	0.717113	0		NA	NA	NA	NA	NA	NA	0		NA	NA	NA	NA	NA	NA	0
Fmr1	14265	67	29	96		1.20811	0.852904	2.78618	0.00533325	0.0354661	0.0279017	0		-0.518873	0.275942	1.23424	0.217113	0.548331	0.419556	0		-1.72698	-0.576961	-2.13535	0.032732	0.129012	0.0820889	0
Aff2	14266	NA	NA	1		NA	NA	NA	NA	NA	NA	0		NA	NA	NA	NA	NA	NA	0		NA	NA	NA	NA	NA	NA	0
Fnbp1	14269	NA	NA	1		NA	NA	NA	NA	NA	NA	0		NA	NA	NA	NA	NA	NA	0		NA	NA	NA	NA	NA	NA	0
Srgap2	14270	10	3	20		1.73697	1.38176	1.591	0.11161	0.332952	0.261254	0		-1	-0.205184	-0.385351	0.699977	0.858544	0.656746	0		-2.73697	-1.58695	-2.25022	0.024435	0.102347	0.0651599	0
Fosl1	14283	1	0	1		NA	NA	NA	NA	NA	NA	0		0	0.794816	0.39693	0.691419	0.891142	0.649893	0		NA	NA	NA	NA	NA	NA	0
Fosl2	14284	0	3	NA		NA	NA	NA	NA	NA	NA	0		NA	NA	NA	NA	NA	NA	0		NA	NA	NA	NA	NA	NA	0
Fpgs	14287	1	1	0		0	-0.355204	-0.174756	0.861272	0.949302	0.717113	0		NA	NA	NA	NA	NA	NA	0		NA	NA	NA	NA	NA	NA	0
Frat1	14296	1	0	0		NA	NA	NA	NA	NA	NA	0		NA	NA	NA	NA	NA	NA	0		NA	NA	NA	NA	NA	NA	0
Frg1	14300	114	103	175		0.146389	-0.208815	-1.06966	0.284772	0.607289	0.477762	0		-0.618321	0.176495	1.04773	0.294763	0.585942	0.448334	0		-0.764711	0.385309	2.27505	0.0229031	0.0986137	0.0625593	0
Fshr	14309	0	1	NA		NA	NA	NA	NA	NA	NA	0		NA	NA	NA	NA	NA	NA	0		NA	NA	NA	NA	NA	NA	0
Fstl1	14314	9	4	6		1.16993	0.814721	0.981842	0.326178	0.655807	0.514247	0		0.584963	1.37978	1.86792	0.0617728	0.243144	0.185733	0		-0.584963	0.565058	0.63719	0.524001	0.788288	0.464565	0
Fut1	14343	NA	NA	2		NA	NA	NA	NA	NA	NA	0		NA	NA	NA	NA	NA	NA	0		NA	NA	NA	NA	NA	NA	0
Fut9	14348	3	3	9		0	-0.355204	-0.302687	0.762129	0.955354	0.717113	0		-1.58496	-0.790147	-0.899495	0.368389	0.688715	0.525521	0		-1.58496	-0.434942	-0.505122	0.613473	0.788686	0.501002	0
Fyn	14360	2	5	9		-1.32193	-1.67713	-1.46731	0.142292	0.406402	0.318581	0		-2.16993	-1.37511	-1.41451	0.157213	0.436827	0.333262	0		-0.847997	0.302023	0.398536	0.690235	0.831678	0.528903	0
Fzd3	14365	12	1	10		3.58496	3.22976	2.95747	0.00310176	0.022646	0.0177671	0		0.263034	1.05785	1.74853	0.0803724	0.287269	0.219474	0		-3.32193	-2.17191	-1.96772	0.0491002	0.175184	0.110838	0
Fzd4	14366	NA	NA	1		NA	NA	NA	NA	NA	NA	0		NA	NA	NA	NA	NA	NA	0		NA	NA	NA	NA	NA	NA	0
Fzd5	14367	3	3	5		0	-0.355204	-0.302687	0.762129	0.955354	0.717113	0		-0.736966	0.0578502	0.056856	0.95466	0.970102	0.739029	0		-0.736966	0.413054	0.414145	0.678768	0.838249	0.527412	0
Fzd8	14370	1	1	0		0	-0.355204	-0.174756	0.861272	0.949302	0.717113	0		NA	NA	NA	NA	NA	NA	0		NA	NA	NA	NA	NA	NA	0
Fzd9	14371	0	1	2		NA	NA	NA	NA	NA	NA	0		NA	NA	NA	NA	NA	NA	0		-1	0.15002	0.0908924	0.927578	0.966484	0.601434	0
Xrcc6	14375	4	0	0		NA	NA	NA	NA	NA	NA	0		NA	NA	NA	NA	NA	NA	0		NA	NA	NA	NA	NA	NA	0
Ganab	14376	7	0	7		3.80735	3.45215	2.32306	0.020176	0.101388	0.0789677	0		0	0.794816	1.05019	0.293632	0.585413	0.447177	0		-3.80735	-2.65733	-1.85176	0.0640605	0.211248	0.130415	0
Gabpa	14390	4	0	1		NA	NA	NA	NA	NA	NA	0		2	2.79482	1.97386	0.0483977	0.204773	0.154613	0		NA	NA	NA	NA	NA	NA	0
Gabrb1	14400	NA	NA	1		NA	NA	NA	NA	NA	NA	0		NA	NA	NA	NA	NA	NA	0		NA	NA	NA	NA	NA	NA	0
Gabrb3	14402	1	2	4		-1	-1.3552	-0.792894	0.427839	0.734702	0.561212	0		-2	-1.20518	-0.85117	0.394675	0.711765	0.537455	0		-1	0.15002	0.128542	0.89772	0.967899	0.601434	0
B4galnt2	14422	NA	NA	1		NA	NA	NA	NA	NA	NA	0		NA	NA	NA	NA	NA	NA	0		NA	NA	NA	NA	NA	NA	0
Galnt1	14423	2	0	8		NA	NA	NA	NA	NA	NA	0		-2	-1.20518	-1.20374	0.22869	0.567894	0.433164	0		-4	-2.84998	-2.05342	0.0400318	0.151748	0.0956022	0
Galnt3	14425	NA	NA	1		NA	NA	NA	NA	NA	NA	0		NA	NA	NA	NA	NA	NA	0		NA	NA	NA	NA	NA	NA	0
Galr1	14427	NA	NA	1		NA	NA	NA	NA	NA	NA	0		NA	NA	NA	NA	NA	NA	0		NA	NA	NA	NA	NA	NA	0
Galt	14430	79	68	166		0.216318	-0.138886	-0.585075	0.558497	0.838061	0.659313	0		-1.07126	-0.276443	-1.4776	0.139516	0.398389	0.304828	0		-1.28758	-0.137557	-0.722484	0.469997	0.740383	0.464565	0
Gap43	14432	1	0	5		NA	NA	NA	NA	NA	NA	0		-2.32193	-1.52711	-1.14041	0.254115	0.605357	0.440319	0		-3.32193	-2.17191	-1.39138	0.164109	0.401652	0.247246	0
Gapdhs	14447	0	1	NA		NA	NA	NA	NA	NA	NA	0		NA	NA	NA	NA	NA	NA	0		NA	NA	NA	NA	NA	NA	0
Gas1	14451	8	5	18		0.678072	0.322868	0.399482	0.689538	0.965692	0.717113	0		-1.16993	-0.375109	-0.648937	0.516379	0.827987	0.632823	0		-1.848	-0.697977	-1.09529	0.273391	0.529699	0.337161	0
Gas2	14453	NA	NA	2		NA	NA	NA	NA	NA	NA	0		NA	NA	NA	NA	NA	NA	0		NA	NA	NA	NA	NA	NA	0
Gas6	14456	1	2	2		-1	-1.3552	-0.792894	0.427839	0.734702	0.561212	0		-1	-0.205184	-0.121857	0.903013	0.957842	0.715219	0		0	1.15002	0.828594	0.407334	0.67381	0.421398	0
Gas7	14457	4	1	2		2	1.6448	1.14441	0.252455	0.577412	0.445283	0		1	1.79482	1.50744	0.131697	0.388578	0.290782	0		-1	0.15002	0.0908924	0.927578	0.966484	0.601434	0
Gata2	14461	1	0	3		NA	NA	NA	NA	NA	NA	0		-1.58496	-0.790147	-0.519321	0.603537	0.886383	0.649893	0		NA	NA	NA	NA	NA	NA	0
Gata3	14462	6	0	4		3.58496	3.22976	2.09124	0.0365067	0.155372	0.120498	0		0.584963	1.37978	1.52515	0.127222	0.381908	0.290782	0		NA	NA	NA	NA	NA	NA	0
Gata6	14465	1	0	5		NA	NA	NA	NA	NA	NA	0		-2.32193	-1.52711	-1.14041	0.254115	0.605357	0.440319	0		-3.32193	-2.17191	-1.39138	0.164109	0.401652	0.247246	0
Gba	14466	2	4	3		-1	-1.3552	-1.12133	0.262149	0.571104	0.445283	0		-0.584963	0.209853	0.164022	0.869714	0.965941	0.715219	0		0.415037	1.56506	1.48405	0.137796	0.35595	0.225335	0
Usp15	14479	1	0	1		NA	NA	NA	NA	NA	NA	0		0	0.794816	0.39693	0.691419	0.891142	0.649893	0		NA	NA	NA	NA	NA	NA	0
Kat2a	14534	NA	NA	1		NA	NA	NA	NA	NA	NA	0		NA	NA	NA	NA	NA	NA	0		NA	NA	NA	NA	NA	NA	0
Gdap1	14545	NA	NA	1		NA	NA	NA	NA	NA	NA	0		NA	NA	NA	NA	NA	NA	0		NA	NA	NA	NA	NA	NA	0
Gpd1	14555	NA	NA	3		NA	NA	NA	NA	NA	NA	0		NA	NA	NA	NA	NA	NA	0		NA	NA	NA	NA	NA	NA	0
Gdi1	14567	4	0	8		NA	NA	NA	NA	NA	NA	0		-1	-0.205184	-0.243715	0.807452	0.945966	0.715219	0		-4	-2.84998	-2.05342	0.0400318	0.151748	0.0956022	0
Gdnf	14573	1	1	0		0	-0.355204	-0.174756	0.861272	0.949302	0.717113	0		NA	NA	NA	NA	NA	NA	0		NA	NA	NA	NA	NA	NA	0
Gfra1	14585	2	0	1		NA	NA	NA	NA	NA	NA	0		1	1.79482	1.06592	0.286459	0.59722	0.440319	0		NA	NA	NA	NA	NA	NA	0
Gfra2	14586	1	0	2		NA	NA	NA	NA	NA	NA	0		-1	-0.205184	-0.121857	0.903013	0.957842	0.715219	0		NA	NA	NA	NA	NA	NA	0
Ggh	14590	7	9	11		-0.36257	-0.717774	-0.994906	0.319782	0.648668	0.509797	0		-0.652077	0.142739	0.211163	0.83276	0.96254	0.715219	0		-0.289507	0.860513	1.38291	0.166693	0.389086	0.247246	0
B4galt1	14595	1	0	3		NA	NA	NA	NA	NA	NA	0		-1.58496	-0.790147	-0.519321	0.603537	0.886383	0.649893	0		NA	NA	NA	NA	NA	NA	0
Tsc22d3	14605	2	0	0		NA	NA	NA	NA	NA	NA	0		NA	NA	NA	NA	NA	NA	0		NA	NA	NA	NA	NA	NA	0
Gja1	14609	4	11	15		-1.45943	-1.81464	-2.29938	0.0214835	0.10563	0.0830496	0		-1.90689	-1.11207	-1.54569	0.122179	0.37147	0.284049	0		-0.447459	0.702561	1.28287	0.199537	0.420128	0.267478	0
Gjc1	14615	NA	NA	3		NA	NA	NA	NA	NA	NA	0		NA	NA	NA	NA	NA	NA	0		NA	NA	NA	NA	NA	NA	0
Gjb2	14619	NA	NA	1		NA	NA	NA	NA	NA	NA	0		NA	NA	NA	NA	NA	NA	0		NA	NA	NA	NA	NA	NA	0
Gjb3	14620	1	0	1		NA	NA	NA	NA	NA	NA	0		0	0.794816	0.39693	0.691419	0.891142	0.649893	0		NA	NA	NA	NA	NA	NA	0
Gjb6	14623	0	1	1		NA	NA	NA	NA	NA	NA	0		NA	NA	NA	NA	NA	NA	0		0	1.15002	0.585903	0.557941	0.765105	0.464565	0
Gli3	14634	NA	NA	1		NA	NA	NA	NA	NA	NA	0		NA	NA	NA	NA	NA	NA	0		NA	NA	NA	NA	NA	NA	0
Galk1	14635	2	1	3		1	0.644796	0.377253	0.705986	0.947488	0.717113	0		-0.584963	0.209853	0.164022	0.869714	0.965941	0.715219	0		-1.58496	-0.434942	-0.291631	0.770569	0.893504	0.559523	0
Hagh	14651	1	0	0		NA	NA	NA	NA	NA	NA	0		NA	NA	NA	NA	NA	NA	0		NA	NA	NA	NA	NA	NA	0
Glrb	14658	NA	NA	1		NA	NA	NA	NA	NA	NA	0		NA	NA	NA	NA	NA	NA	0		NA	NA	NA	NA	NA	NA	0
Gls	14660	4	2	3		1	0.644796	0.533518	0.593675	0.872955	0.680619	0		0.415037	1.20985	1.12455	0.260782	0.603654	0.440319	0		-0.584963	0.565058	0.450559	0.652307	0.823384	0.51912	0
Glud1	14661	3	1	2		1.58496	1.22976	0.796257	0.425883	0.772396	0.561212	0		0.584963	1.37978	1.07844	0.280838	0.621566	0.440319	0		-1	0.15002	0.0908924	0.927578	0.966484	0.601434	0
Gna-rs1	14670	1	0	2		NA	NA	NA	NA	NA	NA	0		-1	-0.205184	-0.121857	0.903013	0.957842	0.715219	0		NA	NA	NA	NA	NA	NA	0
Gna13	14674	NA	NA	1		NA	NA	NA	NA	NA	NA	0		NA	NA	NA	NA	NA	NA	0		NA	NA	NA	NA	NA	NA	0
Gna14	14675	105	78	150		0.428843	0.073639	0.344717	0.730307	0.930967	0.717113	0		-0.514573	0.280243	1.56811	0.116855	0.374741	0.278493	0		-0.943416	0.206604	1.09491	0.273556	0.529662	0.337213	0
Gnai3	14679	3	0	3		NA	NA	NA	NA	NA	NA	0		0	0.794816	0.687505	0.491765	0.810156	0.610824	0		NA	NA	NA	NA	NA	NA	0
Gnal	14680	6	3	2		1	0.644796	0.653425	0.513482	0.786787	0.616843	0		1.58496	2.37978	2.21198	0.0269682	0.135786	0.103348	0		0.584963	1.73498	1.38342	0.166536	0.393946	0.247246	0
Gnao1	14681	4	4	4		0	-0.355204	-0.349513	0.726704	0.931732	0.717113	0		0	0.794816	0.793863	0.427275	0.741652	0.565098	0		0	1.15002	1.17181	0.241273	0.486382	0.30793	0
Gnb1	14688	1	4	6		-2	-2.3552	-1.63869	0.101278	0.317937	0.247207	0		-2.58496	-1.79015	-1.39918	0.161758	0.440676	0.334113	0		-0.584963	0.565058	0.63719	0.524001	0.788288	0.464565	0
Gnb2	14693	3	0	7		NA	NA	NA	NA	NA	NA	0		-1.22239	-0.427577	-0.457108	0.647594	0.89237	0.649893	0		-3.80735	-2.65733	-1.85176	0.0640605	0.211248	0.130415	0
Gnb3	14695	1	3	8		-1.58496	-1.94017	-1.25624	0.209029	0.51835	0.399597	0		-3	-2.20518	-1.85211	0.0640105	0.248142	0.18815	0		-1.41504	-0.265017	-0.298848	0.765056	0.905504	0.559523	0
Gnb4	14696	0	1	1		NA	NA	NA	NA	NA	NA	0		NA	NA	NA	NA	NA	NA	0		0	1.15002	0.585903	0.557941	0.765105	0.464565	0
Gnb5	14697	0	2	NA		NA	NA	NA	NA	NA	NA	0		NA	NA	NA	NA	NA	NA	0		NA	NA	NA	NA	NA	NA	0
Gng10	14700	NA	NA	1		NA	NA	NA	NA	NA	NA	0		NA	NA	NA	NA	NA	NA	0		NA	NA	NA	NA	NA	NA	0
Gng12	14701	2	3	3		-0.584963	-0.940167	-0.72393	0.469109	0.756566	0.586582	0		-0.584963	0.209853	0.164022	0.869714	0.965941	0.715219	0		0	1.15002	1.01482	0.310193	0.576015	0.363902	0
Gng2	14702	1	0	1		NA	NA	NA	NA	NA	NA	0		0	0.794816	0.39693	0.691419	0.891142	0.649893	0		NA	NA	NA	NA	NA	NA	0
Gng8	14709	0	1	4		NA	NA	NA	NA	NA	NA	0		NA	NA	NA	NA	NA	NA	0		-2	-0.84998	-0.612414	0.540264	0.794859	0.464565	0
Gnpat	14712	35	19	46		0.881356	0.526151	1.31459	0.188647	0.486241	0.382532	0		-0.394279	0.400537	1.26713	0.20511	0.526712	0.403014	0		-1.27563	-0.125614	-0.347982	0.727853	0.86947	0.553555	0
Got2	14719	26	12	31		1.11548	0.760273	1.57208	0.115931	0.341376	0.268457	0		-0.253757	0.541059	1.43977	0.149933	0.420291	0.321586	0		-1.36923	-0.219214	-0.490497	0.623782	0.796947	0.507307	0
Gp1bb	14724	NA	NA	1		NA	NA	NA	NA	NA	NA	0		NA	NA	NA	NA	NA	NA	0		NA	NA	NA	NA	NA	NA	0
Gpaa1	14731	1	0	2		NA	NA	NA	NA	NA	NA	0		-1	-0.205184	-0.121857	0.903013	0.957842	0.715219	0		NA	NA	NA	NA	NA	NA	0
Gpc3	14734	23	19	53		0.275634	-0.0795699	-0.178994	0.857942	1	0.717113	0		-1.20436	-0.409543	-1.20856	0.226832	0.5655	0.432579	0		-1.47999	-0.329973	-0.947059	0.343609	0.61861	0.393843	0
Gpc4	14735	87	63	129		0.465664	0.110459	0.467666	0.640024	0.916781	0.717113	0		-0.568284	0.226532	1.16458	0.244191	0.591822	0.440319	0		-1.03395	0.116073	0.561558	0.574417	0.74235	0.472623	0
Lpar1	14745	4	1	2		2	1.6448	1.14441	0.252455	0.577412	0.445283	0		1	1.79482	1.50744	0.131697	0.388578	0.290782	0		-1	0.15002	0.0908924	0.927578	0.966484	0.601434	0
Gpr3	14748	0	1	8		NA	NA	NA	NA	NA	NA	0		-4	-3.20518	-2.26369	0.0235935	0.122836	0.0936798	0		-3	-1.84998	-1.58512	0.11294	0.303662	0.192369	0
Gpi1	14751	0	1	4		NA	NA	NA	NA	NA	NA	0		NA	NA	NA	NA	NA	NA	0		-2	-0.84998	-0.612414	0.540264	0.794859	0.464565	0
Pigq	14755	NA	NA	2		NA	NA	NA	NA	NA	NA	0		NA	NA	NA	NA	NA	NA	0		NA	NA	NA	NA	NA	NA	0
Gpm6b	14758	NA	NA	1		NA	NA	NA	NA	NA	NA	0		NA	NA	NA	NA	NA	NA	0		NA	NA	NA	NA	NA	NA	0
Gpr27	14761	0	2	NA		NA	NA	NA	NA	NA	NA	0		NA	NA	NA	NA	NA	NA	0		NA	NA	NA	NA	NA	NA	0
Gpx1	14775	0	1	NA		NA	NA	NA	NA	NA	NA	0		NA	NA	NA	NA	NA	NA	0		NA	NA	NA	NA	NA	NA	0
Grb7	14786	0	2	NA		NA	NA	NA	NA	NA	NA	0		NA	NA	NA	NA	NA	NA	0		NA	NA	NA	NA	NA	NA	0
Emg1	14791	NA	NA	1		NA	NA	NA	NA	NA	NA	0		NA	NA	NA	NA	NA	NA	0		NA	NA	NA	NA	NA	NA	0
Lpcat3	14792	5	4	8		0.321928	-0.0332762	-0.0346216	0.972381	0.980367	0.768645	0		-0.678072	0.116744	0.146622	0.88343	0.965686	0.715219	0		-1	0.15002	0.181786	0.855751	0.952307	0.601434	0
Spsb2	14794	1	0	0		NA	NA	NA	NA	NA	NA	0		NA	NA	NA	NA	NA	NA	0		NA	NA	NA	NA	NA	NA	0
Aes	14797	0	3	NA		NA	NA	NA	NA	NA	NA	0		NA	NA	NA	NA	NA	NA	0		NA	NA	NA	NA	NA	NA	0
Gria2	14800	NA	NA	1		NA	NA	NA	NA	NA	NA	0		NA	NA	NA	NA	NA	NA	0		NA	NA	NA	NA	NA	NA	0
Grid1	14803	7	15	30		-1.09954	-1.45474	-2.2911	0.0219577	0.107565	0.0845705	0		-2.09954	-1.30472	-2.48043	0.0131222	0.0786837	0.0602049	0		-1	0.15002	0.352036	0.724811	0.866437	0.551547	0
Grik1	14805	3	1	4		1.58496	1.22976	0.796257	0.425883	0.772396	0.561212	0		-0.415037	0.379778	0.353	0.724089	0.874326	0.665434	0		-2	-0.84998	-0.612414	0.540264	0.794859	0.464565	0
Grik2	14806	0	3	NA		NA	NA	NA	NA	NA	NA	0		NA	NA	NA	NA	NA	NA	0		NA	NA	NA	NA	NA	NA	0
Grik3	14807	0	3	4		NA	NA	NA	NA	NA	NA	0		NA	NA	NA	NA	NA	NA	0		-0.415037	0.734983	0.696939	0.485841	0.752146	0.464565	0
Grik5	14809	2	1	2		1	0.644796	0.377253	0.705986	0.947488	0.717113	0		0	0.794816	0.561345	0.574563	0.883069	0.649893	0		-1	0.15002	0.0908924	0.927578	0.966484	0.601434	0
Nr3c1	14815	6	1	2		2.58496	2.22976	1.71692	0.0859942	0.282052	0.220354	0		1.58496	2.37978	2.21198	0.0269682	0.135786	0.103348	0		-1	0.15002	0.0908924	0.927578	0.966484	0.601434	0
Grn	14824	1	1	0		0	-0.355204	-0.174756	0.861272	0.949302	0.717113	0		NA	NA	NA	NA	NA	NA	0		NA	NA	NA	NA	NA	NA	0
Hspa5	14828	43	34	81		0.338802	-0.0164024	-0.0499035	0.960199	0.973868	0.766154	0		-0.913585	-0.118769	-0.455697	0.648608	0.890147	0.649893	0		-1.25239	-0.102367	-0.377839	0.70555	0.846581	0.538982	0
Gsc	14836	2	0	2		NA	NA	NA	NA	NA	NA	0		0	0.794816	0.561345	0.574563	0.883069	0.649893	0		NA	NA	NA	NA	NA	NA	0
Gspt1	14852	2	5	7		-1.32193	-1.67713	-1.46731	0.142292	0.406402	0.318581	0		-1.80735	-1.01254	-0.978122	0.328014	0.635008	0.483681	0		-0.485427	0.664593	0.823563	0.410188	0.664004	0.421398	0
Gspt2	14853	NA	NA	4		NA	NA	NA	NA	NA	NA	0		NA	NA	NA	NA	NA	NA	0		NA	NA	NA	NA	NA	NA	0
Gss	14854	7	1	8		2.80735	2.45215	1.96235	0.0497221	0.191961	0.149356	0		-0.192645	0.602171	0.822655	0.410704	0.72523	0.55388	0		-3	-1.84998	-1.58512	0.11294	0.303662	0.192369	0
Gstm5	14866	5	0	0		3.32193	2.96672	1.83533	0.0664561	0.234863	0.182187	0		3.32193	4.11674	2.58516	0.00973351	0.0616369	0.0467249	0		NA	NA	NA	NA	NA	NA	0
Gsto1	14873	5	5	3		0	-0.355204	-0.390768	0.695968	0.966555	0.717113	0		0.736966	1.53178	1.50546	0.132206	0.382583	0.290782	0		0.736966	1.88699	1.89197	0.0584952	0.20017	0.126986	0
Gstz1	14874	NA	NA	1		NA	NA	NA	NA	NA	NA	0		NA	NA	NA	NA	NA	NA	0		NA	NA	NA	NA	NA	NA	0
Gtf2h1	14884	2	1	4		1	0.644796	0.377253	0.705986	0.947488	0.717113	0		-1	-0.205184	-0.172332	0.863177	0.976867	0.715219	0		-2	-0.84998	-0.612414	0.540264	0.794859	0.464565	0
Gtf2h4	14885	NA	NA	1		NA	NA	NA	NA	NA	NA	0		NA	NA	NA	NA	NA	NA	0		NA	NA	NA	NA	NA	NA	0
Gtl3	14894	0	3	1		NA	NA	NA	NA	NA	NA	0		NA	NA	NA	NA	NA	NA	0		1.58496	2.73498	1.83382	0.0666813	0.208107	0.130415	0
Trip12	14897	0	1	3		NA	NA	NA	NA	NA	NA	0		NA	NA	NA	NA	NA	NA	0		-1.58496	-0.434942	-0.291631	0.770569	0.893504	0.559523	0
Gtpbp1	14904	3	2	7		0.584963	0.229758	0.176914	0.859576	0.99875	0.717113	0		-1.22239	-0.427577	-0.457108	0.647594	0.89237	0.649893	0		-1.80735	-0.657335	-0.6478	0.517114	0.786992	0.464565	0
Thumpd3	14911	3	2	7		0.584963	0.229758	0.176914	0.859576	0.99875	0.717113	0		-1.22239	-0.427577	-0.457108	0.647594	0.89237	0.649893	0		-1.80735	-0.657335	-0.6478	0.517114	0.786992	0.464565	0
Nkx6-2	14912	NA	NA	1		NA	NA	NA	NA	NA	NA	0		NA	NA	NA	NA	NA	NA	0		NA	NA	NA	NA	NA	NA	0
Guk1	14923	5	4	9		0.321928	-0.0332762	-0.0346216	0.972381	0.980367	0.768645	0		-0.847997	-0.0531811	-0.0687878	0.945158	0.968854	0.739029	0		-1.16993	-0.0199049	-0.0248405	0.980182	0.986592	0.626801	0
Gyk	14933	2	0	3		NA	NA	NA	NA	NA	NA	0		-0.584963	0.209853	0.164022	0.869714	0.965941	0.715219	0		NA	NA	NA	NA	NA	NA	0
Gys1	14936	1	0	5		NA	NA	NA	NA	NA	NA	0		-2.32193	-1.52711	-1.14041	0.254115	0.605357	0.440319	0		-3.32193	-2.17191	-1.39138	0.164109	0.401652	0.247246	0
H1f0	14958	6	5	11		0.263034	-0.0921699	-0.106127	0.915482	0.950871	0.746217	0		-0.874469	-0.0796534	-0.113381	0.909728	0.94036	0.719125	0		-1.1375	0.0125166	0.017366	0.986145	0.988668	0.628711	0
H2-Aa	14960	2	0	1		NA	NA	NA	NA	NA	NA	0		1	1.79482	1.06592	0.286459	0.59722	0.440319	0		NA	NA	NA	NA	NA	NA	0
Slc39a7	14977	2	0	4		NA	NA	NA	NA	NA	NA	0		-1	-0.205184	-0.172332	0.863177	0.976867	0.715219	0		NA	NA	NA	NA	NA	NA	0
H2-M2	14990	NA	NA	1		NA	NA	NA	NA	NA	NA	0		NA	NA	NA	NA	NA	NA	0		NA	NA	NA	NA	NA	NA	0
H2-M3	14991	0	1	NA		NA	NA	NA	NA	NA	NA	0		NA	NA	NA	NA	NA	NA	0		NA	NA	NA	NA	NA	NA	0
H2-Q10	15007	17	23	37		-0.436099	-0.791303	-1.73124	0.0834093	0.278031	0.21873	0		-1.12199	-0.327175	-0.818285	0.413195	0.727732	0.556825	0		-0.685891	0.464129	1.2772	0.20153	0.424015	0.269886	0
Hsd17b10	15108	1	0	1		NA	NA	NA	NA	NA	NA	0		0	0.794816	0.39693	0.691419	0.891142	0.649893	0		NA	NA	NA	NA	NA	NA	0
Hand1	15110	1	4	0		-2	-2.3552	-1.63869	0.101278	0.317937	0.247207	0		NA	NA	NA	NA	NA	NA	0		NA	NA	NA	NA	NA	NA	0
Has2	15117	NA	NA	1		NA	NA	NA	NA	NA	NA	0		NA	NA	NA	NA	NA	NA	0		NA	NA	NA	NA	NA	NA	0
Hck	15162	3	0	0		NA	NA	NA	NA	NA	NA	0		NA	NA	NA	NA	NA	NA	0		NA	NA	NA	NA	NA	NA	0
Hcn1	15165	1	0	0		NA	NA	NA	NA	NA	NA	0		NA	NA	NA	NA	NA	NA	0		NA	NA	NA	NA	NA	NA	0
Hcn3	15168	NA	NA	2		NA	NA	NA	NA	NA	NA	0		NA	NA	NA	NA	NA	NA	0		NA	NA	NA	NA	NA	NA	0
Hcrt	15171	1	1	0		0	-0.355204	-0.174756	0.861272	0.949302	0.717113	0		NA	NA	NA	NA	NA	NA	0		NA	NA	NA	NA	NA	NA	0
Hdac3	15183	67	44	90		0.606658	0.251453	0.911675	0.36194	0.7067	0.555833	0		-0.425764	0.369052	1.62428	0.104316	0.35165	0.269066	0		-1.03242	0.117599	0.475323	0.634557	0.810352	0.515917	0
Hdac5	15184	12	6	10		1	0.644796	0.924091	0.355439	0.703473	0.552335	0		0.263034	1.05785	1.74853	0.0803724	0.287269	0.219474	0		-0.736966	0.413054	0.585693	0.558082	0.73166	0.464565	0
Hdac6	15185	12	11	21		0.125531	-0.229673	-0.383016	0.701708	0.970137	0.717113	0		-0.807355	-0.0125392	-0.0249503	0.980095	0.986438	0.754694	0		-0.932886	0.217134	0.431282	0.666263	0.829701	0.527412	0
Hdgf	15191	19	18	23		0.0780025	-0.277202	-0.586504	0.557537	0.837565	0.658896	0		-0.275634	0.519181	1.18549	0.235823	0.578937	0.440319	0		-0.353637	0.796383	1.83023	0.0672154	0.206191	0.131273	0
Hdgfrp2	15193	NA	NA	1		NA	NA	NA	NA	NA	NA	0		NA	NA	NA	NA	NA	NA	0		NA	NA	NA	NA	NA	NA	0
Htt	15194	4	1	1		2	1.6448	1.14441	0.252455	0.577412	0.445283	0		2	2.79482	1.97386	0.0483977	0.204773	0.154613	0		0	1.15002	0.585903	0.557941	0.765105	0.464565	0
Hebp1	15199	5	0	2		3.32193	2.96672	1.83533	0.0664561	0.234863	0.182187	0		1.32193	2.11674	1.87982	0.0601321	0.239871	0.182463	0		NA	NA	NA	NA	NA	NA	0
Hells	15201	5	2	8		1.32193	0.966724	0.845779	0.397676	0.757207	0.561212	0		-0.678072	0.116744	0.146622	0.88343	0.965686	0.715219	0		-2	-0.84998	-0.866086	0.386443	0.657807	0.416986	0
Herc2	15204	9	10	16		-0.152003	-0.507207	-0.768611	0.442124	0.73442	0.577537	0		-0.830075	-0.0352592	-0.0609983	0.951361	0.97206	0.739029	0		-0.678072	0.471948	0.855171	0.392457	0.663329	0.421398	0
Foxn1	15218	NA	NA	1		NA	NA	NA	NA	NA	NA	0		NA	NA	NA	NA	NA	NA	0		NA	NA	NA	NA	NA	NA	0
Foxq1	15220	2	0	1		NA	NA	NA	NA	NA	NA	0		1	1.79482	1.06592	0.286459	0.59722	0.440319	0		NA	NA	NA	NA	NA	NA	0
Foxd3	15221	3	4	18		-0.415037	-0.770242	-0.705305	0.48062	0.754544	0.587175	0		-2.58496	-1.79015	-2.42347	0.0153729	0.0877418	0.0669012	0		-2.16993	-1.0199	-1.51363	0.130121	0.341236	0.217058	0
Foxj1	15223	0	1	NA		NA	NA	NA	NA	NA	NA	0		NA	NA	NA	NA	NA	NA	0		NA	NA	NA	NA	NA	NA	0
Hgf	15234	NA	NA	2		NA	NA	NA	NA	NA	NA	0		NA	NA	NA	NA	NA	NA	0		NA	NA	NA	NA	NA	NA	0
Hiat1	15247	1	1	0		0	-0.355204	-0.174756	0.861272	0.949302	0.717113	0		NA	NA	NA	NA	NA	NA	0		NA	NA	NA	NA	NA	NA	0
Hic1	15248	1	4	1		-2	-2.3552	-1.63869	0.101278	0.317937	0.247207	0		0	0.794816	0.39693	0.691419	0.891142	0.649893	0		2	3.15002	2.2696	0.0232318	0.0990397	0.0625593	0
Hint1	15254	NA	NA	1		NA	NA	NA	NA	NA	NA	0		NA	NA	NA	NA	NA	NA	0		NA	NA	NA	NA	NA	NA	0
Hipk2	15258	14	13	18		0.106915	-0.248289	-0.448683	0.65366	0.930303	0.717113	0		-0.36257	0.432246	0.860077	0.389747	0.715529	0.537455	0		-0.469485	0.680535	1.35608	0.175074	0.399455	0.254182	0
Hira	15260	1	2	0		-1	-1.3552	-0.792894	0.427839	0.734702	0.561212	0		NA	NA	NA	NA	NA	NA	0		NA	NA	NA	NA	NA	NA	0
Hivep2	15273	3	2	3		0.584963	0.229758	0.176914	0.859576	0.99875	0.717113	0		0	0.794816	0.687505	0.491765	0.810156	0.610824	0		-0.584963	0.565058	0.450559	0.652307	0.823384	0.51912	0
Hk1	15275	3	4	0		-0.415037	-0.770242	-0.705305	0.48062	0.754544	0.587175	0		NA	NA	NA	NA	NA	NA	0		NA	NA	NA	NA	NA	NA	0
Hk2	15277	4	0	11		NA	NA	NA	NA	NA	NA	0		-1.45943	-0.664616	-0.85484	0.39264	0.719031	0.537455	0		-4.45943	-3.30941	-2.58204	0.00982184	0.0476982	0.0302821	0
Hlx	15284	2	3	14		-0.584963	-0.940167	-0.72393	0.469109	0.756566	0.586582	0		-2.80735	-2.01254	-2.31198	0.0207788	0.110922	0.0847289	0		-2.22239	-1.07237	-1.39086	0.164269	0.394319	0.247246	0
Hmg20b	15353	NA	NA	1		NA	NA	NA	NA	NA	NA	0		NA	NA	NA	NA	NA	NA	0		NA	NA	NA	NA	NA	NA	0
Hmmr	15366	2	0	1		NA	NA	NA	NA	NA	NA	0		1	1.79482	1.06592	0.286459	0.59722	0.440319	0		NA	NA	NA	NA	NA	NA	0
Hmox1	15368	0	1	3		NA	NA	NA	NA	NA	NA	0		NA	NA	NA	NA	NA	NA	0		-1.58496	-0.434942	-0.291631	0.770569	0.893504	0.559523	0
Hmox2	15369	1	0	2		NA	NA	NA	NA	NA	NA	0		-1	-0.205184	-0.121857	0.903013	0.957842	0.715219	0		NA	NA	NA	NA	NA	NA	0
Hn1	15374	0	1	NA		NA	NA	NA	NA	NA	NA	0		NA	NA	NA	NA	NA	NA	0		NA	NA	NA	NA	NA	NA	0
Foxa2	15376	0	2	4		NA	NA	NA	NA	NA	NA	0		NA	NA	NA	NA	NA	NA	0		-1	0.15002	0.128542	0.89772	0.967899	0.601434	0
Hnrnpab	15384	139	92	234		0.595379	0.240175	1.25685	0.208809	0.528984	0.399597	0		-0.751424	0.0433921	0.291088	0.770984	0.914651	0.699846	0		-1.3468	-0.196783	-1.21467	0.224492	0.460963	0.293475	0
Hnrnpl	15388	NA	NA	4		NA	NA	NA	NA	NA	NA	0		NA	NA	NA	NA	NA	NA	0		NA	NA	NA	NA	NA	NA	0
Hoxa10	15395	70	50	153		0.485427	0.130223	0.492843	0.622124	0.895158	0.704232	0		-1.1281	-0.333289	-1.69347	0.0903656	0.317485	0.242924	0		-1.61353	-0.463512	-2.2088	0.0271888	0.110446	0.0703166	0
Hoxa11	15396	0	2	5		NA	NA	NA	NA	NA	NA	0		-3.32193	-2.52711	-1.58693	0.112529	0.365941	0.277055	0		-1.32193	-0.171908	-0.155746	0.876233	0.958032	0.601434	0
Hoxa13	15398	0	1	1		NA	NA	NA	NA	NA	NA	0		NA	NA	NA	NA	NA	NA	0		0	1.15002	0.585903	0.557941	0.765105	0.464565	0
Hoxa3	15400	0	1	NA		NA	NA	NA	NA	NA	NA	0		NA	NA	NA	NA	NA	NA	0		NA	NA	NA	NA	NA	NA	0
Hoxa5	15402	10	5	9		1	0.644796	0.843573	0.398908	0.751661	0.561212	0		0.152003	0.946819	1.4564	0.145283	0.409798	0.31272	0		-0.847997	0.302023	0.398536	0.690235	0.831678	0.528903	0
Hoxa6	15403	4	6	8		-0.584963	-0.940167	-1.0238	0.305931	0.634936	0.498112	0		-1	-0.205184	-0.243715	0.807452	0.945966	0.715219	0		-0.415037	0.734983	0.985625	0.324317	0.590539	0.375337	0
Hoxa7	15404	7	1	8		2.80735	2.45215	1.96235	0.0497221	0.191961	0.149356	0		-0.192645	0.602171	0.822655	0.410704	0.72523	0.55388	0		-3	-1.84998	-1.58512	0.11294	0.303662	0.192369	0
Hoxb3	15410	7	9	11		-0.36257	-0.717774	-0.994906	0.319782	0.648668	0.509797	0		-0.652077	0.142739	0.211163	0.83276	0.96254	0.715219	0		-0.289507	0.860513	1.38291	0.166693	0.389086	0.247246	0
Hoxb4	15412	1	2	3		-1	-1.3552	-0.792894	0.427839	0.734702	0.561212	0		-1.58496	-0.790147	-0.519321	0.603537	0.886383	0.649893	0		-0.584963	0.565058	0.450559	0.652307	0.823384	0.51912	0
Hoxb5	15413	1	0	0		NA	NA	NA	NA	NA	NA	0		NA	NA	NA	NA	NA	NA	0		NA	NA	NA	NA	NA	NA	0
Hoxb6	15414	0	3	9		NA	NA	NA	NA	NA	NA	0		-4.16993	-3.37511	-2.45493	0.0140912	0.0831793	0.0632121	0		-1.58496	-0.434942	-0.505122	0.613473	0.788686	0.501002	0
Hoxb7	15415	1	0	2		NA	NA	NA	NA	NA	NA	0		-1	-0.205184	-0.121857	0.903013	0.957842	0.715219	0		NA	NA	NA	NA	NA	NA	0
Hoxb8	15416	1	2	0		-1	-1.3552	-0.792894	0.427839	0.734702	0.561212	0		NA	NA	NA	NA	NA	NA	0		NA	NA	NA	NA	NA	NA	0
Hoxc4	15423	10	15	16		-0.584963	-0.940167	-1.61879	0.105492	0.323905	0.251995	0		-0.678072	0.116744	0.207357	0.835731	0.956995	0.715219	0		-0.0931094	1.05691	2.11944	0.0340531	0.133366	0.0848698	0
Hoxc6	15425	3	5	5		-0.736966	-1.09217	-1.05747	0.290297	0.613661	0.480104	0		-0.736966	0.0578502	0.056856	0.95466	0.970102	0.739029	0		0	1.15002	1.31013	0.190153	0.426964	0.259329	0
Hoxc8	15426	1	0	0		NA	NA	NA	NA	NA	NA	0		NA	NA	NA	NA	NA	NA	0		NA	NA	NA	NA	NA	NA	0
Hoxc9	15427	1	0	0		NA	NA	NA	NA	NA	NA	0		NA	NA	NA	NA	NA	NA	0		NA	NA	NA	NA	NA	NA	0
Hoxd10	15430	1	0	0		NA	NA	NA	NA	NA	NA	0		NA	NA	NA	NA	NA	NA	0		NA	NA	NA	NA	NA	NA	0
Hoxd13	15433	1	1	0		0	-0.355204	-0.174756	0.861272	0.949302	0.717113	0		NA	NA	NA	NA	NA	NA	0		NA	NA	NA	NA	NA	NA	0
Hoxd4	15436	9	2	2		2.16993	1.81472	1.83901	0.0659141	0.238114	0.182187	0		2.16993	2.96474	3.04968	0.00229085	0.0190123	0.0145345	0		0	1.15002	0.828594	0.407334	0.67381	0.421398	0
Hp1bp3	15441	26	26	43		0	-0.355204	-0.891128	0.37286	0.723596	0.561212	0		-0.725825	0.0689907	0.199236	0.842078	0.963449	0.715219	0		-0.725825	0.424195	1.24974	0.211396	0.440152	0.280226	0
Hpgd	15446	NA	NA	1		NA	NA	NA	NA	NA	NA	0		NA	NA	NA	NA	NA	NA	0		NA	NA	NA	NA	NA	NA	0
Hprt1	15452	2	0	3		NA	NA	NA	NA	NA	NA	0		-0.584963	0.209853	0.164022	0.869714	0.965941	0.715219	0		NA	NA	NA	NA	NA	NA	0
Hras1	15461	3	1	0		1.58496	1.22976	0.796257	0.425883	0.772396	0.561212	0		NA	NA	NA	NA	NA	NA	0		NA	NA	NA	NA	NA	NA	0
Hrb	15463	131	124	228		0.0792267	-0.275978	-1.53325	0.125213	0.365206	0.286922	0		-0.799467	-0.00465125	-0.0305438	0.975633	0.984559	0.753337	0		-0.878694	0.271326	1.79294	0.0729822	0.222299	0.141528	0
Prmt2	15468	0	1	NA		NA	NA	NA	NA	NA	NA	0		NA	NA	NA	NA	NA	NA	0		NA	NA	NA	NA	NA	NA	0
Prmt1	15469	1	5	7		-2.32193	-2.67713	-1.96955	0.0488904	0.19276	0.149356	0		-2.80735	-2.01254	-1.63481	0.102089	0.347476	0.26426	0		-0.485427	0.664593	0.823563	0.410188	0.664004	0.421398	0
Hrsp12	15473	1	0	0		NA	NA	NA	NA	NA	NA	0		NA	NA	NA	NA	NA	NA	0		NA	NA	NA	NA	NA	NA	0
Hs3st1	15476	26	21	71		0.308122	-0.047082	-0.111976	0.910842	0.950258	0.746217	0		-1.44931	-0.654492	-2.14257	0.0321477	0.152629	0.116784	0		-1.75743	-0.60741	-1.92308	0.05447	0.188567	0.120052	0
Hspa8	15481	13	10	9		0.378512	0.0233073	0.0387204	0.969113	0.981038	0.768645	0		0.530515	1.32533	2.17683	0.0294934	0.145262	0.111032	0		0.152003	1.30202	2.04318	0.0410351	0.152994	0.0973207	0
Hsd11b1	15483	1	0	0		NA	NA	NA	NA	NA	NA	0		NA	NA	NA	NA	NA	NA	0		NA	NA	NA	NA	NA	NA	0
Hsd11b2	15484	1	2	0		-1	-1.3552	-0.792894	0.427839	0.734702	0.561212	0		NA	NA	NA	NA	NA	NA	0		NA	NA	NA	NA	NA	NA	0
Dnaja1	15502	14	9	16		0.63743	0.282226	0.465212	0.64178	0.918143	0.717113	0		-0.192645	0.602171	1.16342	0.244658	0.592652	0.440319	0		-0.830075	0.319945	0.564669	0.572299	0.740278	0.471162	0
Dnajb3	15504	1	1	1		0	-0.355204	-0.174756	0.861272	0.949302	0.717113	0		0	0.794816	0.39693	0.691419	0.891142	0.649893	0		0	1.15002	0.585903	0.557941	0.765105	0.464565	0
Hspa2	15512	10	16	30		-0.678072	-1.03328	-1.80805	0.0705993	0.243994	0.19187	0		-1.58496	-0.790147	-1.64227	0.100533	0.345279	0.26419	0		-0.906891	0.243129	0.579806	0.562045	0.732512	0.466359	0
Hsp90aa1	15519	18	12	38		0.584963	0.229758	0.433361	0.664753	0.942727	0.717113	0		-1.078	-0.283187	-0.723269	0.469515	0.790385	0.604656	0		-1.66297	-0.512945	-1.20766	0.227176	0.465366	0.295836	0
Hspa4	15525	25	21	40		0.251539	-0.103666	-0.244144	0.807119	0.959453	0.717113	0		-0.678072	0.116744	0.327869	0.743011	0.886566	0.678357	0		-0.929611	0.220409	0.60456	0.545471	0.786413	0.464565	0
Hspa9	15526	1	0	2		NA	NA	NA	NA	NA	NA	0		-1	-0.205184	-0.121857	0.903013	0.957842	0.715219	0		NA	NA	NA	NA	NA	NA	0
Hspg2	15530	5	4	10		0.321928	-0.0332762	-0.0346216	0.972381	0.980367	0.768645	0		-1	-0.205184	-0.272482	0.785252	0.926595	0.708544	0		-1.32193	-0.171908	-0.22026	0.825669	0.92939	0.591394	0
Ndst1	15531	1	2	0		-1	-1.3552	-0.792894	0.427839	0.734702	0.561212	0		NA	NA	NA	NA	NA	NA	0		NA	NA	NA	NA	NA	NA	0
Htf9c	15547	5	1	0		2.32193	1.96672	1.4469	0.147924	0.412162	0.319397	0		3.32193	4.11674	2.58516	0.00973351	0.0616369	0.0467249	0		NA	NA	NA	NA	NA	NA	0
Htr2a	15558	1	0	0		NA	NA	NA	NA	NA	NA	0		NA	NA	NA	NA	NA	NA	0		NA	NA	NA	NA	NA	NA	0
Htr6	15565	0	1	1		NA	NA	NA	NA	NA	NA	0		NA	NA	NA	NA	NA	NA	0		0	1.15002	0.585903	0.557941	0.765105	0.464565	0
Slc6a4	15567	NA	NA	1		NA	NA	NA	NA	NA	NA	0		NA	NA	NA	NA	NA	NA	0		NA	NA	NA	NA	NA	NA	0
Elavl1	15568	47	34	90		0.467126	0.111922	0.348174	0.72771	0.928545	0.717113	0		-0.937264	-0.142448	-0.573759	0.566131	0.888244	0.649893	0		-1.40439	-0.25437	-0.963949	0.335071	0.606025	0.38583	0
Elavl4	15572	2	5	7		-1.32193	-1.67713	-1.46731	0.142292	0.406402	0.318581	0		-1.80735	-1.01254	-0.978122	0.328014	0.635008	0.483681	0		-0.485427	0.664593	0.823563	0.410188	0.664004	0.421398	0
Hus1	15574	0	1	NA		NA	NA	NA	NA	NA	NA	0		NA	NA	NA	NA	NA	NA	0		NA	NA	NA	NA	NA	NA	0
Ibsp	15891	1	0	1		NA	NA	NA	NA	NA	NA	0		0	0.794816	0.39693	0.691419	0.891142	0.649893	0		NA	NA	NA	NA	NA	NA	0
Icam5	15898	1	1	0		0	-0.355204	-0.174756	0.861272	0.949302	0.717113	0		NA	NA	NA	NA	NA	NA	0		NA	NA	NA	NA	NA	NA	0
Id2	15902	3	0	0		NA	NA	NA	NA	NA	NA	0		NA	NA	NA	NA	NA	NA	0		NA	NA	NA	NA	NA	NA	0
Id3	15903	1	2	1		-1	-1.3552	-0.792894	0.427839	0.734702	0.561212	0		0	0.794816	0.39693	0.691419	0.891142	0.649893	0		1	2.15002	1.30263	0.192701	0.418621	0.259329	0
Ide	15925	5	7	24		-0.485427	-0.840631	-1.00596	0.314436	0.645703	0.506939	0		-2.26303	-1.46822	-2.42683	0.0152314	0.0871965	0.0666782	0		-1.77761	-0.627587	-1.15115	0.249672	0.498766	0.314711	0
Idh1	15926	1	0	0		NA	NA	NA	NA	NA	NA	0		NA	NA	NA	NA	NA	NA	0		NA	NA	NA	NA	NA	NA	0
Idh3g	15929	4	5	11		-0.321928	-0.677132	-0.70451	0.481116	0.748402	0.587175	0		-1.45943	-0.664616	-0.85484	0.39264	0.719031	0.537455	0		-1.1375	0.0125166	0.017366	0.986145	0.988668	0.628711	0
Ids	15931	5	2	7		1.32193	0.966724	0.845779	0.397676	0.757207	0.561212	0		-0.485427	0.309389	0.375813	0.707056	0.864544	0.659929	0		-1.80735	-0.657335	-0.6478	0.517114	0.786992	0.464565	0
Ier5	15939	5	3	10		0.736966	0.381761	0.369632	0.711656	0.923868	0.717113	0		-1	-0.205184	-0.272482	0.785252	0.926595	0.708544	0		-1.73697	-0.586946	-0.699845	0.484024	0.755713	0.464565	0
Cxcl10	15945	0	1	NA		NA	NA	NA	NA	NA	NA	0		NA	NA	NA	NA	NA	NA	0		NA	NA	NA	NA	NA	NA	0
Igf1	16000	2	0	1		NA	NA	NA	NA	NA	NA	0		1	1.79482	1.06592	0.286459	0.59722	0.440319	0		NA	NA	NA	NA	NA	NA	0
Igf1r	16001	7	5	4		0.485427	0.130223	0.155833	0.876164	0.920457	0.723169	0		0.807355	1.60217	1.84055	0.0656871	0.247265	0.18815	0		0.321928	1.47195	1.58589	0.112764	0.305477	0.192369	0
Igfbp2	16008	62	35	80		0.824913	0.469709	1.57738	0.114707	0.338772	0.266441	0		-0.367732	0.427084	1.79008	0.0734405	0.2659	0.203452	0		-1.19265	-0.042625	-0.157983	0.87447	0.966402	0.601434	0
Igfbp5	16011	14	11	39		0.347923	-0.00728101	-0.0126193	0.989932	0.992668	0.780944	0		-1.47805	-0.683232	-1.6494	0.0990649	0.341844	0.261467	0		-1.82597	-0.675951	-1.56734	0.117035	0.312432	0.198851	0
Ihh	16147	1	0	2		NA	NA	NA	NA	NA	NA	0		-1	-0.205184	-0.121857	0.903013	0.957842	0.715219	0		NA	NA	NA	NA	NA	NA	0
Ikbkb	16150	1	0	1		NA	NA	NA	NA	NA	NA	0		0	0.794816	0.39693	0.691419	0.891142	0.649893	0		NA	NA	NA	NA	NA	NA	0
Il17ra	16172	27	19	33		0.50696	0.151756	0.355342	0.722333	0.931817	0.717113	0		-0.289507	0.505309	1.37877	0.167966	0.450092	0.344388	0		-0.796467	0.353553	0.901382	0.367385	0.651349	0.407645	0
Il1r1	16177	1	0	2		NA	NA	NA	NA	NA	NA	0		-1	-0.205184	-0.121857	0.903013	0.957842	0.715219	0		NA	NA	NA	NA	NA	NA	0
Irak1	16179	0	1	1		NA	NA	NA	NA	NA	NA	0		NA	NA	NA	NA	NA	NA	0		0	1.15002	0.585903	0.557941	0.765105	0.464565	0
Il1rap	16180	3	0	7		NA	NA	NA	NA	NA	NA	0		-1.22239	-0.427577	-0.457108	0.647594	0.89237	0.649893	0		-3.80735	-2.65733	-1.85176	0.0640605	0.211248	0.130415	0
Il6ra	16194	2	1	3		1	0.644796	0.377253	0.705986	0.947488	0.717113	0		-0.584963	0.209853	0.164022	0.869714	0.965941	0.715219	0		-1.58496	-0.434942	-0.291631	0.770569	0.893504	0.559523	0
Ilf3	16201	6	2	9		1.58496	1.22976	1.12608	0.260131	0.577747	0.445283	0		-0.584963	0.209853	0.284096	0.776337	0.918933	0.702184	0		-2.16993	-1.0199	-1.07029	0.28449	0.544593	0.344805	0
Ilk	16202	6	3	2		1	0.644796	0.653425	0.513482	0.786787	0.616843	0		1.58496	2.37978	2.21198	0.0269682	0.135786	0.103348	0		0.584963	1.73498	1.38342	0.166536	0.393946	0.247246	0
Lrig1	16206	1	2	2		-1	-1.3552	-0.792894	0.427839	0.734702	0.561212	0		-1	-0.205184	-0.121857	0.903013	0.957842	0.715219	0		0	1.15002	0.828594	0.407334	0.67381	0.421398	0
Kpnb1	16211	102	59	171		0.789782	0.434578	1.88344	0.0596403	0.220338	0.173342	0		-0.745427	0.0493886	0.2835	0.776794	0.917871	0.70231	0		-1.53521	-0.385189	-1.96709	0.0491724	0.174431	0.110838	0
Inhba	16323	0	1	NA		NA	NA	NA	NA	NA	NA	0		NA	NA	NA	NA	NA	NA	0		NA	NA	NA	NA	NA	NA	0
Cep250	16328	2	0	3		NA	NA	NA	NA	NA	NA	0		-0.584963	0.209853	0.164022	0.869714	0.965941	0.715219	0		NA	NA	NA	NA	NA	NA	0
Inppl1	16332	4	4	10		0	-0.355204	-0.349513	0.726704	0.931732	0.717113	0		-1.32193	-0.527112	-0.662017	0.507961	0.819615	0.626809	0		-1.32193	-0.171908	-0.22026	0.825669	0.92939	0.591394	0
Insr	16337	20	11	37		0.862496	0.507292	0.961234	0.336435	0.671355	0.527837	0		-0.887525	-0.0927095	-0.241488	0.809177	0.945069	0.715219	0		-1.75002	-0.600002	-1.37304	0.169738	0.389031	0.247614	0
Eif3e	16341	5	1	12		2.32193	1.96672	1.4469	0.147924	0.412162	0.319397	0		-1.26303	-0.468219	-0.650786	0.515185	0.828032	0.632712	0		-3.58496	-2.43494	-2.30891	0.0209488	0.0915714	0.058024	0
Ipp	16351	0	1	NA		NA	NA	NA	NA	NA	NA	0		NA	NA	NA	NA	NA	NA	0		NA	NA	NA	NA	NA	NA	0
Irf2	16363	80	65	148		0.29956	-0.055644	-0.232507	0.816144	0.968019	0.717113	0		-0.887525	-0.0927095	-0.483031	0.629074	0.885107	0.649893	0		-1.18709	-0.0370655	-0.187047	0.851624	0.951153	0.601434	0
Irs1	16367	7	0	1		3.80735	3.45215	2.32306	0.020176	0.101388	0.0789677	0		2.80735	3.60217	2.92609	0.00343255	0.0267993	0.0204215	0		NA	NA	NA	NA	NA	NA	0
Irs4	16370	1	0	0		NA	NA	NA	NA	NA	NA	0		NA	NA	NA	NA	NA	NA	0		NA	NA	NA	NA	NA	NA	0
Irx1	16371	0	1	NA		NA	NA	NA	NA	NA	NA	0		NA	NA	NA	NA	NA	NA	0		NA	NA	NA	NA	NA	NA	0
Isl1	16392	0	3	1		NA	NA	NA	NA	NA	NA	0		NA	NA	NA	NA	NA	NA	0		1.58496	2.73498	1.83382	0.0666813	0.208107	0.130415	0
Itga3	16400	1	0	1		NA	NA	NA	NA	NA	NA	0		0	0.794816	0.39693	0.691419	0.891142	0.649893	0		NA	NA	NA	NA	NA	NA	0
Itga4	16401	NA	NA	2		NA	NA	NA	NA	NA	NA	0		NA	NA	NA	NA	NA	NA	0		NA	NA	NA	NA	NA	NA	0
Itga5	16402	5	4	17		0.321928	-0.0332762	-0.0346216	0.972381	0.980367	0.768645	0		-1.76553	-0.970719	-1.47198	0.141027	0.400415	0.306201	0		-2.08746	-0.937443	-1.37151	0.170218	0.389508	0.247786	0
Itgav	16410	10	12	12		-0.263034	-0.618239	-1.00673	0.314064	0.646603	0.506939	0		-0.263034	0.531781	0.878986	0.379409	0.700073	0.535141	0		0	1.15002	2.02966	0.0423908	0.156425	0.0994614	0
Itgb2	16414	1	0	0		NA	NA	NA	NA	NA	NA	0		NA	NA	NA	NA	NA	NA	0		NA	NA	NA	NA	NA	NA	0
Eif6	16418	3	2	4		0.584963	0.229758	0.176914	0.859576	0.99875	0.717113	0		-0.415037	0.379778	0.353	0.724089	0.874326	0.665434	0		-1	0.15002	0.128542	0.89772	0.967899	0.601434	0
Itgb5	16419	1	0	0		NA	NA	NA	NA	NA	NA	0		NA	NA	NA	NA	NA	NA	0		NA	NA	NA	NA	NA	NA	0
Itih2	16425	1	0	2		NA	NA	NA	NA	NA	NA	0		-1	-0.205184	-0.121857	0.903013	0.957842	0.715219	0		NA	NA	NA	NA	NA	NA	0
Stt3a	16430	3	4	8		-0.415037	-0.770242	-0.705305	0.48062	0.754544	0.587175	0		-1.41504	-0.620222	-0.685567	0.492987	0.80104	0.610824	0		-1	0.15002	0.181786	0.855751	0.952307	0.601434	0
Itpr1	16438	1	0	5		NA	NA	NA	NA	NA	NA	0		-2.32193	-1.52711	-1.14041	0.254115	0.605357	0.440319	0		-3.32193	-2.17191	-1.39138	0.164109	0.401652	0.247246	0
Itpr2	16439	2	0	1		NA	NA	NA	NA	NA	NA	0		1	1.79482	1.06592	0.286459	0.59722	0.440319	0		NA	NA	NA	NA	NA	NA	0
Itpr3	16440	10	4	7		1.32193	0.966724	1.19612	0.23165	0.548047	0.430518	0		0.514573	1.30939	1.89145	0.0585642	0.235998	0.180268	0		-0.807355	0.342665	0.40159	0.687986	0.83281	0.528903	0
Jag1	16449	4	2	6		1	0.644796	0.533518	0.593675	0.872955	0.680619	0		-0.584963	0.209853	0.231963	0.816567	0.949725	0.715219	0		-1.58496	-0.434942	-0.412429	0.680025	0.832526	0.527412	0
Jag2	16450	1	0	0		NA	NA	NA	NA	NA	NA	0		NA	NA	NA	NA	NA	NA	0		NA	NA	NA	NA	NA	NA	0
Jak1	16451	3	1	5		1.58496	1.22976	0.796257	0.425883	0.772396	0.561212	0		-0.736966	0.0578502	0.056856	0.95466	0.970102	0.739029	0		-2.32193	-1.17191	-0.892806	0.371961	0.650498	0.407645	0
Jak2	16452	NA	NA	1		NA	NA	NA	NA	NA	NA	0		NA	NA	NA	NA	NA	NA	0		NA	NA	NA	NA	NA	NA	0
Jarid2	16468	42	27	87		0.63743	0.282226	0.805808	0.420353	0.781188	0.561212	0		-1.05063	-0.25581	-0.99333	0.320549	0.62618	0.479122	0		-1.68806	-0.538036	-1.90847	0.0563307	0.194384	0.123756	0
Jrk	16469	NA	NA	1		NA	NA	NA	NA	NA	NA	0		NA	NA	NA	NA	NA	NA	0		NA	NA	NA	NA	NA	NA	0
Jub	16475	1	3	3		-1.58496	-1.94017	-1.25624	0.209029	0.51835	0.399597	0		-1.58496	-0.790147	-0.519321	0.603537	0.886383	0.649893	0		0	1.15002	1.01482	0.310193	0.576015	0.363902	0
Junb	16477	4	0	5		NA	NA	NA	NA	NA	NA	0		-0.321928	0.472888	0.499419	0.617484	0.882014	0.649893	0		-3.32193	-2.17191	-1.39138	0.164109	0.401652	0.247246	0
Jup	16480	2	4	5		-1	-1.3552	-1.12133	0.262149	0.571104	0.445283	0		-1.32193	-0.527112	-0.468114	0.639703	0.893963	0.649893	0		-0.321928	0.828092	0.892193	0.372289	0.642598	0.407645	0
Kcna1	16485	NA	NA	1		NA	NA	NA	NA	NA	NA	0		NA	NA	NA	NA	NA	NA	0		NA	NA	NA	NA	NA	NA	0
Kcna5	16493	1	0	0		NA	NA	NA	NA	NA	NA	0		NA	NA	NA	NA	NA	NA	0		NA	NA	NA	NA	NA	NA	0
Kcna6	16494	NA	NA	1		NA	NA	NA	NA	NA	NA	0		NA	NA	NA	NA	NA	NA	0		NA	NA	NA	NA	NA	NA	0
Kcnab2	16498	3	2	0		0.584963	0.229758	0.176914	0.859576	0.99875	0.717113	0		NA	NA	NA	NA	NA	NA	0		NA	NA	NA	NA	NA	NA	0
Kcnab3	16499	3	0	0		NA	NA	NA	NA	NA	NA	0		NA	NA	NA	NA	NA	NA	0		NA	NA	NA	NA	NA	NA	0
Kcnc1	16502	0	1	1		NA	NA	NA	NA	NA	NA	0		NA	NA	NA	NA	NA	NA	0		0	1.15002	0.585903	0.557941	0.765105	0.464565	0
Kcnd2	16508	2	4	6		-1	-1.3552	-1.12133	0.262149	0.571104	0.445283	0		-1.58496	-0.790147	-0.734433	0.462685	0.788826	0.600764	0		-0.584963	0.565058	0.63719	0.524001	0.788288	0.464565	0
Kcnh3	16512	1	0	0		NA	NA	NA	NA	NA	NA	0		NA	NA	NA	NA	NA	NA	0		NA	NA	NA	NA	NA	NA	0
Kcnj11	16514	NA	NA	1		NA	NA	NA	NA	NA	NA	0		NA	NA	NA	NA	NA	NA	0		NA	NA	NA	NA	NA	NA	0
Kcnj6	16522	1	0	0		NA	NA	NA	NA	NA	NA	0		NA	NA	NA	NA	NA	NA	0		NA	NA	NA	NA	NA	NA	0
Kcnj8	16523	1	1	1		0	-0.355204	-0.174756	0.861272	0.949302	0.717113	0		0	0.794816	0.39693	0.691419	0.891142	0.649893	0		0	1.15002	0.585903	0.557941	0.765105	0.464565	0
Kcnj9	16524	0	1	NA		NA	NA	NA	NA	NA	NA	0		NA	NA	NA	NA	NA	NA	0		NA	NA	NA	NA	NA	NA	0
Kcnk1	16525	1	3	4		-1.58496	-1.94017	-1.25624	0.209029	0.51835	0.399597	0		-2	-1.20518	-0.85117	0.394675	0.711765	0.537455	0		-0.415037	0.734983	0.696939	0.485841	0.752146	0.464565	0
Kcnma1	16531	1	0	3		NA	NA	NA	NA	NA	NA	0		-1.58496	-0.790147	-0.519321	0.603537	0.886383	0.649893	0		NA	NA	NA	NA	NA	NA	0
Kcnu1	16532	NA	NA	1		NA	NA	NA	NA	NA	NA	0		NA	NA	NA	NA	NA	NA	0		NA	NA	NA	NA	NA	NA	0
Kcnn4	16534	3	1	0		1.58496	1.22976	0.796257	0.425883	0.772396	0.561212	0		NA	NA	NA	NA	NA	NA	0		NA	NA	NA	NA	NA	NA	0
Kcnq2	16536	1	0	2		NA	NA	NA	NA	NA	NA	0		-1	-0.205184	-0.121857	0.903013	0.957842	0.715219	0		NA	NA	NA	NA	NA	NA	0
Kcns2	16539	1	1	1		0	-0.355204	-0.174756	0.861272	0.949302	0.717113	0		0	0.794816	0.39693	0.691419	0.891142	0.649893	0		0	1.15002	0.585903	0.557941	0.765105	0.464565	0
Kdr	16542	4	0	4		NA	NA	NA	NA	NA	NA	0		0	0.794816	0.793863	0.427275	0.741652	0.565098	0		NA	NA	NA	NA	NA	NA	0
Mdfic	16543	6	1	2		2.58496	2.22976	1.71692	0.0859942	0.282052	0.220354	0		1.58496	2.37978	2.21198	0.0269682	0.135786	0.103348	0		-1	0.15002	0.0908924	0.927578	0.966484	0.601434	0
Khk	16548	2	0	0		NA	NA	NA	NA	NA	NA	0		NA	NA	NA	NA	NA	NA	0		NA	NA	NA	NA	NA	NA	0
Kif13a	16553	NA	NA	2		NA	NA	NA	NA	NA	NA	0		NA	NA	NA	NA	NA	NA	0		NA	NA	NA	NA	NA	NA	0
Kif1a	16560	1	0	0		NA	NA	NA	NA	NA	NA	0		NA	NA	NA	NA	NA	NA	0		NA	NA	NA	NA	NA	NA	0
Kif1c	16562	7	6	19		0.222392	-0.132812	-0.166344	0.867886	0.916587	0.720328	0		-1.44057	-0.645757	-1.09518	0.273438	0.616991	0.440319	0		-1.66297	-0.512945	-0.853934	0.393142	0.663706	0.421398	0
Kif21a	16564	NA	NA	1		NA	NA	NA	NA	NA	NA	0		NA	NA	NA	NA	NA	NA	0		NA	NA	NA	NA	NA	NA	0
Kif21b	16565	1	0	0		NA	NA	NA	NA	NA	NA	0		NA	NA	NA	NA	NA	NA	0		NA	NA	NA	NA	NA	NA	0
Kif3a	16568	3	3	5		0	-0.355204	-0.302687	0.762129	0.955354	0.717113	0		-0.736966	0.0578502	0.056856	0.95466	0.970102	0.739029	0		-0.736966	0.413054	0.414145	0.678768	0.838249	0.527412	0
Kif3b	16569	NA	NA	1		NA	NA	NA	NA	NA	NA	0		NA	NA	NA	NA	NA	NA	0		NA	NA	NA	NA	NA	NA	0
Kif3c	16570	1	0	0		NA	NA	NA	NA	NA	NA	0		NA	NA	NA	NA	NA	NA	0		NA	NA	NA	NA	NA	NA	0
Kif4	16571	1	0	1		NA	NA	NA	NA	NA	NA	0		0	0.794816	0.39693	0.691419	0.891142	0.649893	0		NA	NA	NA	NA	NA	NA	0
Kif5b	16573	6	7	28		-0.222392	-0.577597	-0.723427	0.469418	0.746652	0.586582	0		-2.22239	-1.42758	-2.56674	0.010266	0.0639419	0.0488931	0		-2	-0.84998	-1.62032	0.105163	0.288052	0.183332	0
Kif7	16576	2	0	4		NA	NA	NA	NA	NA	NA	0		-1	-0.205184	-0.172332	0.863177	0.976867	0.715219	0		NA	NA	NA	NA	NA	NA	0
Kifc2	16581	2	7	7		-1.80735	-2.16256	-2.05805	0.0395857	0.16376	0.128617	0		-1.80735	-1.01254	-0.978122	0.328014	0.635008	0.483681	0		0	1.15002	1.55017	0.121101	0.320802	0.203865	0
Kit	16590	38	27	80		0.49304	0.137836	0.383821	0.701111	0.969983	0.717113	0		-1.074	-0.279185	-1.03536	0.300502	0.593867	0.454398	0		-1.56704	-0.417021	-1.44851	0.147474	0.375546	0.2386	0
Klc2	16594	1	0	2		NA	NA	NA	NA	NA	NA	0		-1	-0.205184	-0.121857	0.903013	0.957842	0.715219	0		NA	NA	NA	NA	NA	NA	0
Klf12	16597	0	1	1		NA	NA	NA	NA	NA	NA	0		NA	NA	NA	NA	NA	NA	0		0	1.15002	0.585903	0.557941	0.765105	0.464565	0
Klf2	16598	1	0	0		NA	NA	NA	NA	NA	NA	0		NA	NA	NA	NA	NA	NA	0		NA	NA	NA	NA	NA	NA	0
Klf4	16600	5	5	11		0	-0.355204	-0.390768	0.695968	0.966555	0.717113	0		-1.1375	-0.342688	-0.466059	0.641174	0.89103	0.649893	0		-1.1375	0.0125166	0.017366	0.986145	0.988668	0.628711	0
Klk1b11	16613	NA	NA	1		NA	NA	NA	NA	NA	NA	0		NA	NA	NA	NA	NA	NA	0		NA	NA	NA	NA	NA	NA	0
Klk1b5	16622	NA	NA	1		NA	NA	NA	NA	NA	NA	0		NA	NA	NA	NA	NA	NA	0		NA	NA	NA	NA	NA	NA	0
Kpna3	16648	5	0	6		3.32193	2.96672	1.83533	0.0664561	0.234863	0.182187	0		-0.263034	0.531781	0.621532	0.53425	0.848325	0.647579	0		-3.58496	-2.43494	-1.63264	0.102545	0.28746	0.180374	0
Kpna4	16649	18	20	32		-0.152003	-0.507207	-1.087	0.277036	0.593808	0.467031	0		-0.830075	-0.0352592	-0.086266	0.931255	0.958746	0.733585	0		-0.678072	0.471948	1.20942	0.226502	0.464206	0.29554	0
Kpna6	16650	1	5	7		-2.32193	-2.67713	-1.96955	0.0488904	0.19276	0.149356	0		-2.80735	-2.01254	-1.63481	0.102089	0.347476	0.26426	0		-0.485427	0.664593	0.823563	0.410188	0.664004	0.421398	0
Sspn	16651	NA	NA	1		NA	NA	NA	NA	NA	NA	0		NA	NA	NA	NA	NA	NA	0		NA	NA	NA	NA	NA	NA	0
Hivep3	16656	1	0	1		NA	NA	NA	NA	NA	NA	0		0	0.794816	0.39693	0.691419	0.891142	0.649893	0		NA	NA	NA	NA	NA	NA	0
Mafb	16658	360	320	640		0.169925	-0.185279	-1.68054	0.0928525	0.300471	0.236385	0		-0.830075	-0.0352592	-0.386039	0.699467	0.858363	0.656746	0		-1	0.15002	1.62709	0.103717	0.28582	0.181969	0
Krt10	16661	3	2	4		0.584963	0.229758	0.176914	0.859576	0.99875	0.717113	0		-0.415037	0.379778	0.353	0.724089	0.874326	0.665434	0		-1	0.15002	0.128542	0.89772	0.967899	0.601434	0
Krt16	16666	0	1	1		NA	NA	NA	NA	NA	NA	0		NA	NA	NA	NA	NA	NA	0		0	1.15002	0.585903	0.557941	0.765105	0.464565	0
Krt18	16668	1	0	1		NA	NA	NA	NA	NA	NA	0		0	0.794816	0.39693	0.691419	0.891142	0.649893	0		NA	NA	NA	NA	NA	NA	0
Krt19	16669	3	6	5		-1	-1.3552	-1.37334	0.169646	0.446644	0.350802	0		-0.736966	0.0578502	0.056856	0.95466	0.970102	0.739029	0		0.263034	1.41305	1.68486	0.0920164	0.266526	0.169344	0
Krt36	16673	1	7	3		-2.80735	-3.16256	-2.53086	0.0113785	0.0649966	0.0509513	0		-1.58496	-0.790147	-0.519321	0.603537	0.886383	0.649893	0		1.22239	2.37241	2.58743	0.00966959	0.0474129	0.0300831	0
Krt1	16678	59	31	94		0.928447	0.573242	1.84451	0.0651082	0.236165	0.182187	0		-0.671946	0.12287	0.529581	0.596402	0.89432	0.649893	0		-1.60039	-0.450372	-1.68597	0.0918007	0.266618	0.169344	0
Krtap6-2	16701	1	0	1		NA	NA	NA	NA	NA	NA	0		0	0.794816	0.39693	0.691419	0.891142	0.649893	0		NA	NA	NA	NA	NA	NA	0
Ky	16716	NA	NA	2		NA	NA	NA	NA	NA	NA	0		NA	NA	NA	NA	NA	NA	0		NA	NA	NA	NA	NA	NA	0
L1cam	16728	NA	NA	1		NA	NA	NA	NA	NA	NA	0		NA	NA	NA	NA	NA	NA	0		NA	NA	NA	NA	NA	NA	0
Lama2	16773	1	0	4		NA	NA	NA	NA	NA	NA	0		-2	-1.20518	-0.85117	0.394675	0.711765	0.537455	0		NA	NA	NA	NA	NA	NA	0
Lama4	16775	3	0	5		NA	NA	NA	NA	NA	NA	0		-0.736966	0.0578502	0.056856	0.95466	0.970102	0.739029	0		-3.32193	-2.17191	-1.39138	0.164109	0.401652	0.247246	0
Lamb1-1	16777	0	1	NA		NA	NA	NA	NA	NA	NA	0		NA	NA	NA	NA	NA	NA	0		NA	NA	NA	NA	NA	NA	0
Lamc2	16782	1	0	0		NA	NA	NA	NA	NA	NA	0		NA	NA	NA	NA	NA	NA	0		NA	NA	NA	NA	NA	NA	0
Lamp2	16784	2	2	7		0	-0.355204	-0.247142	0.804798	0.972338	0.717113	0		-1.80735	-1.01254	-0.978122	0.328014	0.635008	0.483681	0		-1.80735	-0.657335	-0.6478	0.517114	0.786992	0.464565	0
Anpep	16790	1	1	0		0	-0.355204	-0.174756	0.861272	0.949302	0.717113	0		NA	NA	NA	NA	NA	NA	0		NA	NA	NA	NA	NA	NA	0
Laptm5	16792	1	0	0		NA	NA	NA	NA	NA	NA	0		NA	NA	NA	NA	NA	NA	0		NA	NA	NA	NA	NA	NA	0
Lasp1	16796	NA	NA	4		NA	NA	NA	NA	NA	NA	0		NA	NA	NA	NA	NA	NA	0		NA	NA	NA	NA	NA	NA	0
Lat	16797	1	2	13		-1	-1.3552	-0.792894	0.427839	0.734702	0.561212	0		-3.70044	-2.90562	-2.75533	0.00586322	0.041138	0.0313839	0		-2.70044	-1.55042	-1.78368	0.0744764	0.225337	0.141713	0
Lats1	16798	5	1	3		2.32193	1.96672	1.4469	0.147924	0.412162	0.319397	0		0.736966	1.53178	1.50546	0.132206	0.382583	0.290782	0		-1.58496	-0.434942	-0.291631	0.770569	0.893504	0.559523	0
Arhgef2	16800	3	5	1		-0.736966	-1.09217	-1.05747	0.290297	0.613661	0.480104	0		1.58496	2.37978	1.5641	0.117794	0.370488	0.278493	0		2.32193	3.47195	2.64507	0.00816742	0.0414136	0.0261815	0
Arhgef1	16801	29	40	76		-0.463947	-0.819151	-2.35213	0.0186663	0.0971036	0.0763926	0		-1.38995	-0.595131	-2.03653	0.0416973	0.183801	0.140573	0		-0.925999	0.224021	0.847548	0.39669	0.669172	0.421398	0
Ldb1	16825	1	1	2		0	-0.355204	-0.174756	0.861272	0.949302	0.717113	0		-1	-0.205184	-0.121857	0.903013	0.957842	0.715219	0		-1	0.15002	0.0908924	0.927578	0.966484	0.601434	0
Lect1	16840	0	1	8		NA	NA	NA	NA	NA	NA	0		-4	-3.20518	-2.26369	0.0235935	0.122836	0.0936798	0		-3	-1.84998	-1.58512	0.11294	0.303662	0.192369	0
Lef1	16842	1	0	1		NA	NA	NA	NA	NA	NA	0		0	0.794816	0.39693	0.691419	0.891142	0.649893	0		NA	NA	NA	NA	NA	NA	0
Lepr	16847	7	5	22		0.485427	0.130223	0.155833	0.876164	0.920457	0.723169	0		-1.65208	-0.857261	-1.50816	0.131513	0.392801	0.290782	0		-2.1375	-0.987483	-1.62931	0.103246	0.284795	0.181259	0
Lgtn	16865	1	0	3		NA	NA	NA	NA	NA	NA	0		-1.58496	-0.790147	-0.519321	0.603537	0.886383	0.649893	0		NA	NA	NA	NA	NA	NA	0
Lhx1	16869	NA	NA	1		NA	NA	NA	NA	NA	NA	0		NA	NA	NA	NA	NA	NA	0		NA	NA	NA	NA	NA	NA	0
Lhx2	16870	3	0	3		NA	NA	NA	NA	NA	NA	0		0	0.794816	0.687505	0.491765	0.810156	0.610824	0		NA	NA	NA	NA	NA	NA	0
Lhx9	16876	1	0	0		NA	NA	NA	NA	NA	NA	0		NA	NA	NA	NA	NA	NA	0		NA	NA	NA	NA	NA	NA	0
Lig3	16882	0	1	1		NA	NA	NA	NA	NA	NA	0		NA	NA	NA	NA	NA	NA	0		0	1.15002	0.585903	0.557941	0.765105	0.464565	0
Limk2	16886	4	3	2		0.415037	0.0598332	0.0547889	0.956307	0.975	0.763242	0		1	1.79482	1.50744	0.131697	0.388578	0.290782	0		0.584963	1.73498	1.38342	0.166536	0.393946	0.247246	0
Lipe	16890	16	17	25		-0.0874628	-0.442667	-0.884476	0.376439	0.72771	0.561212	0		-0.643856	0.15096	0.337159	0.735997	0.881635	0.674499	0		-0.556393	0.593627	1.37323	0.16968	0.38931	0.247614	0
Lipg	16891	NA	NA	1		NA	NA	NA	NA	NA	NA	0		NA	NA	NA	NA	NA	NA	0		NA	NA	NA	NA	NA	NA	0
Lmna	16905	33	11	34		1.58496	1.22976	2.64098	0.00826663	0.0512172	0.0402196	0		-0.0430687	0.751747	2.17289	0.0297888	0.14611	0.111796	0		-1.62803	-0.478011	-1.071	0.28417	0.547262	0.344805	0
Lmnb1	16906	45	36	48		0.321928	-0.0332762	-0.103873	0.91727	0.949639	0.746899	0		-0.0931094	0.701706	2.38915	0.0168873	0.0947887	0.0724923	0		-0.415037	0.734983	2.41441	0.0157607	0.071466	0.0454754	0
Lmo4	16911	15	9	22		0.736966	0.381761	0.640232	0.522022	0.795139	0.624949	0		-0.552541	0.242275	0.515697	0.606066	0.872404	0.649893	0		-1.28951	-0.139487	-0.26658	0.789792	0.896381	0.570462	0
Psmb9	16912	3	0	0		NA	NA	NA	NA	NA	NA	0		NA	NA	NA	NA	NA	NA	0		NA	NA	NA	NA	NA	NA	0
Psmb8	16913	3	0	2		NA	NA	NA	NA	NA	NA	0		0.584963	1.37978	1.07844	0.280838	0.621566	0.440319	0		NA	NA	NA	NA	NA	NA	0
Lmx1b	16917	1	0	0		NA	NA	NA	NA	NA	NA	0		NA	NA	NA	NA	NA	NA	0		NA	NA	NA	NA	NA	NA	0
Lnx1	16924	0	1	3		NA	NA	NA	NA	NA	NA	0		NA	NA	NA	NA	NA	NA	0		-1.58496	-0.434942	-0.291631	0.770569	0.893504	0.559523	0
Lox	16948	3	0	9		NA	NA	NA	NA	NA	NA	0		-1.58496	-0.790147	-0.899495	0.368389	0.688715	0.525521	0		-4.16993	-3.0199	-2.24087	0.0250342	0.103897	0.0653976	0
Loxl1	16949	1	2	2		-1	-1.3552	-0.792894	0.427839	0.734702	0.561212	0		-1	-0.205184	-0.121857	0.903013	0.957842	0.715219	0		0	1.15002	0.828594	0.407334	0.67381	0.421398	0
Loxl3	16950	0	2	10		NA	NA	NA	NA	NA	NA	0		-4.32193	-3.52711	-2.63396	0.00843942	0.0555947	0.0424793	0		-2.32193	-1.17191	-1.26262	0.206725	0.432516	0.274831	0
Anxa1	16952	NA	NA	1		NA	NA	NA	NA	NA	NA	0		NA	NA	NA	NA	NA	NA	0		NA	NA	NA	NA	NA	NA	0
Zbtb7a	16969	1	1	1		0	-0.355204	-0.174756	0.861272	0.949302	0.717113	0		0	0.794816	0.39693	0.691419	0.891142	0.649893	0		0	1.15002	0.585903	0.557941	0.765105	0.464565	0
Lrp1	16971	61	67	124		-0.135352	-0.490556	-1.92996	0.0536112	0.201801	0.158542	0		-1.02346	-0.228643	-1.06499	0.28688	0.576068	0.440779	0		-0.888107	0.261913	1.27413	0.202618	0.425784	0.271078	0
Lrp5	16973	4	3	6		0.415037	0.0598332	0.0547889	0.956307	0.975	0.763242	0		-0.584963	0.209853	0.231963	0.816567	0.949725	0.715219	0		-1	0.15002	0.157431	0.874905	0.964656	0.601434	0
Lrp6	16974	6	3	9		1	0.644796	0.653425	0.513482	0.786787	0.616843	0		-0.584963	0.209853	0.284096	0.776337	0.918933	0.702184	0		-1.58496	-0.434942	-0.505122	0.613473	0.788686	0.501002	0
Lrpap1	16976	6	1	14		2.58496	2.22976	1.71692	0.0859942	0.282052	0.220354	0		-1.22239	-0.427577	-0.646452	0.517987	0.828884	0.632823	0		-3.80735	-2.65733	-2.61879	0.00882423	0.0439681	0.0279926	0
Lrrfip1	16978	2	3	3		-0.584963	-0.940167	-0.72393	0.469109	0.756566	0.586582	0		-0.584963	0.209853	0.164022	0.869714	0.965941	0.715219	0		0	1.15002	1.01482	0.310193	0.576015	0.363902	0
Lss	16987	NA	NA	1		NA	NA	NA	NA	NA	NA	0		NA	NA	NA	NA	NA	NA	0		NA	NA	NA	NA	NA	NA	0
Ltbp2	16997	NA	NA	1		NA	NA	NA	NA	NA	NA	0		NA	NA	NA	NA	NA	NA	0		NA	NA	NA	NA	NA	NA	0
Ltc4s	17001	4	9	5		-1.16993	-1.52513	-1.83797	0.0660662	0.237588	0.182187	0		-0.321928	0.472888	0.499419	0.617484	0.882014	0.649893	0		0.847997	1.99802	2.63649	0.00837678	0.0420302	0.0267588	0
Lxn	17035	1	0	0		NA	NA	NA	NA	NA	NA	0		NA	NA	NA	NA	NA	NA	0		NA	NA	NA	NA	NA	NA	0
Blnk	17060	1	1	0		0	-0.355204	-0.174756	0.861272	0.949302	0.717113	0		NA	NA	NA	NA	NA	NA	0		NA	NA	NA	NA	NA	NA	0
Il1rl1	17082	1	0	2		NA	NA	NA	NA	NA	NA	0		-1	-0.205184	-0.121857	0.903013	0.957842	0.715219	0		NA	NA	NA	NA	NA	NA	0
Lyar	17089	1	0	0		NA	NA	NA	NA	NA	NA	0		NA	NA	NA	NA	NA	NA	0		NA	NA	NA	NA	NA	NA	0
Mab21l1	17116	1	0	1		NA	NA	NA	NA	NA	NA	0		0	0.794816	0.39693	0.691419	0.891142	0.649893	0		NA	NA	NA	NA	NA	NA	0
Mxd1	17119	3	3	12		0	-0.355204	-0.302687	0.762129	0.955354	0.717113	0		-2	-1.20518	-1.47428	0.140407	0.399489	0.305303	0		-2	-0.84998	-1.06074	0.288809	0.547632	0.348041	0
Mad1l1	17120	2	3	1		-0.584963	-0.940167	-0.72393	0.469109	0.756566	0.586582	0		1	1.79482	1.06592	0.286459	0.59722	0.440319	0		1.58496	2.73498	1.83382	0.0666813	0.208107	0.130415	0
Smad1	17125	1	0	1		NA	NA	NA	NA	NA	NA	0		0	0.794816	0.39693	0.691419	0.891142	0.649893	0		NA	NA	NA	NA	NA	NA	0
Smad6	17130	4	0	1		NA	NA	NA	NA	NA	NA	0		2	2.79482	1.97386	0.0483977	0.204773	0.154613	0		NA	NA	NA	NA	NA	NA	0
Smad7	17131	67	55	144		0.284729	-0.0704748	-0.270178	0.787023	0.973109	0.717113	0		-1.10384	-0.30902	-1.52969	0.126094	0.380449	0.290782	0		-1.38857	-0.238545	-1.14666	0.251524	0.50142	0.314711	0
Mag	17136	NA	NA	1		NA	NA	NA	NA	NA	NA	0		NA	NA	NA	NA	NA	NA	0		NA	NA	NA	NA	NA	NA	0
Mfap2	17150	2	0	0		NA	NA	NA	NA	NA	NA	0		NA	NA	NA	NA	NA	NA	0		NA	NA	NA	NA	NA	NA	0
Ccndbp1	17151	0	1	2		NA	NA	NA	NA	NA	NA	0		NA	NA	NA	NA	NA	NA	0		-1	0.15002	0.0908924	0.927578	0.966484	0.601434	0
Man1a2	17156	7	6	8		0.222392	-0.132812	-0.166344	0.867886	0.916587	0.720328	0		-0.192645	0.602171	0.822655	0.410704	0.72523	0.55388	0		-0.415037	0.734983	0.985625	0.324317	0.590539	0.375337	0
Man2a1	17158	2	0	2		NA	NA	NA	NA	NA	NA	0		0	0.794816	0.561345	0.574563	0.883069	0.649893	0		NA	NA	NA	NA	NA	NA	0
Mapkapk2	17164	1	0	4		NA	NA	NA	NA	NA	NA	0		-2	-1.20518	-0.85117	0.394675	0.711765	0.537455	0		NA	NA	NA	NA	NA	NA	0
Masp1	17174	NA	NA	1		NA	NA	NA	NA	NA	NA	0		NA	NA	NA	NA	NA	NA	0		NA	NA	NA	NA	NA	NA	0
Masp2	17175	0	1	NA		NA	NA	NA	NA	NA	NA	0		NA	NA	NA	NA	NA	NA	0		NA	NA	NA	NA	NA	NA	0
Matk	17179	NA	NA	1		NA	NA	NA	NA	NA	NA	0		NA	NA	NA	NA	NA	NA	0		NA	NA	NA	NA	NA	NA	0
Matn2	17181	NA	NA	1		NA	NA	NA	NA	NA	NA	0		NA	NA	NA	NA	NA	NA	0		NA	NA	NA	NA	NA	NA	0
Maz	17188	38	16	38		1.24793	0.892723	2.18106	0.0291793	0.131852	0.10373	0		0	0.794816	2.44697	0.0144064	0.0839429	0.064229	0		-1.24793	-0.0979074	-0.247701	0.804366	0.910284	0.579463	0
Mbd4	17193	3	1	0		1.58496	1.22976	0.796257	0.425883	0.772396	0.561212	0		NA	NA	NA	NA	NA	NA	0		NA	NA	NA	NA	NA	NA	0
Mbp	17196	0	1	NA		NA	NA	NA	NA	NA	NA	0		NA	NA	NA	NA	NA	NA	0		NA	NA	NA	NA	NA	NA	0
Mcf2l	17207	NA	NA	1		NA	NA	NA	NA	NA	NA	0		NA	NA	NA	NA	NA	NA	0		NA	NA	NA	NA	NA	NA	0
Mcm2	17216	NA	NA	2		NA	NA	NA	NA	NA	NA	0		NA	NA	NA	NA	NA	NA	0		NA	NA	NA	NA	NA	NA	0
Mcm4	17217	7	0	3		3.80735	3.45215	2.32306	0.020176	0.101388	0.0789677	0		1.22239	2.01721	2.15653	0.0310424	0.149781	0.11414	0		NA	NA	NA	NA	NA	NA	0
Mcm5	17218	3	1	2		1.58496	1.22976	0.796257	0.425883	0.772396	0.561212	0		0.584963	1.37978	1.07844	0.280838	0.621566	0.440319	0		-1	0.15002	0.0908924	0.927578	0.966484	0.601434	0
Mcm6	17219	15	9	38		0.736966	0.381761	0.640232	0.522022	0.795139	0.624949	0		-1.34104	-0.546221	-1.3329	0.182564	0.482664	0.369311	0		-2.078	-0.927982	-2.03319	0.042033	0.155638	0.0990027	0
Mcm7	17220	10	7	7		0.514573	0.159369	0.226797	0.820582	0.971982	0.717113	0		0.514573	1.30939	1.89145	0.0585642	0.235998	0.180268	0		0	1.15002	1.55017	0.121101	0.320802	0.203865	0
Anapc1	17222	2	6	3		-1.58496	-1.94017	-1.7766	0.0756344	0.256508	0.201029	0		-0.584963	0.209853	0.164022	0.869714	0.965941	0.715219	0		1	2.15002	2.25623	0.0240562	0.101154	0.0642122	0
Mdfi	17240	NA	NA	1		NA	NA	NA	NA	NA	NA	0		NA	NA	NA	NA	NA	NA	0		NA	NA	NA	NA	NA	NA	0
Slc3a2	17254	0	2	NA		NA	NA	NA	NA	NA	NA	0		NA	NA	NA	NA	NA	NA	0		NA	NA	NA	NA	NA	NA	0
Mea1	17256	2	1	2		1	0.644796	0.377253	0.705986	0.947488	0.717113	0		0	0.794816	0.561345	0.574563	0.883069	0.649893	0		-1	0.15002	0.0908924	0.927578	0.966484	0.601434	0
Mecp2	17257	20	16	35		0.321928	-0.0332762	-0.0692452	0.944794	0.971705	0.763242	0		-0.807355	-0.0125392	-0.0322111	0.974304	0.983846	0.752562	0		-1.12928	0.0207371	0.0513961	0.95901	0.968788	0.616714	0
Mef2c	17260	12	3	11		2	1.6448	1.98219	0.0474583	0.189548	0.148921	0		0.125531	0.920347	1.55793	0.119249	0.367034	0.279876	0		-1.87447	-0.724449	-0.884627	0.376358	0.645742	0.410463	0
Mef2d	17261	4	0	0		NA	NA	NA	NA	NA	NA	0		NA	NA	NA	NA	NA	NA	0		NA	NA	NA	NA	NA	NA	0
Meg3	17263	0	5	2		-3.32193	-3.67713	-2.27482	0.0229166	0.110298	0.0859436	0		NA	NA	NA	NA	NA	NA	0		1.32193	2.47195	2.23955	0.02512	0.103259	0.0653976	0
Meis1	17268	18	15	22		0.263034	-0.0921699	-0.183822	0.854153	1	0.717113	0		-0.289507	0.505309	1.12574	0.260274	0.609167	0.440319	0		-0.552541	0.597479	1.29743	0.194484	0.410392	0.261087	0
Rab8a	17274	6	2	12		1.58496	1.22976	1.12608	0.260131	0.577747	0.445283	0		-1	-0.205184	-0.29849	0.76533	0.910106	0.696107	0		-2.58496	-1.43494	-1.61812	0.105637	0.288527	0.183344	0
Fyco1	17281	1	0	1		NA	NA	NA	NA	NA	NA	0		0	0.794816	0.39693	0.691419	0.891142	0.649893	0		NA	NA	NA	NA	NA	NA	0
Meox2	17286	0	2	1		NA	NA	NA	NA	NA	NA	0		NA	NA	NA	NA	NA	NA	0		1	2.15002	1.30263	0.192701	0.418621	0.259329	0
Mesp2	17293	2	2	0		0	-0.355204	-0.247142	0.804798	0.972338	0.717113	0		NA	NA	NA	NA	NA	NA	0		NA	NA	NA	NA	NA	NA	0
Mest	17294	18	3	12		2.58496	2.22976	2.97382	0.00294118	0.0216319	0.0169712	0		0.584963	1.37978	2.64167	0.00824985	0.0551891	0.0421123	0		-2	-0.84998	-1.06074	0.288809	0.547632	0.348041	0
Met	17295	NA	NA	1		NA	NA	NA	NA	NA	NA	0		NA	NA	NA	NA	NA	NA	0		NA	NA	NA	NA	NA	NA	0
Foxc1	17300	39	34	104		0.197939	-0.157265	-0.466931	0.640549	0.917041	0.717113	0		-1.41504	-0.620222	-2.47205	0.0134341	0.0804522	0.0615581	0		-1.61298	-0.462957	-1.81898	0.0689137	0.21125	0.134494	0
Foxd2	17301	0	1	1		NA	NA	NA	NA	NA	NA	0		NA	NA	NA	NA	NA	NA	0		0	1.15002	0.585903	0.557941	0.765105	0.464565	0
Sypl2	17306	NA	NA	3		NA	NA	NA	NA	NA	NA	0		NA	NA	NA	NA	NA	NA	0		NA	NA	NA	NA	NA	NA	0
Mgat1	17308	3	2	3		0.584963	0.229758	0.176914	0.859576	0.99875	0.717113	0		0	0.794816	0.687505	0.491765	0.810156	0.610824	0		-0.584963	0.565058	0.450559	0.652307	0.823384	0.51912	0
Kitl	17311	3	1	7		1.58496	1.22976	0.796257	0.425883	0.772396	0.561212	0		-1.22239	-0.427577	-0.457108	0.647594	0.89237	0.649893	0		-2.80735	-1.65733	-1.37343	0.169619	0.391883	0.247614	0
Mgp	17313	5	10	31		-1	-1.3552	-1.77299	0.076231	0.256676	0.20159	0		-2.63227	-1.83745	-3.23783	0.00120445	0.0108813	0.00832326	0		-1.63227	-0.482248	-1.03096	0.302558	0.567215	0.361122	0
Pias2	17344	36	22	43		0.710493	0.355289	0.927343	0.353749	0.702217	0.552335	0		-0.25634	0.538476	1.68686	0.0916297	0.320738	0.245232	0		-0.966833	0.183187	0.517617	0.604726	0.779649	0.49637	0
Mknk1	17346	1	1	0		0	-0.355204	-0.174756	0.861272	0.949302	0.717113	0		NA	NA	NA	NA	NA	NA	0		NA	NA	NA	NA	NA	NA	0
Mknk2	17347	NA	NA	3		NA	NA	NA	NA	NA	NA	0		NA	NA	NA	NA	NA	NA	0		NA	NA	NA	NA	NA	NA	0
Mlf1	17349	1	3	4		-1.58496	-1.94017	-1.25624	0.209029	0.51835	0.399597	0		-2	-1.20518	-0.85117	0.394675	0.711765	0.537455	0		-0.415037	0.734983	0.696939	0.485841	0.752146	0.464565	0
Mllt10	17354	3	0	5		NA	NA	NA	NA	NA	NA	0		-0.736966	0.0578502	0.056856	0.95466	0.970102	0.739029	0		-3.32193	-2.17191	-1.39138	0.164109	0.401652	0.247246	0
Aff1	17355	1	2	3		-1	-1.3552	-0.792894	0.427839	0.734702	0.561212	0		-1.58496	-0.790147	-0.519321	0.603537	0.886383	0.649893	0		-0.584963	0.565058	0.450559	0.652307	0.823384	0.51912	0
Mllt4	17356	0	1	1		NA	NA	NA	NA	NA	NA	0		NA	NA	NA	NA	NA	NA	0		0	1.15002	0.585903	0.557941	0.765105	0.464565	0
Trpm1	17364	NA	NA	1		NA	NA	NA	NA	NA	NA	0		NA	NA	NA	NA	NA	NA	0		NA	NA	NA	NA	NA	NA	0
Mme	17380	5	0	4		3.32193	2.96672	1.83533	0.0664561	0.234863	0.182187	0		0.321928	1.11674	1.1794	0.238239	0.581859	0.440319	0		NA	NA	NA	NA	NA	NA	0
Mmp13	17386	NA	NA	2		NA	NA	NA	NA	NA	NA	0		NA	NA	NA	NA	NA	NA	0		NA	NA	NA	NA	NA	NA	0
Mmp14	17387	24	6	28		2	1.6448	2.80327	0.00505871	0.0339516	0.0266429	0		-0.222392	0.572423	1.45553	0.145522	0.409134	0.313049	0		-2.22239	-1.07237	-1.96699	0.0491847	0.174259	0.110838	0
Mmp15	17388	1	1	1		0	-0.355204	-0.174756	0.861272	0.949302	0.717113	0		0	0.794816	0.39693	0.691419	0.891142	0.649893	0		0	1.15002	0.585903	0.557941	0.765105	0.464565	0
Mmp16	17389	2	0	0		NA	NA	NA	NA	NA	NA	0		NA	NA	NA	NA	NA	NA	0		NA	NA	NA	NA	NA	NA	0
Mmp7	17393	NA	NA	1		NA	NA	NA	NA	NA	NA	0		NA	NA	NA	NA	NA	NA	0		NA	NA	NA	NA	NA	NA	0
Ndst2	17423	1	0	3		NA	NA	NA	NA	NA	NA	0		-1.58496	-0.790147	-0.519321	0.603537	0.886383	0.649893	0		NA	NA	NA	NA	NA	NA	0
Foxk1	17425	2	5	2		-1.32193	-1.67713	-1.46731	0.142292	0.406402	0.318581	0		0	0.794816	0.561345	0.574563	0.883069	0.649893	0		1.32193	2.47195	2.23955	0.02512	0.103259	0.0653976	0
Mnt	17428	122	101	153		0.272526	-0.0826785	-0.428662	0.668169	0.945054	0.717113	0		-0.326651	0.468165	2.73333	0.00626979	0.0436035	0.0333633	0		-0.599176	0.550844	3.12958	0.00175054	0.0113116	0.0072016	0
Mog	17441	NA	NA	1		NA	NA	NA	NA	NA	NA	0		NA	NA	NA	NA	NA	NA	0		NA	NA	NA	NA	NA	NA	0
Mdh1	17449	3	3	10		0	-0.355204	-0.302687	0.762129	0.955354	0.717113	0		-1.73697	-0.94215	-1.10116	0.270827	0.614021	0.440319	0		-1.73697	-0.586946	-0.699845	0.484024	0.755713	0.464565	0
Psmd7	17463	14	24	39		-0.777608	-1.13281	-2.38622	0.0170225	0.0898407	0.0706787	0		-1.47805	-0.683232	-1.6494	0.0990649	0.341844	0.261467	0		-0.70044	0.44958	1.26697	0.205165	0.430717	0.274219	0
Gbp4	17472	1	0	0		NA	NA	NA	NA	NA	NA	0		NA	NA	NA	NA	NA	NA	0		NA	NA	NA	NA	NA	NA	0
Mpdz	17475	4	1	3		2	1.6448	1.14441	0.252455	0.577412	0.445283	0		0.415037	1.20985	1.12455	0.260782	0.603654	0.440319	0		-1.58496	-0.434942	-0.291631	0.770569	0.893504	0.559523	0
Mpeg1	17476	0	1	NA		NA	NA	NA	NA	NA	NA	0		NA	NA	NA	NA	NA	NA	0		NA	NA	NA	NA	NA	NA	0
Mpp1	17524	1	1	1		0	-0.355204	-0.174756	0.861272	0.949302	0.717113	0		0	0.794816	0.39693	0.691419	0.891142	0.649893	0		0	1.15002	0.585903	0.557941	0.765105	0.464565	0
Mrc2	17534	4	2	6		1	0.644796	0.533518	0.593675	0.872955	0.680619	0		-0.584963	0.209853	0.231963	0.816567	0.949725	0.715219	0		-1.58496	-0.434942	-0.412429	0.680025	0.832526	0.527412	0
Mrvi1	17540	0	1	1		NA	NA	NA	NA	NA	NA	0		NA	NA	NA	NA	NA	NA	0		0	1.15002	0.585903	0.557941	0.765105	0.464565	0
Msh2	17685	3	0	3		NA	NA	NA	NA	NA	NA	0		0	0.794816	0.687505	0.491765	0.810156	0.610824	0		NA	NA	NA	NA	NA	NA	0
Msh6	17688	98	59	109		0.732067	0.376862	1.61705	0.105868	0.320983	0.252521	0		-0.153474	0.641341	3.25658	0.00112763	0.0102459	0.00783963	0		-0.885541	0.264479	1.2068	0.227509	0.464723	0.295869	0
Msi1	17690	2	4	2		-1	-1.3552	-1.12133	0.262149	0.571104	0.445283	0		0	0.794816	0.561345	0.574563	0.883069	0.649893	0		1	2.15002	1.8422	0.0654459	0.210344	0.130415	0
Msn	17698	1	1	2		0	-0.355204	-0.174756	0.861272	0.949302	0.717113	0		-1	-0.205184	-0.121857	0.903013	0.957842	0.715219	0		-1	0.15002	0.0908924	0.927578	0.966484	0.601434	0
Mtap1a	17754	1	0	3		NA	NA	NA	NA	NA	NA	0		-1.58496	-0.790147	-0.519321	0.603537	0.886383	0.649893	0		NA	NA	NA	NA	NA	NA	0
Mtap1b	17755	64	49	82		0.38529	0.0300858	0.110779	0.911791	0.950875	0.746217	0		-0.357552	0.437264	1.8588	0.0630555	0.246657	0.18815	0		-0.742842	0.407178	1.65177	0.0985811	0.282503	0.179577	0
Mtap2	17756	3	5	20		-0.736966	-1.09217	-1.05747	0.290297	0.613661	0.480104	0		-2.73697	-1.94215	-2.69943	0.00694584	0.0475384	0.036374	0		-2	-0.84998	-1.36942	0.170869	0.390481	0.248603	0
Mtap6	17760	2	1	3		1	0.644796	0.377253	0.705986	0.947488	0.717113	0		-0.584963	0.209853	0.164022	0.869714	0.965941	0.715219	0		-1.58496	-0.434942	-0.291631	0.770569	0.893504	0.559523	0
Mtap7	17761	1	0	1		NA	NA	NA	NA	NA	NA	0		0	0.794816	0.39693	0.691419	0.891142	0.649893	0		NA	NA	NA	NA	NA	NA	0
Mthfr	17769	3	2	7		0.584963	0.229758	0.176914	0.859576	0.99875	0.717113	0		-1.22239	-0.427577	-0.457108	0.647594	0.89237	0.649893	0		-1.80735	-0.657335	-0.6478	0.517114	0.786992	0.464565	0
Mtx1	17827	2	2	2		0	-0.355204	-0.247142	0.804798	0.972338	0.717113	0		0	0.794816	0.561345	0.574563	0.883069	0.649893	0		0	1.15002	0.828594	0.407334	0.67381	0.421398	0
Muc1	17829	1	0	0		NA	NA	NA	NA	NA	NA	0		NA	NA	NA	NA	NA	NA	0		NA	NA	NA	NA	NA	NA	0
Mxi1	17859	4	6	6		-0.584963	-0.940167	-1.0238	0.305931	0.634936	0.498112	0		-0.584963	0.209853	0.231963	0.816567	0.949725	0.715219	0		0	1.15002	1.43518	0.151237	0.380743	0.24212	0
Myb	17863	1	0	0		NA	NA	NA	NA	NA	NA	0		NA	NA	NA	NA	NA	NA	0		NA	NA	NA	NA	NA	NA	0
Mybl1	17864	2	2	1		0	-0.355204	-0.247142	0.804798	0.972338	0.717113	0		1	1.79482	1.06592	0.286459	0.59722	0.440319	0		1	2.15002	1.30263	0.192701	0.418621	0.259329	0
Myc	17869	NA	NA	1		NA	NA	NA	NA	NA	NA	0		NA	NA	NA	NA	NA	NA	0		NA	NA	NA	NA	NA	NA	0
Myf5	17877	1	0	0		NA	NA	NA	NA	NA	NA	0		NA	NA	NA	NA	NA	NA	0		NA	NA	NA	NA	NA	NA	0
Myf6	17878	0	1	NA		NA	NA	NA	NA	NA	NA	0		NA	NA	NA	NA	NA	NA	0		NA	NA	NA	NA	NA	NA	0
Myh1	17879	1	0	3		NA	NA	NA	NA	NA	NA	0		-1.58496	-0.790147	-0.519321	0.603537	0.886383	0.649893	0		NA	NA	NA	NA	NA	NA	0
Myh11	17880	1	3	2		-1.58496	-1.94017	-1.25624	0.209029	0.51835	0.399597	0		-1	-0.205184	-0.121857	0.903013	0.957842	0.715219	0		0.584963	1.73498	1.38342	0.166536	0.393946	0.247246	0
Myh2	17882	1	0	2		NA	NA	NA	NA	NA	NA	0		-1	-0.205184	-0.121857	0.903013	0.957842	0.715219	0		NA	NA	NA	NA	NA	NA	0
Myh3	17883	0	1	5		NA	NA	NA	NA	NA	NA	0		-3.32193	-2.52711	-1.58693	0.112529	0.365941	0.277055	0		-2.32193	-1.17191	-0.892806	0.371961	0.650498	0.407645	0
Myh9	17886	17	20	31		-0.234465	-0.58967	-1.2458	0.212839	0.515153	0.404909	0		-0.866733	-0.0719177	-0.172087	0.863369	0.969106	0.715219	0		-0.632268	0.517752	1.3163	0.188072	0.42417	0.259329	0
Myh6	17888	1	2	6		-1	-1.3552	-0.792894	0.427839	0.734702	0.561212	0		-2.58496	-1.79015	-1.39918	0.161758	0.440676	0.334113	0		-1.58496	-0.434942	-0.412429	0.680025	0.832526	0.527412	0
Myl4	17896	2	1	10		1	0.644796	0.377253	0.705986	0.947488	0.717113	0		-2.32193	-1.52711	-1.61279	0.10679	0.35808	0.273502	0		-3.32193	-2.17191	-1.96772	0.0491002	0.175184	0.110838	0
Myl7	17898	4	4	13		0	-0.355204	-0.349513	0.726704	0.931732	0.717113	0		-1.70044	-0.905624	-1.21451	0.224554	0.563077	0.430187	0		-1.70044	-0.55042	-0.753042	0.451424	0.716758	0.455672	0
Myl2	17906	NA	NA	1		NA	NA	NA	NA	NA	NA	0		NA	NA	NA	NA	NA	NA	0		NA	NA	NA	NA	NA	NA	0
Myo10	17909	0	1	1		NA	NA	NA	NA	NA	NA	0		NA	NA	NA	NA	NA	NA	0		0	1.15002	0.585903	0.557941	0.765105	0.464565	0
Myo15	17910	0	2	2		NA	NA	NA	NA	NA	NA	0		NA	NA	NA	NA	NA	NA	0		0	1.15002	0.828594	0.407334	0.67381	0.421398	0
Myo1b	17912	NA	NA	1		NA	NA	NA	NA	NA	NA	0		NA	NA	NA	NA	NA	NA	0		NA	NA	NA	NA	NA	NA	0
Myo1c	17913	0	1	5		NA	NA	NA	NA	NA	NA	0		-3.32193	-2.52711	-1.58693	0.112529	0.365941	0.277055	0		-2.32193	-1.17191	-0.892806	0.371961	0.650498	0.407645	0
Myo1f	17916	NA	NA	3		NA	NA	NA	NA	NA	NA	0		NA	NA	NA	NA	NA	NA	0		NA	NA	NA	NA	NA	NA	0
Myo5a	17918	1	0	1		NA	NA	NA	NA	NA	NA	0		0	0.794816	0.39693	0.691419	0.891142	0.649893	0		NA	NA	NA	NA	NA	NA	0
Myo5b	17919	1	0	0		NA	NA	NA	NA	NA	NA	0		NA	NA	NA	NA	NA	NA	0		NA	NA	NA	NA	NA	NA	0
Myo6	17920	2	3	16		-0.584963	-0.940167	-0.72393	0.469109	0.756566	0.586582	0		-3	-2.20518	-2.61928	0.00881145	0.0574075	0.0438652	0		-2.41504	-1.26502	-1.69641	0.0898079	0.262244	0.166734	0
Myom1	17929	NA	NA	1		NA	NA	NA	NA	NA	NA	0		NA	NA	NA	NA	NA	NA	0		NA	NA	NA	NA	NA	NA	0
Myom2	17930	1	0	2		NA	NA	NA	NA	NA	NA	0		-1	-0.205184	-0.121857	0.903013	0.957842	0.715219	0		NA	NA	NA	NA	NA	NA	0
Myt1l	17933	NA	NA	1		NA	NA	NA	NA	NA	NA	0		NA	NA	NA	NA	NA	NA	0		NA	NA	NA	NA	NA	NA	0
Nab2	17937	NA	NA	2		NA	NA	NA	NA	NA	NA	0		NA	NA	NA	NA	NA	NA	0		NA	NA	NA	NA	NA	NA	0
Naga	17939	NA	NA	3		NA	NA	NA	NA	NA	NA	0		NA	NA	NA	NA	NA	NA	0		NA	NA	NA	NA	NA	NA	0
Naip1	17940	0	1	NA		NA	NA	NA	NA	NA	NA	0		NA	NA	NA	NA	NA	NA	0		NA	NA	NA	NA	NA	NA	0
Nbl1	17965	8	7	17		0.192645	-0.162559	-0.218785	0.826818	0.976036	0.717113	0		-1.08746	-0.292647	-0.499095	0.617713	0.873397	0.649893	0		-1.28011	-0.130088	-0.218902	0.826726	0.929487	0.591533	0
Nbr1	17966	1	2	2		-1	-1.3552	-0.792894	0.427839	0.734702	0.561212	0		-1	-0.205184	-0.121857	0.903013	0.957842	0.715219	0		0	1.15002	0.828594	0.407334	0.67381	0.421398	0
Ncam1	17967	19	12	32		0.662965	0.307761	0.588386	0.556273	0.836296	0.657925	0		-0.752072	0.0427433	0.106	0.915582	0.94569	0.723595	0		-1.41504	-0.265017	-0.59771	0.550034	0.791666	0.464565	0
Ncf1	17969	NA	NA	1		NA	NA	NA	NA	NA	NA	0		NA	NA	NA	NA	NA	NA	0		NA	NA	NA	NA	NA	NA	0
Nck1	17973	4	2	3		1	0.644796	0.533518	0.593675	0.872955	0.680619	0		0.415037	1.20985	1.12455	0.260782	0.603654	0.440319	0		-0.584963	0.565058	0.450559	0.652307	0.823384	0.51912	0
Ncoa2	17978	NA	NA	2		NA	NA	NA	NA	NA	NA	0		NA	NA	NA	NA	NA	NA	0		NA	NA	NA	NA	NA	NA	0
Ncoa3	17979	NA	NA	1		NA	NA	NA	NA	NA	NA	0		NA	NA	NA	NA	NA	NA	0		NA	NA	NA	NA	NA	NA	0
Ndrg1	17988	22	27	45		-0.295456	-0.65066	-1.58043	0.114009	0.33696	0.265091	0		-1.03242	-0.237606	-0.665628	0.505649	0.816857	0.625019	0		-0.736966	0.413054	1.2425	0.214054	0.445149	0.283339	0
Ndufa4	17992	46	35	49		0.394279	0.0390746	0.121784	0.90307	0.943259	0.742074	0		-0.0911479	0.703668	2.42149	0.0154572	0.0876957	0.0671005	0		-0.485427	0.664593	2.17906	0.0293269	0.118351	0.075349	0
Ndufv1	17995	1	2	4		-1	-1.3552	-0.792894	0.427839	0.734702	0.561212	0		-2	-1.20518	-0.85117	0.394675	0.711765	0.537455	0		-1	0.15002	0.128542	0.89772	0.967899	0.601434	0
Neb	17996	0	1	3		NA	NA	NA	NA	NA	NA	0		NA	NA	NA	NA	NA	NA	0		-1.58496	-0.434942	-0.291631	0.770569	0.893504	0.559523	0
Nedd1	17997	NA	NA	1		NA	NA	NA	NA	NA	NA	0		NA	NA	NA	NA	NA	NA	0		NA	NA	NA	NA	NA	NA	0
Sept2	18000	NA	NA	1		NA	NA	NA	NA	NA	NA	0		NA	NA	NA	NA	NA	NA	0		NA	NA	NA	NA	NA	NA	0
Nedd9	18003	NA	NA	1		NA	NA	NA	NA	NA	NA	0		NA	NA	NA	NA	NA	NA	0		NA	NA	NA	NA	NA	NA	0
Nek1	18004	0	1	NA		NA	NA	NA	NA	NA	NA	0		NA	NA	NA	NA	NA	NA	0		NA	NA	NA	NA	NA	NA	0
Neu1	18010	8	7	10		0.192645	-0.162559	-0.218785	0.826818	0.976036	0.717113	0		-0.321928	0.472888	0.706289	0.480008	0.803912	0.610824	0		-0.514573	0.635447	0.936439	0.349047	0.62657	0.398413	0
Neurog1	18014	1	0	0		NA	NA	NA	NA	NA	NA	0		NA	NA	NA	NA	NA	NA	0		NA	NA	NA	NA	NA	NA	0
Nf1	18015	52	36	110		0.530515	0.17531	0.567381	0.570455	0.853757	0.671661	0		-1.08092	-0.286104	-1.2427	0.213979	0.545646	0.417464	0		-1.61143	-0.461415	-1.865	0.0621818	0.209214	0.130415	0
Nf2	18016	36	27	89		0.415037	0.0598332	0.164376	0.869435	0.917009	0.721423	0		-1.30581	-0.510993	-1.92008	0.054848	0.224456	0.171742	0		-1.72085	-0.570826	-2.03632	0.0417185	0.154872	0.0986006	0
Nfatc2	18019	0	2	NA		NA	NA	NA	NA	NA	NA	0		NA	NA	NA	NA	NA	NA	0		NA	NA	NA	NA	NA	NA	0
Nfatc3	18021	8	1	6		3	2.6448	2.18836	0.0286433	0.130763	0.102056	0		0.415037	1.20985	1.59035	0.111755	0.370149	0.277055	0		-2.58496	-1.43494	-1.14418	0.25255	0.498735	0.314711	0
Nfe2l1	18023	1	0	1		NA	NA	NA	NA	NA	NA	0		0	0.794816	0.39693	0.691419	0.891142	0.649893	0		NA	NA	NA	NA	NA	NA	0
Nfic	18029	3	2	5		0.584963	0.229758	0.176914	0.859576	0.99875	0.717113	0		-0.736966	0.0578502	0.056856	0.95466	0.970102	0.739029	0		-1.32193	-0.171908	-0.155746	0.876233	0.958032	0.601434	0
Nfix	18032	49	52	130		-0.0857299	-0.440934	-1.54142	0.123215	0.360166	0.283347	0		-1.40766	-0.612842	-2.73451	0.00624741	0.0435117	0.033293	0		-1.32193	-0.171908	-0.794253	0.427048	0.683975	0.435458	0
Nfkb1	18033	1	1	0		0	-0.355204	-0.174756	0.861272	0.949302	0.717113	0		NA	NA	NA	NA	NA	NA	0		NA	NA	NA	NA	NA	NA	0
Nfkb2	18034	NA	NA	1		NA	NA	NA	NA	NA	NA	0		NA	NA	NA	NA	NA	NA	0		NA	NA	NA	NA	NA	NA	0
Nfkbia	18035	0	1	2		NA	NA	NA	NA	NA	NA	0		NA	NA	NA	NA	NA	NA	0		-1	0.15002	0.0908924	0.927578	0.966484	0.601434	0
Nfkbib	18036	1	0	0		NA	NA	NA	NA	NA	NA	0		NA	NA	NA	NA	NA	NA	0		NA	NA	NA	NA	NA	NA	0
Nfya	18044	NA	NA	1		NA	NA	NA	NA	NA	NA	0		NA	NA	NA	NA	NA	NA	0		NA	NA	NA	NA	NA	NA	0
Nfyb	18045	3	1	0		1.58496	1.22976	0.796257	0.425883	0.772396	0.561212	0		NA	NA	NA	NA	NA	NA	0		NA	NA	NA	NA	NA	NA	0
Nfyc	18046	8	0	5		4	3.6448	2.53596	0.0112141	0.0647997	0.0507948	0		0.678072	1.47289	1.84984	0.0643359	0.246981	0.18815	0		-3.32193	-2.17191	-1.39138	0.164109	0.401652	0.247246	0
Ngf	18049	NA	NA	1		NA	NA	NA	NA	NA	NA	0		NA	NA	NA	NA	NA	NA	0		NA	NA	NA	NA	NA	NA	0
Ngfr	18053	1	0	4		NA	NA	NA	NA	NA	NA	0		-2	-1.20518	-0.85117	0.394675	0.711765	0.537455	0		NA	NA	NA	NA	NA	NA	0
Nin	18080	1	2	8		-1	-1.3552	-0.792894	0.427839	0.734702	0.561212	0		-3	-2.20518	-1.85211	0.0640105	0.248142	0.18815	0		-2	-0.84998	-0.866086	0.386443	0.657807	0.416986	0
Ninj1	18081	26	21	33		0.308122	-0.047082	-0.111976	0.910842	0.950258	0.746217	0		-0.343954	0.450861	1.21865	0.222977	0.560752	0.42906	0		-0.652077	0.497943	1.30167	0.193029	0.407821	0.259642	0
Nktr	18087	32	29	45		0.142019	-0.213185	-0.578927	0.562639	0.842691	0.662955	0		-0.491853	0.302963	0.932072	0.351299	0.664756	0.508538	0		-0.633872	0.516148	1.5806	0.11397	0.304721	0.194003	0
Nqo1	18104	9	3	12		1.58496	1.22976	1.37917	0.167843	0.4438	0.348658	0		-0.415037	0.379778	0.611419	0.540922	0.853207	0.649893	0		-2	-0.84998	-1.06074	0.288809	0.547632	0.348041	0
Nmt2	18108	5	7	7		-0.485427	-0.840631	-1.00596	0.314436	0.645703	0.506939	0		-0.485427	0.309389	0.375813	0.707056	0.864544	0.659929	0		0	1.15002	1.55017	0.121101	0.320802	0.203865	0
Rrp1	18114	NA	NA	2		NA	NA	NA	NA	NA	NA	0		NA	NA	NA	NA	NA	NA	0		NA	NA	NA	NA	NA	NA	0
Nos3	18127	0	2	1		NA	NA	NA	NA	NA	NA	0		NA	NA	NA	NA	NA	NA	0		1	2.15002	1.30263	0.192701	0.418621	0.259329	0
Notch1	18128	7	2	11		1.80735	1.45215	1.38197	0.166981	0.445505	0.348272	0		-0.652077	0.142739	0.211163	0.83276	0.96254	0.715219	0		-2.45943	-1.30941	-1.44479	0.148517	0.375981	0.2386	0
Notch2	18129	1	0	2		NA	NA	NA	NA	NA	NA	0		-1	-0.205184	-0.121857	0.903013	0.957842	0.715219	0		NA	NA	NA	NA	NA	NA	0
Ints6	18130	4	4	3		0	-0.355204	-0.349513	0.726704	0.931732	0.717113	0		0.415037	1.20985	1.12455	0.260782	0.603654	0.440319	0		0.415037	1.56506	1.48405	0.137796	0.35595	0.225335	0
Notch3	18131	3	7	2		-1.22239	-1.5776	-1.66152	0.0966082	0.310485	0.243112	0		0.584963	1.37978	1.07844	0.280838	0.621566	0.440319	0		1.80735	2.95738	2.91448	0.00356284	0.0210498	0.013374	0
Nov	18133	NA	NA	1		NA	NA	NA	NA	NA	NA	0		NA	NA	NA	NA	NA	NA	0		NA	NA	NA	NA	NA	NA	0
Zfml	18139	18	9	37		1	0.644796	1.13179	0.257725	0.577871	0.445283	0		-1.03953	-0.244713	-0.620851	0.534698	0.846768	0.647906	0		-2.03953	-0.889508	-1.93595	0.0528743	0.183707	0.116855	0
Npr1	18160	2	4	3		-1	-1.3552	-1.12133	0.262149	0.571104	0.445283	0		-0.584963	0.209853	0.164022	0.869714	0.965941	0.715219	0		0.415037	1.56506	1.48405	0.137796	0.35595	0.225335	0
Npr3	18162	1	3	1		-1.58496	-1.94017	-1.25624	0.209029	0.51835	0.399597	0		0	0.794816	0.39693	0.691419	0.891142	0.649893	0		1.58496	2.73498	1.83382	0.0666813	0.208107	0.130415	0
Npy5r	18168	125	101	195		0.307573	-0.0476315	-0.248459	0.803779	0.986793	0.717113	0		-0.641546	0.15327	0.956608	0.338765	0.646585	0.494081	0		-0.949119	0.200901	1.2128	0.225208	0.462212	0.294271	0
Npy6r	18169	NA	NA	1		NA	NA	NA	NA	NA	NA	0		NA	NA	NA	NA	NA	NA	0		NA	NA	NA	NA	NA	NA	0
Slc11a2	18174	NA	NA	2		NA	NA	NA	NA	NA	NA	0		NA	NA	NA	NA	NA	NA	0		NA	NA	NA	NA	NA	NA	0
[truncated: 5,845 more rows]
