# Supplementary material for: Digital gene expression tag profiling of bat digits provides robust candidates contributing to wing formation
Source: BMC Genomics. 2010 Nov 6;11:619. doi: 10.1186/1471-2164-11-619 (PMC3017863; doi:10.1186/1471-2164-11-619)
Supplement: Additional file 4 — Table S4.xls. Sequences of primers used in PCR and RT-qPCR Nucleotide sequences of the primers used in PCR and RT-qPCR of candidate genes underlying digit distinct morphologies (Figure 5). a indicates previous published primers [57]. The lengths of introns are inferred from the homologs of human genes. [file 1471-2164-11-619-S4.XLS]

## Sheet: Primers
Gene	Accession number	Primers for normal PCR	Primers for RT-qPCR
Meis2	HM777024	F: 5' TCTATGGGCACCCGTTGTTTCCTCT 3' R: 5' TGGGGAGGAGTGTAACT(T/G)GGCTGTG 3' Product length: 973 bp	F: 5' ACGAACTGTGCGATAACTTCTGCC 3' R: 5' TGCCTGCCGAGTGGGTGGA 3' Product length: 201 bp; Intron: 9695 bp
Hoxd10	HM777025	F: 5' AACCTGTGGACTGCTCCCGTCTCTG 3' R: 5' (T/C)ACTTCGGGACTGGACACGGAGACC 3' Product length: 580 bp	F: 5' AGTCCCCACTTGCTCCTTCAC 3' R: 5' AAGGGACCTCGGCAGAAATG 3' Product length: 98 bp; Intron: none
Tbx3	HM777026	F: 5' CCTACCATCCGTTCCTACCTCACCG 3' R: 5' GCAGAGTTTGGGCGACA(A/G)GGACA 3' Product length: 2094 bp	F: 5' GGTTTCACATCGTCAGAGCCA 3' R: 5' TTTCTCTCCTGCCATTCCCA 3' Product length: 186 bp; Intron: 1848 bp
Tbx15	HM777027	F: 5' A(A/C)TGTGCTGACCTCTGGAAGCGGTT 3' R: 5' AGGAGCCTGGAAC(T/C)GCCCCATACTG 3' Product length: 1428 bp	F: 5' GCTGACCAACAATGAACTG 3' R: 5' CTGCTGAAATCCTTGCGAATC 3' Product length: 99 bp; Intron: 1042 bp
Bmp3	HM777028	F: 5' TCTGCCACA(C/T)TGTATTTCT(G/A)TAT(T/C)G 3' R: 5' CTC(T/G)CACTAT(A/G)CTCTGGATGGT(A/G)GC 3' Product length: 892 bp	F: 5' TGGATTATCTCCCCCAAGTC 3' R: 5' TGGATGGTAGCGTGGTTTG 3' Product length: 101 bp; Intron: 6696 bp
Rgmb	HM777029	F: 5' CAGCCCA(A/G)TGTCGAATCCAGAAATG 3' R: 5' CTGGAA(A/G)TAGATGTCCTTCACTGGC 3' Product length: 959 bp	F: 5' GTTCAAGTGACAAATGTGCCTG 3' R: 5' GTGCTGCCATCCACAAAGG 3' Product length: 155 bp; Intron: 12996 bp
Twist1	HM777030	F: 5' ACGACAGCCTGAGCAACAGCGAG 3' R: 5' AGTG(A/G)GACGCGGACATGGACCAG 3' Product length: 318 bp	F: 5' CAGACCCTCAAGTTGGCGGC 3' R: 5' CCAGACCGAGAAGGCGTAGC 3' Product length: 132 bp; Intron: none
Hoxa1	HM777031	F: 5' (T/C)TTACTCTGGAAA(C/T)CTCTCATC 3' R: 5' GAGGTAG(G/T)(T/C)AGAGTGTCTGAGGTAG 3' Product length: 610 bp	F: 5' TTGTCCCCTCTCCACGCCAG 3' R: 5' CGTAGCCATACTCTCCAACTTTCC 3' Product length: 139 bp; Intron: 465 bp
Tmeff2	HM777032	F: 5' AGAG(T/C)GAGAT(A/T)CT(G/T)GTGGTGTC(C/T/A)G 3' R: 5' GT(G/A)TTGTCTGAACTGTAGTGCCCTG 3' Product length: 727 bp	F: 5' CGATGTCAAGATAACACAACTACGA 3' R: 5' CAAGGTATGTGGTGTTCTCTGGC 3' Product length: 119 bp; Intron: 41884 bp
Enpp2	HM777033	F: 5' GATAATATCCCTGTTCACTTTTGC 3' R: 5' GGGAAGGTGCTGTTTCAAGTAAG 3' Product length: 1258 bp	F: 5' ACTGCTCCGAGGACTGCTTGGC 3' R: 5' CAGGGCATTCTGGCGTCTTTATTTC 3' Product length: 120 bp; Intron 2089 bp
Krt17	HM777034	F: 5' ATGACCACCTCCATCCGCCAGTT 3' R: 5' GACCTTGCCATCCTGGACCTCTTC 3' Product length: 1263 bp	F: 5' GGAGGGGAGAAGGCGAC 3' R: 5' CTTGGTGCGGAAATCATCA 3' Product length: 273 bp ; Intron: 1045 bp
Tbx4	HM777035	F: 5' AGAGCAGACCATCGAGAACATCAAGG 3' R: 5' TCATCCGTCAGTCCAGTTCTC(T/C)ACAG 3' Product length: 1465 bp	F: 5' GCCACCACTATGATGCCTCGG 3' R: 5' GGCAGCATTCAGGTGTGGAGAG 3' Product length: 198 bp; Intron: none
Acta1	HM777036	F: 5' (C/G)CT(C/T)GTG(T/G)(G/T)C(G/T)ACAATGGCT 3' R: 5' GCATTTGCGGTG(G/C) AC(G/A)ATG 3' Product length: 1102 bp	F: 5' TTCCAGCCCTCCTTCATC 3' R: 5' ATGGTGGTTCCTCCAGACA 3' Product length: 131 bp; Intron: 91 bp
Tnnc2	HM777037	F: 5' AT(C/T)AG(C/T)GTCAAGGAG(T/C)TGGGCAC 3' R: 5' A(G/T)GCG(A/G)C(T/G)G(T/G)C(C/G)ACT(C/T)CTTACTG 3' Product length: 398 bp	F: 5' CAGGAACGCAGACGGCTACATC 3' R: 5' CCTCCATCATCTTCAGGAACTCG 3' Product length: 161 bp; Intron: 611 bp
β-actina	HM777038		F: 5' GACCTCTATGCCAACACAG 3' R: 5' CATCTGCTGGAAGGTGGACA 3' Product length: 192 bp; Intron: 112 bp
